# Supplementary material for: Biology-guided deep learning predicts prognosis and cancer immunotherapy response
Source: Nat Commun. 2023 Aug 23;14:5135. doi: 10.1038/s41467-023-40890-x (PMC10447467; doi:10.1038/s41467-023-40890-x)
Supplement: Supplementary file 4 — Supplementary Data 1 [file 41467_2023_40890_MOESM4_ESM.xlsx]

## Sheet: Sheet1
Supplementary Data 1. Characteristics of patients in the training, internal and external validation cohorts
Variables	Training		Internal validation		Internal validation		External validation		External validation		External validation
	SMU-1 cohort		SMU-2 cohort		SMU-3 cohort		SYSUCC-1 cohort		SYSUCC-2 cohort		Stanford cohort
	(n = 348)		(n = 202)		(n = 636)		(n = 125)		(n = 1062)		(n = 123)
	N	%	N	%	N	%	N	%	N	%	N	%
Gender
Female	115	0.331	60	0.297	188	0.296	33	0.264	336	0.316	58	47.2
												%
Male	233	0.67	142	0.703	448	0.704	92	0.736	726	0.684	65	0.528
Age(years),	57(48-64)		56(46-62)		57(49-64)		57(47-64)		58(50-65)		71 (59.37-77.69)
median(IQR)
Age
<60 years	212	0.609	127	0.629	369	0.58	76	0.608	602	0.567	31	0.252
≥60 years	136	0.391	75	0.371	267	0.42	49	0.392	460	0.433	92	0.748
Tumor location
Cardia	73	0.21	40	0.198	120	0.189	45	0.36	358	0.337	14	0.114
Body	74	0.213	38	0.188	1116	0.182	27	0.216	215	0.202	42	0.341
Antrum	182	0.523	111	0.55	354	0.557	46	0.368	436	0.411	50	0.407
Whole	19	0.055	13	0.064	46	0.072	7	0.056	53	0.05	17	0.138
Differentiation
Well	44	0.126	13	0.064	134	0.211	1	0.008	19	0.018	5	0.041
Moderate	93	0.267	51	0.252	96	0.151	25	0.2	161	0.152	30	0.244
Poor and	211	0.606	138	0.683	406	0.638	99	0.792	882	0.831	88	0.715
undifferentiated
Lauren type
Intestinal type	160	0.46	107	0.53	280	0.44	48	0.384	352	0.331	41	0.333
Diffuse or	188	0.54	95	0.47	356	0.56	77	0.616	710	0.669	21	0.171
mixed type
Unknown	/	/	/	/	/	/	/	/	/	/	61	0.496
Size
<4 cm	182	0.523	87	0.431	338	0.531	50	0.4	407	0.383	57	0.463
≥4 cm	166	0.477	115	0.569	298	0.469	75	0.6	655	0.617	66	0.537
CEA
Normal	312	0.897	178	0.881	552	0.868	102	0.816	847	0.798	/	/
Elevated	36	0.103	24	0.119	84	0.132	23	0.184	215	0.202	/	/
CA199
Normal	300	0.862	172	0.851	513	0.807	109	0.872	840	0.791	/	/
Elevated	48	0.138	30	0.149	123	0.193	16	0.128	222	0.209	/	/
Depth of invasion
pT1	76	0.218	34	0.168	94	0.148	19	0.152	130	0.122	39	0.317
pT2	36	0.103	17	0.084	58	0.091	16	0.128	111	0.105	10	0.081
pT3	40	0.115	22	0.109	71	0.112	29	0.232	225	0.212	45	0.366
pT4a	153	0.44	97	0.48	241	0.379	47	0.376	513	0.483	20	0.163
pT4b	43	0.124	32	0.158	172	0.27	14	0.112	83	0.078	9	0.073
Lymph node
metastasis
pN0	158	0.454	70	0.347	247	0.388	45	0.36	344	0.324	51	0.415
pN1	61	0.175	36	0.178	96	0.151	20	0.16	169	0.159	18	0.146
pN2	37	0.106	35	0.173	105	0.165	18	0.144	187	0.176	21	0.171
pN3a	50	0.144	35	0.173	112	0.176	28	0.224	232	0.218	21	0.171
pN3b	42	0.121	26	0.129	76	0.119	14	0.112	130	0.122	12	0.098
Metastasis
pM0	329	0.945	194	0.96	580	0.912	115	0.92	958	0.902	116	0.943
pM1	19	0.055	8	0.04	56	0.088	10	0.08	104	0.098	7	0.057
Stage
I	98	0.282	41	0.203	106	0.167	26	0.208	176	0.166	39	0.317
II	76	0.218	41	0.203	106	0.167	29	0.232	267	0.251	26	0.211
III	155	0.445	112	0.554	368	0.579	60	0.48	515	0.485	51	0.415
IV	19	0.055	8	0.04	56	0.088	10	0.08	104	0.098	7	0.057
Chemotherapy
No	175	0.503	110	0.545	263	0.414	71	0.568	557	0.524	66	0.5373
Yes	173	0.497	92	0.455	373	0.586	54	0.432	505	0.476	57	0.4634
