# Supplementary material for: Biology-guided deep learning predicts prognosis and cancer immunotherapy response
Source: Nat Commun. 2023 Aug 23;14:5135. doi: 10.1038/s41467-023-40890-x (PMC10447467; doi:10.1038/s41467-023-40890-x)
Supplement: Supplementary file 5 — Supplementary Data 2 [file 41467_2023_40890_MOESM5_ESM.xlsx]

## Sheet: Sheet1
Supplementary Data 2. Characteristics of patients in the anti-PD1 immunotherapy cohort.
Patient Characteristics (N=303)	Number of patients (%)
Gender
Female	134	0.442
Male	169	0.558
Age(years), median(IQR)	57.0 (48.0-65.0)
Age
<60 years	180	0.594
≥60 years	123	0.406
Tumor location
Cardia	71	0.234
Body	64	0.211
Antrum	140	0.462
Whole	28	0.092
Tumor differentiation
Well	6	0.02
Moderate	40	0.132
Poor and undifferentiated	257	0.848
MSI status
MSI-H/MMR deficient	273	0.901
MSS/MMR proficient	23	0.076
Unknown	7	0.023
Serum CEA
Normal	215	0.71
Elevated	88	0.29
Serum CA199
Normal	227	0.749
Elevated	76	0.251
PD-L1 CPS
0	55	0.182
1	149	0.472
2	92	0.304
Unknown	7	0.023
Treatment
Anti-PD1 only	68	0.224
Anti-PD1 and chemotherapy	235	0.776
Line of therapy
1	134	0.442
2	92	0.304
3 or higher	77	0.254
Best of response
CR	29	0.096
PR	76	0.251
SD	99	0.327
PD	99	0.327
