# Supplementary material for: Biology-guided deep learning predicts prognosis and cancer immunotherapy response
Source: Nat Commun. 2023 Aug 23;14:5135. doi: 10.1038/s41467-023-40890-x (PMC10447467; doi:10.1038/s41467-023-40890-x)
Supplement: Supplementary file 6 — Supplementary Data 3 [file 41467_2023_40890_MOESM6_ESM.xlsx]

## Sheet: Sheet1
Supplementary Data 3. Clinical characteristics of patients according to the predicted TME classes in the training SMU-1 cohort.
Variables	Training SMU-1 cohort (n = 348)
	TME	TME	TME	TME	P-value
	Class 1 (%)	Class 2 (%)	Class 3 (%)	Class 4 (%)
Gender					0.325
Female	31(27.0%)	29(25.2%)	20(17.4%)	35(30.4%)
Male	44(18.9%)	57(24.5%)	49(21.0%)	83(35.6%)
Age(years),	56(47-62)	56(47-64)	59(46-65)	57(49-64)
median(IQR)
Age(years)					0.282
＜60	51(24.1%)	53(25.0%)	36(17.0%)	72(34.0%)
≧60	24(17.6%)	33(24.3%)	33(24.3%)	46(33.8%)
Tumor size(cm)					0.13
＜4	47(25.8%)	43(23.6%)	38(20.9%)	54(29.7%)
≧4	28(16.9%)	43(25.9%)	31(18.7%)	64(38.6%)
Tumor location					0.377
Cardia	13(17.8%)	13(17.8%)	19(26.0%)	28(38.4%)
Body	11(14.9%)	22(29.7%)	17(23.0%)	24(32.4%)
Antrum	46(25.3%)	45(24.7%)	30(16.5%)	61(33.5%)
Whole	5(26.3%)	6(31.6%)	3(15.8%)	5(26.3%)
Differentiation status					0.078
Well	16(36.4%)	12(27.3%)	9(20.5%)	7(15.9%)
Moderate	18(19.4%)	19(20.4%)	19(20.4%)	37(39.8%)
Poor and	41(19.4%)	55(26.1%)	41(19.4%)	74(35.1%)
undifferentiated
Lauren type					0.177
Intestinal type	35(21.9%)	44(27.5%)	36(22.5%)	45(28.1%)
Diffuse or	40(21.3%)	42(22.3%)	33(17.6%)	73(38.8%)
mixed type
CEA					0.631
Normal	69(22.1%)	79(25.3%)	61(19.6%)	103(33.0%)
Elevated	6(16.7%)	7(19.4%)	8(22.2%)	15(41.7%)
CA199					0.05245
Normal	69(23.0%)	72(24.0%)	56(18.7%)	103(34.3%)
Elevated	6(12.5%)	14(29.2%)	13(27.1%)	15(31.3%)
Depth of invasion					0.003
pT1	29(38.2%)	17(22.4%)	13(17.1%)	17(22.4%)
pT2	9(25.0%)	8(22.2%)	10(27.8%)	9(25.0%)
pT3	10(25.0%)	8(20.0%)	6(15.0%)	16(40.0%)
pT4a	24(15.7%)	45(29.4%)	29(19.0%)	55(35.9%)
pT4b	3(7.0%)	8(18.6%)	11(25.6%)	21(48.8%)
Lymph node metastasis					0.002
pN0	49(31.0%)	42(26.6%)	31(19.6%)	36(22.8%)
pN1	8(13.1%)	18(29.5%)	14(23.0%)	21(34.4%)
pN2	2(5.4%)	10(27.0%)	7(18.9%)	18(48.6%)
pN3a	11(22.0%)	8(16.0%)	9(18.0%)	22(44.0%)
pN3b	5(11.9%)	8(19.0%)	8(19.0%)	21(50..0%)
Metastasis					0.35
pM0	73(22.2%)	83(25.2%)	64(19.5%)	109(33.1%)
pM1	2(10.5%)	3(15.8%)	5(26.3%)	9(47.4%)
pStage					0.001
I	33(33.7%)	24(24.5%)	20(20.4%)	21(21.4%)
II	22(28.9%)	20(26.3%)	12(15.8%)	22(28.9%)
III	18(11.6%)	39(25.2%)	32(20.6%)	66(42.6%)
IV	2(10.5%)	3(15.8%)	5(26.3%)	9(47.4%)
Chemotherapy					0.594
No	37(21.1%)	46(26.3%)	30(17.1%)	62(35.4%)
Yes	38(22.0%)	40(23.1%)	39(22.5%)	56(32.4%)
Variables are in n (%). P values are two-tailed from χ2 test.
