# Supplementary material for: Biology-guided deep learning predicts prognosis and cancer immunotherapy response
Source: Nat Commun. 2023 Aug 23;14:5135. doi: 10.1038/s41467-023-40890-x (PMC10447467; doi:10.1038/s41467-023-40890-x)
Supplement: Supplementary file 7 — Supplementary Data 4 [file 41467_2023_40890_MOESM7_ESM.xlsx]

## Sheet: Sheet1
Supplementary Data 4. Clinical characteristics of patients according to the predicted TME classes in the internal validation SMU-2 cohort.
Variables	Internal validation SMU-2 cohort (n = 202)
	TME	TME	TME	TME	P-value
	Class 1(%)	Class 2(%)	Class 3(%)	Class 4(%)
Gender					0.41
Female	11(18.3%)	12(20.0%)	12(20.0%)	25(41.7%)
Male	30(21.1%)	29(20.4%)	40(28.2%)	43(30.3%)
Age(years),	58(51.5-64.5)	58(50.5-62)	56(45.25-62)	51.5(39.25-62)
median(IQR)
Age(years)					0.791
＜60	24(18.9%)	27(21.3%)	31(24.4%)	45(35.4%)
≧60	17(22.7%)	14(18.7%)	21(28.0%)	23(30.7%)
Tumor size(cm)					0.033
＜4	18(20.7%)	22(25.3%)	27(31.0%)	20(23.0%)
≧4	23(20.0%)	19(16.5%)	25(21.7%)	48(41.7%)
Tumor location					0.603
Cardia	12(30.0%)	7(17.5%)	6(15.0%)	15(37.5%)
Body	7(18.4%)	7(18.4%)	11(28.9%)	13(34.2%)
Antrum	18(16.2%)	24(21.6%)	33(29.7%)	36(32.4%)
Whole	4(30.8%)	3(23.1%)	2(15.4%)	4(30.8%)
Differentiation status					0.347
Well	2(15.4%)	1(7.7%)	5(38.5%)	5(38.5%)
Moderate	13(25.5%)	13(25.5%)	14(27.5%)	11(21.6%)
Poor and	26(18.8%)	27(19.6%)	33(23.9%)	52(37.7%)
undifferentiated
Lauren type					0.149
Intestinal type	28(26.2%)	22(22.5%)	25(23.4%)	32(29.9%)
Diffuse or	13(13.7%)	19(20.0%)	27(28.4%)	36(37.9%)
mixed type
CEA					0.58
Normal	37(20.8%)	34(19.1%)	45(25.3%)	62(34.8%)
Elevated	4(16.7%)	7(29.2%)	7(29.2%)	6(25.0%)
CA199					0.82
Normal	35(20.3%)	34(19.8%)	43(25.0%)	60(34.9%)
Elevated	6(20.0%)	7(23.3%)	9(30.0%)	8(26.7%)
Depth of invasion					0.457
pT1	4(11.8%)	8(23.5%)	12(35.3%)	10(29.4%)
pT2	3(17.6%)	1(5.9%)	6(35.3%)	7(41.2%)
pT3	6(27.3%)	4(18.2%)	8(36.4%)	4(18.2%)
pT4a	23(23.7%)	21(21.6%)	18(18.6%)	35(36.1%)
pT4b	5(15.6%)	7(21.9%)	8(25.0%)	12(37.5%)
Lymph node metastasis					0.265
pN0	13(18.6%)	17(24.3%)	18(25.7%)	22(31.4%)
pN1	11(30.6%)	10(27.8%)	9(25.0%)	6(16.7%)
pN2	8(22.9%)	7(20.0%)	9(25.7%)	11(31.4%)
pN3a	6(17.1%)	4(11.4%)	10(28.6%)	15(42.9%)
pN3b	3(11.5%)	3(11.5%)	68(23.1%)	14(53.8%)
Metastasis					0.069
pM0	38(19.6%)	41(21.1%)	52(26.8%)	63(32.5%)
pM1	3(37.5%)	0(0.0%)	0(0.0%)	5(62.5%)
pStage					0.047
I	5(12.5%)	8(19.5%)	15(36.6%)	13(31.7%)
II	12(29.3%)	12(29.3%)	5(12.2%)	12(29.3%)
III	21(18.8%)	21(18.8%)	32(28.6%)	38(33.9%)
IV	3(37.5%)	0(0.0%)	0(0.0%)	5(62.5%)
Chemotherapy					0.174
No	20(18.2%)	22(20.0%)	35(31.8%)	33(30.0%)
Yes	21(22.8%)	19(20.7%)	17(18.5%)	35(38.0%)
Variables are in n (%). P values are two-tailed from χ2 test.
