# Supplementary material for: Biology-guided deep learning predicts prognosis and cancer immunotherapy response
Source: Nat Commun. 2023 Aug 23;14:5135. doi: 10.1038/s41467-023-40890-x (PMC10447467; doi:10.1038/s41467-023-40890-x)
Supplement: Supplementary file 8 — Supplementary Data 5 [file 41467_2023_40890_MOESM8_ESM.xlsx]

## Sheet: Sheet1
Supplementary Data 5. Clinical characteristics of patients according to the predicted TME classes in the internal validation SMU-3 cohort.
Variables	Internal validation SMU-3 cohort
	(n =636)
	TME	TME	TME	TME	P-value
	Class 1(%)	Class 2(%)	Class 3(%)	Class 4(%)
Gender					0.241
Female	32(17.0%)	46(24.5%)	61(32.4%)	49(26.1%)
Male	71(15.8%)	101(22.5%)	123(27.5%)	153(34.2%)
Age(years),	57(48-63)	58(50-66)	55(47.25-63)	58(49-65)
median(IQR)
Age(years)					0.409
＜60	61(16.5%)	79(21.4%)	115(31.2%)	114(30.9%)
≧60	42(15.7%)	68(25.5%)	69(25.8%)	88(33.0%)
Tumor size(cm)					0.397
＜4	61(18.0%)	79(23.4%)	99(29.3%)	99(29.3%)
≧4	42(14.1%)	68(22.8%)	85(28.5%)	103(34.6%)
Tumor location					0.351
Cardia	22(18.3%)	19(15.8%)	31(25.8%)	48(40.0%)
Body	21(18.1%)	25(21.6%)	34(29.3%)	36(31.0%)
Antrum	52(14.7%)	93(26.3%)	107(30.2%)	102(28.8%)
Whole	8(17.4%)	10(21.7%)	12(26.1%)	16(34.8%)
Differentiation status					0.231
Well	31(23.1%)	32(23.9%)	33(24.6%)	38(28.4%)
Moderate	16(16.7%)	24(25.0%)	25(26.0%)	31(32.3%)
Poor and	56(13.8%)	91(22.4%)	126(31.0%)	133(32.8%)
undifferentiated
Lauren type					0.081
Intestinal type	54(19.3%)	63(22.5%)	69(24.6%)	94(33.6%)
Diffuse or	49(13.8%)	84(23.6%)	115(32.3%)	108(30.3%)
mixed type
CEA					0.525
Normal	94(17.0%)	127(23.0%)	157(28.4%)	174(31.5%)
Elevated	9(10.7%)	20(23.8%)	27(32.1%)	28(33.3%)
CA199					0.608
Normal	87(17.0%)	118(23.0%)	150(29.2%)	158(30.8%)
Elevated	16(13.0%)	29(23.6%)	34(27.6%)	44(35.8%)
Depth of invasion					<0.001
pT1	21(22.3%)	26(27.7%)	27(28.7%)	20(21.3%)
pT2	23(39.7%)	8(13.8%)	13(22.4%)	14(24.1%)
pT3	16(22.5%)	17(23.9%)	12(16.9%)	26(36.6%)
pT4a	29(12.0%)	61(25.3%)	67(27.8%)	84(34.9%)
pT4b	14(8.1%)	35(20.3%)	65(37.8%)	58(33.7%)
Lymph node metastasis					0.14
pN0	46(18.6%)	60(24.3%)	70(28.3%)	71(28.7%)
pN1	21(21.9%)	15(15.6%)	32(33.3%)	28(29.2%)
pN2	16(15.2%)	32(30.5%)	25(23.8%)	32(30.5%)
pN3a	13(11.6%)	22(19.6%)	33(29.5%)	44(39.3%)
pN3b	7(9.2%)	18(23.7%)	24(31.6%)	27(35.5%)
Metastasis					0.175
pM0	96(16.6%)	139(24.0%)	162(27.9%)	183(31.6%)
pM1	7(12.5%)	8(14.3%)	22(39.3%)	19(33.9%)
pStage					<0.001
I	30(28.3%)	26(24.5%)	25(23.6%)	25(23.6%)
II	26(24.5%)	23(21.7%)	24(22.6%)	33(31.1%)
III	40(10.9%)	90(24.5%)	113(30.7%)	125(34.0%)
IV	7(12.5%)	8(14.3%)	22(39.3%)	19(33.9%)
Chemotherapy					0.023
No	37(14.1%)	70(26.6%)	86(32.7%)	70(26.6%)
Yes	66(17.7%)	77(20.6%)	98(26.3%)	132(35.4%)
Variables are in n (%). P values are two-tailed from χ2 test.
