# Supplementary material for: Biology-guided deep learning predicts prognosis and cancer immunotherapy response
Source: Nat Commun. 2023 Aug 23;14:5135. doi: 10.1038/s41467-023-40890-x (PMC10447467; doi:10.1038/s41467-023-40890-x)
Supplement: Supplementary file 9 — Supplementary Data 6 [file 41467_2023_40890_MOESM9_ESM.xlsx]

## Sheet: Sheet1
Supplementary Data 6. Clinical characteristics of patients according to the predicted TME classes in the external validation SYSUCC-1 cohort.
Variables	External validation SYSUCC-1 cohort (n = 125)
	TME	TME	TME	TME	P-value
	Class 1(%)	Class 2(%)	Class 3(%)	Class 4(%)
Gender					0.307
Female	7(21.2%)	9(27.3%)	6(18.2%)	11(33.3%)
Male	17(18.5%)	16(17.4%)	32(34.8%)	27(29.3%)
Age(years),	55(46-64.75)	54(45-61.5)	59(51.75-66)	57.5(46.5-62)
median(IQR)
Age(years)					0.19
＜60	16(21.1%)	19(25.0%)	19(25.0%)	22(28.9%)
≧60	8(16.3%)	6(12.2%)	19(38.8%)	16(32.7%)
Tumor size(cm)					0.239
＜4	14(28.0%)	9(18.0%)	14(28.0%)	13(26.0%)
≧4	10(13.3%)	16(21.3%)	24(32.0%)	25(33.3%)
Tumor location					0.328
Cardia	7(15.6%)	7(15.6%)	20(44.4%)	11(24.4%)
Body	4(14.8%)	8(29.6%)	6(22.2%)	9(33.3%)
Antrum	11(23.9%)	10(21.7%)	10(21.7%)	15(32.5%)
Whole	2(28.6%)	0(0.0%)	2(28.6%)	3(42.9%)
Differentiation status					0.532
Well	1(100.0%)	0(0.0%)	0(0.0%)	0(0.0%)
Moderate	6(24.0%)	4(16.0%)	7(28.0%)	8(32.0%)
Poor and	17(17.2%)	21(21.2%)	31(31.3%)	30(30.3%)
undifferentiated
Lauren type					0.88
Intestinal type	10(20.8%)	9(18.8%)	13(27.1%)	16(33.3%)
Diffuse or	14(18.2%)	16(20.8%)	25(32.5%)	22(28.6%)
mixed type
CEA					0.855
Normal	21(21.6%)	20(19.6%)	31(30.4%)	30(29.4%)
Elevated	3(13.0%)	5(21.7%)	7(30.4%)	8(34.8%)
CA199					0.861
Normal	22(20.2%)	22(20.2%)	33(33.3%)	32(29.4%)
Elevated	2(12.5%)	3(18.8%)	5(31.3%)	6(37.5%)
Depth of invasion					0.13
pT1	8(42.1%)	3(15.8%)	1(5.3%)	7(36.8%)
pT2	5(31.3%)	5(31.3%)	3(18.8%)	3(18.8%)
pT3	0(0.0%)	7(24.1%)	13(44.8%)	9(31.0%)
pT4a	9(19.1%)	6(12.8%)	15(31.9%)	17(36.2%)
pT4b	2(14.3%)	4(28.6%)	6(42.9%)	2(14.3%)
Lymph node metastasis					0.804
pN0	10(22.2%)	9(20.0%)	14(31.1%)	12(26.7%)
pN1	5(25.0%)	4(20.0%)	5(25.0%)	6(30.0%)
pN2	2(11.1%)	6(33.3%)	7(38.9%)	3(16.7%)
pN3a	5(17.9%)	3(10.7%)	8(28.6%)	12(42.9%)
pN3b	2(14.3%)	3(21.4%)	4(28.6%)	5(35.7%)
Metastasis					0.511
pM0	22(19.1%)	24(20.9%)	33(28.7%)	36(31.3%)
pM1	2(20.0%)	1(10.0%)	5(50.0%)	2(20.0%)
pStage					0.073
I	11(42.3%)	4(15.4%)	4(15.4%)	7(26.9%)
II	2(6.9%)	8(27.6%)	9(31.0%)	10(34.5%)
III	9(15.0%)	12(20.0%)	20(33.3%)	19(31.7%)
IV	2(20.0%)	1(10.0%)	5(50.0%)	2(20.0%)
Chemotherapy					0.595
No	15(21.1%)	13(18.3%)	19(26.8%)	24(33.8%)
Yes	9(16.7%)	12(22.2%)	19(35.2%)	14(25.9%)
Variables are in n (%). P values are two-tailed from χ2 test.
