# Supplementary material for: Biology-guided deep learning predicts prognosis and cancer immunotherapy response
Source: Nat Commun. 2023 Aug 23;14:5135. doi: 10.1038/s41467-023-40890-x (PMC10447467; doi:10.1038/s41467-023-40890-x)
Supplement: Supplementary file 10 — Supplementary Data 7 [file 41467_2023_40890_MOESM10_ESM.xlsx]

## Sheet: Sheet1
Supplementary Data 7. Clinical characteristics of patients according to the predicted TME classes in the external validation SYSUCC-2 cohort.
Variables	External validation SYSUCC-2 cohort (n = 1062)
	TME	TME	TME	TME	P-value
	Class 1(%)	Class 2(%)	Class 3(%)	Class 4(%)
Gender					0.023
Female	75(22.3%)	76(22.6%)	84(25.0%)	101(30.1%)
Male	129(17.8%)	133(18.3%)	240(33.1%)	224(30.9%)
Age(years),	58(47-65)	57(47.5-62)	57(50-65)	59(50-67)
median(IQR)
Age(years)					0.134
＜60	110(18.3%)	125(20.8%)	196(32.6%)	171(28.4%)
≧60	94(20.4%)	84(18.3%)	128(27.8%)	154(33.5%)
Tumor size(cm)					0.011
＜4	96(23.6%)	85(20.9%)	118(29.0%)	108(26.5%)
≧4	108(16.5%)	124(18.9%)	206(31.5%)	217(33.1%)
Tumor location					0.228
Cardia	64(17.9%)	61(17.0%)	107(29.9%)	126(35.2%)
Body	43(20.0%)	41(19.1%)	71(33.0%)	60(27.9%)
Antrum	91(20.9%)	97(22.2%)	125(28.7%)	123(28.2%)
Whole	6(11.3%)	10(18.9%)	21(39.6%)	16(30.2%)
Differentiation status					0.027
Well	10(52.6%)	2(10.5%)	3(15.8%)	4(21.1%)
Moderate	29(18.0%)	31(19.3%)	49(30.4%)	52(32.3%)
Poor and	165(18.7%)	176(20.0%)	272(30.8%)	269(30.5%)
undifferentiated
Lauren type					0.528
Intestinal type	76(21.6%)	65(18.5%)	103(29.3%)	108(30.7%)
Diffuse or	128(18.0%)	144(20.3%)	221(31.1%)	217(30.6%)
mixed type
CEA					0.154
Normal	162(19.1%)	178(20.0%)	250(29.5%)	257(30.3%)
Elevated	42(19.5%)	31(14.4%)	74(34.4%)	68(31.6%)
CA199					<0.001
Normal	165(19.6%)	186(22.1%)	239(28.5%)	250(29.8%)
Elevated	39(17.5%)	23(10.4%)	85(38.3%)	75(33.8%)
Depth of invasion					<0.0001
pT1	46(35.4%)	21(16.2%)	31(23.8%)	32(24.6%)
pT2	24(21.6%)	23(20.7%)	35(31.5%)	29(26.1%)
pT3	45(20.0%)	51(22.7%)	57(25.3%)	72(32.0%)
pT4a	74(14.4%)	94(18.3%)	177(34.5%)	168(32.7%)
pT4b	15(18.1%)	20(24.1%)	24(28.9%)	24(28.9%)
Lymph node metastasis					0.286
pN0	84(24.4%)	71(20.6%)	93(27.0%)	96(27.9%)
pN1	28(16.6%)	30(17.8%)	52(30.8%)	59(34.9%)
pN2	33(17.6%)	38(20.3%)	58(31.0%)	58(31.0%)
pN3a	43(18.5%)	44(19.0%)	76(32.8%)	69(29.7%)
pN3b	16(12.3%)	26(20.0%)	45(34.6%)	43(33.1%)
Metastasis					0.071
pM0	191(19.9%)	192(20.0%)	282(29.4%)	293(30.6%)
pM1	13(12.5%)	17(16.3%)	42(40.4%)	32(30.8%)
pStage					<0.0001
I	60(34.1%)	30(17.0%)	46(26.1%)	40(22.7%)
II	46(17.2%)	62(23.2%)	75(28.1%)	84(31.5%)
III	85(16.5%)	100(19.4%)	161(31.3%)	169(32.8%)
IV	13(12.5%)	17(16.3%)	42(40.4%)	32(30.8%)
Chemotherapy					0.058
No	120(21.5%)	102(18.3%)	178(32.0%)	157(28.2%)
Yes	84(16.6%)	107(21.2%)	146(28.9%)	168(33.3%)
Variables are in n (%). P values are two-tailed from χ2 test.
