# Supplementary material for: Biology-guided deep learning predicts prognosis and cancer immunotherapy response
Source: Nat Commun. 2023 Aug 23;14:5135. doi: 10.1038/s41467-023-40890-x (PMC10447467; doi:10.1038/s41467-023-40890-x)
Supplement: Supplementary file 11 — Supplementary Data 8 [file 41467_2023_40890_MOESM11_ESM.xlsx]

## Sheet: Sheet1
Supplementary Data 8. Clinical characteristics of patients according to the predicted survival score in the training and internal validation cohorts.
Variables	Training SMU-1 cohort			Internal validation SMU-2 cohort			Internal validation SMU-3 cohort
	(n = 348)			(n = 202)			(n = 636)
	Low	High	P	Low	High	P	Low	High	P
	score (%)	score (%)		score (%)	score (%)		score (%)	score (%)
Gender			0.425			0.647			0.576
Female	54(47.0%)	61(53.0%)		30(50.0%)	30(50.0%)		134(71.3%)	54(28.7%)
Male	120(51.5%)	113(48.5%)		76(53.5%)	66(46.5%)		329(73.4%)	119(26.6%)
Age(years),	58(50-64)	56(47-62)		58(49.75-63)	54.5(44-62)		57(48-64)	57(50-64)
median(IQR)
Age(years)			0.048			0.288			0.31
＜60	97(45.8%)	115(54.2%)		63(49.6%)	64(50.4%)		263(71.3%)	106(28.7%)
≧60	77(56.6%)	59(43.4%)		43(57.3%)	32(42.7%)		200(74.9%)	67(25.1%)
Tumor size(cm)			0.086			0.185			0.007
＜4	83(45.6%)	99(54.4%)		41(47.1%)	46(52.9%)		231(68.3%)	107(31.7%)
≧4	91(54.8%)	75(45.2%)		65(56.5%)	50(43.5%)		232(77.9%)	66(22.1%)
Tumor location			0.21			0.784			0.09
Cardia	36(49.3%)	37(50.7%)		19(47.5%)	21(52.5%)		80(66.7%)	40(33.3%)
Body	30(40.5%)	44(59.5%)		22(57.9%)	16(42.1%)		78(67.2%)	38(32.8%)
Antrum	96(52.7%)	86(47.3%)		58(53.2%)	52(46.8%)		270(76.3%)	84(23.7%)
Whole	12(63.2%)	7(36.8%)		6(46.2%)	7(53.8%)		35(76.1%)	11(23.9%)
Differentiation			0.992			0.238			0.215
status
Well	22(50.0%)	22(50.0%)		4(30.8%)	9(69.2%)		90(67.2%)	44(32.8%)
Moderate	47(50.5%)	46(49.5%)		26(51.0%)	25(49.0%)		69(71.9%)	27(28.1%)
Poor and	105(49.8%)	106(50.2%)		76(55.1%)	62(44.9%)		304(74.9%)	102(25.1%)
undifferentiated
Lauren type			0.197			0.746			0.113
Intestinal type	86(53.8%)	74(46.3%)		55(51.4%)	52(48.6%)		195(69.6%)	85(30.4%)
Diffuse or	88(46.8%)	100(53.2%)		51(53.7%)	44(46.3%)		268(75.3%)	88(24.7%)
mixed type
CEA			0.291			0.001			0.039
Normal	153(49.0%)	159(51.0%)		89(48.3%)	92(51.7%)		394(71.4%)	158(28.6%)
Elevated	21(58.3%)	15(41.7%)		20(83.3%)	4(16.7%)		69(82.1%)	15(17.9%)
CA199			0.005			0.371			0.033
Normal	141(47.0%)	159(53.0%)		88(51.2%)	84(48.8%)		364(71.0%)	149(29.0%)
Elevated	33(68.8%)	15(31.3%)		18(60.0%)	12(40.0%)		99(80.5%)	24(19.5%)
Depth of invasion			0.001			0.007			<0.001
pT1	23(30.3%)	53(69.7%)		10(29.4%)	24(70.6%)		56(59.6%)	38(40.4%)
pT2	17(47.2%)	19(52.8%)		8(47.1%)	9(52.9%)		30(51.7%)	28(48.3%)
pT3	18(45.0%)	22(55.0%)		12(54.5%)	10(45.5%)		45(63.4%)	26(36.6%)
pT4a	88(57.5%)	65(42.5%)		52(53.6%)	45(46.4%)		186(77.2%)	55(22.8%)
pT4b	28(65.1%)	15(34.9%)		24(75.0%)	8(25.0%)		146(80.9%)	26(15.1%)
Lymph node			0.003			0.004			0.011
metastasis
pN0	66(41.8%)	92(58.2%)		30(42.9%)	40(57.1%)		163(66.0%)	84(34.0%)
pN1	28(45.9%)	33(54.1%)		13(36.1%)	23(63.9%)		67(69.8%)	29(30.2%)
pN2	26(70.3%)	11(29.7%)		20(57.1%)	15(42.9%)		85(81.0%)	20(19.0%)
pN3a	33(66.0%)	17(34.0%)		26(74.3%)	9(25.7%)		89(79.5%)	23(20.5%)
pN3b	21(50.0%)	21(50.0%)		17(65.4%)	9(34.6%)		59(77.6%)	17(22.4%)
Metastasis			0.099			0.193			0.942
pM0	161(48.9%)	168(51.1%)		100(51.5%)	94(48.5%)		422(72.8%)	158(27.2%)
pM1	13(68.4%)	6(31.6%)		6(75.0%)	2(25.0%)		41(73.2%)	15(26.8%)
pStage			0.001			0.014			<0.001
I	32(32.7%)	66(67.3%)		13(31.7%)	28(68.3%)		57(53.8%)	49(46.2%)
II	42(55.3%)	34(44.7%)		21(51.2%)	50(48.8%)		65(61.3%)	41(38.7%)
III	87(56.1%)	68(43.9%)		66(58.9%)	46(41.1%)		300(81.5%)	68(18.5%)
IV	13(68.4%)	6(31.6%)		6(75.0%)	2(25.0%)		41(73.2%)	15(26.8%)
Chemotherapy			0.335			0.441			0.646
No	92(52.6%)	83(47.4%)		55(50.0%)	55(50.0%)		194(73.8%)	69(26.2%)
Yes	82(47.4%)	91(52.6%)		51(55.4%)	41(44.6%)		269(72.1%)	104(27.9%)
Variables are in n (%). P values are two-tailed from χ2 test.
