# Supplementary material for: Biology-guided deep learning predicts prognosis and cancer immunotherapy response
Source: Nat Commun. 2023 Aug 23;14:5135. doi: 10.1038/s41467-023-40890-x (PMC10447467; doi:10.1038/s41467-023-40890-x)
Supplement: Supplementary file 12 — Supplementary Data 9 [file 41467_2023_40890_MOESM12_ESM.xlsx]

## Sheet: Sheet1
Supplementary Data 9. Clinical characteristics of patients according to the DLS in the training, internal and external validation cohorts.
Variables	External validation SYSUCC-1 cohort			External validation SYSUCC-2 cohort
	(n = 125)			(n =1063)
	Low score (%)	High score (%)	P	Low score (%)	High score (%)	P
Gender			0.149			0.504
Female	7(21.2%)	26(78.8%)		251(74.7%)	85(25.3%)
Male	32(34.8%)	60(65.2%)		556(76.6%)	170(23.4%)
Age(years),	57(44-65)	56.5(48-62.25)		57(49-65)	59(52-66)
median(IQR)
Age(years)			0.778			0.069
＜60	23(30.3%)	53(69.7%)		470(78.1%)	132(21.9%)
≧60	16(32.7%)	33(67.3%)		337(73.3%)	123(26.7%)
Tumor size(cm)			0.012			<0.001
＜4	22(44.0%)	28(56.0%)		275(67.6%)	132(32.4%)
≧4	17(22.7%)	58(77.3%)		532(81.2%)	123(18.8%)
Tumor location			0.152			0.156
Cardia	10(22.2%)	35(77.8%)		258(72.1%)	100(27.9%)
Body	7(25.9%)	20(74.1%)		164(76.3%)	51(23.7%)
Antrum	20(43.5%)	26(56.5%)		342(78.4%)	94(21.6%)
Whole	2(28.6%)	5(71.4%)		43(81.1%)	10(18.9%)
Differentiation status			0.313			0.033
Well	1(100.0%)	0(0.0%)		10(52.6%)	9(47.4%)
Moderate	7(28.0%)	18(72.0%)		118(73.3%)	43(26.7%)
Poor and	31(31.3%)	68(68.7%)		679(77.0%)	203(23.0%)
undifferentiated
Lauren type			0.698			0.323
Intestinal type	14(29.2%)	34(70.8%)		261(74.1%)	91(25.9%)
Diffuse or	25(32.5%)	52(67.5%)		546(76.9%)	164(23.1%)
mixed type
CEA			0.93			0.434
Normal	32(31.4%)	70(68.6%)		648(76.5%)	199(23.5%)
Elevated	7(30.4%)	16(69.6%)		159(74.0%)	56(26.0%)
CA199			0.566			0.142
Normal	35(32.1%)	74(67.9%)		630(75.0%)	210(25.0%)
Elevated	4(25.0%)	12(75.0%)		177(79.7%)	45(20.3%)
Depth of invasion			0.022			<0.0001
pT1	7(36.8%)	12(63.2%)		79(60.8%)	51(39.2%)
pT2	9(56.3%)	7(43.8%)		81(73.0%)	30(27.0%)
pT3	8(27.6%)	21(72.4%)		165(73.3%)	60(26.7%)
pT4a	15(31.9%)	32(68.1%)		412(80.3%)	101(19.7%)
pT4b	0(0.0%)	14(100.0%)		70(84.3%)	13(15.7%)
Lymph node metastasis			0.327			0.014
pN0	14(31.1%)	31(68.9%)		241(70.1%)	103(29.9%)
pN1	9(45.0%)	11(55.0%)		128(75.7%)	41(24.3%)
pN2	7(38.9%)	11(61.1%)		145(77.5%)	42(22.5%)
pN3a	5(17.9%)	23(82.1%)		191(82.3%)	41(17.7%)
pN3b	4(28.6%)	10(71.4%)		102(78.5%)	28(21.5%)
Metastasis			0.932			0.03
pM0	36(31.3%)	79(68.7%)		719(75.1%)	239(24.9%)
pM1	3(30.0%)	7(70.0%)		88(84.6%)	16(15.4%)
pStage			0.592			<0.0001
I	11(42.3%)	15(57.7%)		113(64.2%)	63(35.8%)
II	8(27.6%)	21(72.4%)		198(74.2%)	69(25.8%)
III	17(28.3%)	43(71.7%)		408(79.2%)	107(20.8%)
IV	3(30.0%)	7(70.0%)		88(84.6%)	16(15.4%)
Chemotherapy			0.653			0.209
No	21(29.6%)	50(70.4%)		432(77.6%)	125(22.4%)
Yes	18(33.3%)	36(66.7%)		375(74.3%)	130(25.7%)
Variables are in n (%). P values are two-tailed from χ2 test.
