# Supplementary material for: Biology-guided deep learning predicts prognosis and cancer immunotherapy response
Source: Nat Commun. 2023 Aug 23;14:5135. doi: 10.1038/s41467-023-40890-x (PMC10447467; doi:10.1038/s41467-023-40890-x)
Supplement: Supplementary file 13 — Supplementary Data 10 [file 41467_2023_40890_MOESM13_ESM.xlsx]

## Sheet: Sheet1
Supplementary Data 10. Clinical characteristics of patients according to the DLS in the training, internal and external validation Stanford cohort.
Variables	External validation Stanford cohort
	(n = 123)
	Low score (%)	High score (%)	P
Gender			0.88
Female	40(69.0%)	18(31.0%)
Male	44(67.7%)	21(32.3%)
Age(years), median(IQR)	71(60.74-80)	71.19(55.45-76)
Age(years)			0.157
＜60	18(58.1%)	13(41.9%)
≧60	66(71.7%)	26(28.3%)
Tumor size(cm)			0.127
＜4	35(61.4%)	22(38.6%)
≧4	49(74.2%)	17(25.8%)
Tumor location			0.706
Cardia	11(78.6%)	3(21.4%)
Body	29(69.0%)	13(31.0%)
Antrum	34(68.0%)	16(32.0%)
Whole	10(58.8%)	7(41.2%)
Differentiation status			0.506
Well	3(60.0%)	2(40.0%)
Moderate	23(76.7%)	7(23.3%)
Poor and	58(65.9%)	30(34.1%)
undifferentiated
Lauren type			0.445
Intestinal type	28(68.3%)	13(31.7%)
Diffuse or mixed type	12(57.1%)	9(42.9%)
Unknown	44(72.1%)	17(27.9%)
Depth of invasion			0.078
pT1	24(61.5%)	15(38.5%)
pT2	5(50.0%)	5(50.0%)
pT3	37(82.2%)	8(17.8%)
pT4a	11(55.0%)	9(45.0%)
pT4b	7(77.8%)	2(22.2%)
Lymph node metastasis			0.67
pN0	34(66.7%)	17(33.3%)
pN1	14(77.8%)	4(22.2%)
pN2	13(61.9%)	8(38.1%)
pN3a	16(76.2%)	5(23.8%)
pN3b	7(58.3%)	5(41.7%)
Metastasis			0.854
pM0	79(68.1%)	37(31.9%)
pM1	5(71.4%)	2(28.6%)
pStage			0.273
I	22(56.4%)	17(43.6%)
II	20(76.9%)	6(23.1%)
III	37(72.5%)	14(27.5%)
IV	5(71.4%)	2(28.6%)
Chemotherapy			0.937
No	46(69.7%)	20(30.3%)
Yes	38(66.7%)	19(33.3%)
Variables are in n (%). P values are two-tailed from χ2 test.
