# Supplementary material for: Biology-guided deep learning predicts prognosis and cancer immunotherapy response
Source: Nat Commun. 2023 Aug 23;14:5135. doi: 10.1038/s41467-023-40890-x (PMC10447467; doi:10.1038/s41467-023-40890-x)
Supplement: Supplementary file 14 — Supplementary Data 11 [file 41467_2023_40890_MOESM14_ESM.xlsx]

## Sheet: Sheet1
Supplementary Data 11. Multivariate Cox Regression analyses for disease-free survival and overall survival in patients with gastric cancer.
Variables	Disease-free survival			Overall survival
	HR (95%CI)	p		HR (95%CI)	p
Training cohort
DLS (High vs. low)	0.164(0.082-0.325)	<0.0001		0.160(0.081-0.314)	<0.0001
Stage		<0.0001			<0.0001
I	Reference			Reference
II	1.260(0.809-1.963)	0.306		1.327(0.825-2.136)	0.244
III	2.869(2.000-4.115)	<0.0001		3.184(2.159-4.695)	<0.0001
IV	4.997(2.810-8.884)	<0.0001		3.849(2.106-7.032)	<0.0001
Internal validation cohort 1
DLS (High vs. low)	0.130(0.054-0.315)	<0.0001		0.086(0.036-0.210)	<0.0001
Stage		<0.0001			<0.0001
I	Reference			Reference
II	1.277(0.680-2.400)	0.447		1.209(0.639-2.288)	0.559
III	2.534(1.498-4.287)	0.001		2.499(1.478-4.225)	0.001
IV	7.518(3.105-18.204)	<0.0001		8.058(3.333-19.482)	<0.0001
Internal validation cohort 2
DLS (High vs. low)	0.408(0.263-0.634)	<0.0001		0.356(0.224-0.566)	<0.0001
Stage		<0.0001			<0.0001
I	Reference			Reference
II	1.950(1.220-3.117)	0.005		2.039(1.218-3.412)	0.007
III	3.639(2.429-5.451)	<0.0001		3.722(2.384-5.809)	<0.0001
IV	7.781(4.836-12.520)	<0.0001		7.717(4.610-12.919)	<0.0001
CEA (elevated vs. nomal)	1.443(1.103-1.887)	0.008		1.591(1.205-2.100)	0.001
External validation cohort 1
DLS (High vs. low)	0.040(0.013-0.125)	<0.0001		0.029(0.009-0.098)	<0.0001
Stage		0.004			0.001
I	Reference			Reference
II	3.318(1.311-8.397)	0.011		3.628(1.341-9.816)	0.011
III	3.302(1.393-7.827)	0.007		3.824(1.502-9.738)	0.005
IV	5.525(1.893-16.124)	0.002		7.340(2.344-22.982)	0.001
CA199 (elevated vs. nomal)	2.316(1.247-4.300)	0.008		2.894(1.546-5.418)	0.001
External validation cohort 2
DLS (High vs. low)	0.183(0.125-0.268)	<0.0001		0.201(0.138-0.293)	<0.0001
Stage		<0.0001			<0.0001
I	Reference			Reference
II	1.762(1.159-2.680)	0.008		1.601(1.056-2.429)	0.027
III	3.981(2.711-5.844)	<0.0001		3.717(2.543-5.432)	<0.0001
IV	8.641(5.645-13.226)	<0.0001		8.282(5.432-12.628)	<0.0001
CA199 (elevated vs. nomal)	1.313(1.077-1.602)	0.007		1.347(1.104-1.644)	0.003
Tumor location		<0.0001			<0.0001
Cardia	Reference			Reference
Body	0.778(0.611-0.990)	0.041		0.765(0.600-0.974)	0.03
Antrum	0.744(0.605-0.916)	0.005		0.739(0.599-0.910)	0.004
Stanford cohort
DLS (High vs. low)	0.436(0.215-0.885)	0.022		0.446(0.201-0.986)	0.046
Stage		<0.0001			<0.0001
I	Reference			Reference
II	1.121(0.439-2.863)	0.811		0.791(0.277-2.255)	0.66
III	4.314(2.012-8.249)	<0.0001		3.062(1.390-6.745)	0.005
IV	29.781(8.231-107.758)	<0.0001		17.298(4.800-62.334)	<0.0001
DLS: the deep learning model predicted survival score. HR: hazard ratio, P values reported are two-tailed from Cox proportional hazard regression analyses.
