# Supplementary material for: Biology-guided deep learning predicts prognosis and cancer immunotherapy response
Source: Nat Commun. 2023 Aug 23;14:5135. doi: 10.1038/s41467-023-40890-x (PMC10447467; doi:10.1038/s41467-023-40890-x)
Supplement: Supplementary file 15 — Supplementary Data 12 [file 41467_2023_40890_MOESM15_ESM.xlsx]

## Sheet: Sheet1
Supplementary Data 12. Clinical characteristics of patients according to the chemotherapy in stage II and III patients after PSM.
Variables	Number	No chemotherapy (N=816)			Chemotherapy (N=816)		P-value
		No.	%		No.	%
Gender							0.41
Female	496	229	0.2806		267	0.3272
Male	1136	587	0.7194		549	0.6728
Age(years), median(IQR)	1632	58.0(50.0-65.0)			57.0(48.3-64.0)		0.46
Age(years)							0.652
＜60	937	464	0.5686		473	0.5797
≧60	695	352	0.4314		343	0.4203
Tumor size(cm)							0.413
＜4	612	298	0.3652		314	0.3848
≧4	1020	518	0.6348		502	0.6152
Tumor location							0.048
Cardia	506	249	0.3051		257	0.315
Body	334	147	0.1801		187	0.2292
Antrum	706	373	0.4571		333	0.4081
Whole	86	47	0.0576		39	0.0478
Differentiation status							0.211
Well	99	43	0.0527		56	0.0686
Moderate	294	157	0.1924		137	0.1679
Poor and undifferentiated	1239	616	0.7549		623	0.7635
Lauren type							0.357
Intestinal type	612	315	0.386		297	0.364
Diffuse or mixed type	1020	501	0.614		519	0.636
CEA							0.75
Normal	1331	663	0.8125		668	0.8186
Elevated	301	153	0.1875		148	0.1814
CA199							0.433
Normal	1283	648	0.7941		635	0.7782
Elevated	349	168	0.2059		181	0.2218
Depth of invasion							0.001
pT1	39	15	0.0184		24	0.0294
pT2	99	41	0.0502		58	0.0711
pT3	354	120	0.1471		234	0.2868
pT4a	911	526	0.6446		385	0.4718
pT4b	229	114	0.1397		115	0.1409
Lymph node metastasis							0.14
pN0	351	194	0.2377		157	0.1924
pN1	314	160	0.1961		154	0.1887
pN2	335	166	0.2034		169	0.2071
pN3a	383	183	0.2243		200	0.2451
pN3b	249	113	0.1385		136	0.1667
pStage							0.516
II	486	237	0.2904		249	0.3051
III	1146	579	0.7096		567	0.6949
P values are two-tailed from χ2 test.
