# Supplementary material for: Biology-guided deep learning predicts prognosis and cancer immunotherapy response
Source: Nat Commun. 2023 Aug 23;14:5135. doi: 10.1038/s41467-023-40890-x (PMC10447467; doi:10.1038/s41467-023-40890-x)
Supplement: Supplementary file 16 — Supplementary Data 13 [file 41467_2023_40890_MOESM16_ESM.xlsx]

## Sheet: Sheet1
Supplementary Data 13. Clinical characteristics of patients according to the chemotherapy in stage II and III patients before PSM.
Variables	Number	No chemotherapy (N=848)			Chemotherapy (N=881)		P-value
		No.	%		No.	%
Gender							0.039
Female	515	233	0.2748		282	0.3201
Male	1214	615	0.7252		599	0.6799
Age(years), median(IQR)		58.0(50.0-65.0)			57.0(49.0-64.0)		0.517
Age(years)							0.731
＜60	992	483	0.5696		509	0.5778
≧60	737	365	0.4304		372	0.4222
Tumor size(cm)							0.327
＜4	644	306	0.3608		338	0.3837
≧4	1085	542	0.6392		543	0.6163
Tumor location							0.063
Cardia	524	253	0.2983		271	0.3076
Body	351	153	0.1804		198	0.2247
Antrum	754	387	0.4564		367	0.4166
Whole	100	55	0.0649		45	0.0511
Differentiation status							0.213
Well	104	43	0.0507		61	0.0692
Moderate	314	161	0.1899		153	0.1737
Poor and undifferentiated	1311	644	0.7594		667	0.7571
Lauren type							0.785
Intestinal type	655	324	0.3821		331	0.3757
Diffuse or mixed type	1074	524	0.6179		550	0.6243
CEA							0.802
Normal	1413	691	0.8149		722	0.8195
Elevated	316	157	0.1851		159	0.1805
CA199							0.861
Normal	1361	669	0.7889		692	0.7855
Elevated	368	179	0.2111		189	0.2145
Depth of invasion							0.001
pT1	39	15	0.0177		24	0.0272
pT2	99	41	0.0483		58	0.0658
pT3	354	120	0.1415		234	0.2656
pT4a	972	548	0.6462		424	0.4813
pT4b	265	124	0.1462		141	0.16
Lymph node metastasis							0.543
pN0	402	208	0.2453		194	0.2202
pN1	341	172	0.2028		169	0.1918
pN2	344	168	0.1981		176	0.1998
pN3a	389	185	0.2182		204	0.2316
pN3b	253	115	0.1356		138	0.1566
pStage							0.37
II	519	246	0.2901		273	0.3099
III	1210	602	0.7099		608	0.6901
P values are two-tailed from χ2 test.
