# Supplementary material for: Biology-guided deep learning predicts prognosis and cancer immunotherapy response
Source: Nat Commun. 2023 Aug 23;14:5135. doi: 10.1038/s41467-023-40890-x (PMC10447467; doi:10.1038/s41467-023-40890-x)
Supplement: Supplementary file 18 — Source Data [file 41467_2023_40890_MOESM18_ESM.xlsx]

## Sheet: Figure 3A
Training							internal validation							external validation
TME class 1 probability	TME class 2 probability	TME class 3 probability	TME class 4 probability	Predicted TME class	TME class (IHC staining)		TME class 1 probability	TME class 2 probability	TME class 3 probability	TME class 4 probability	Predicted TME class	TME class (IHC staining)		TME class 1 probability	TME class 2 probability	TME class 3 probability	TME class 4 probability	Predicted TME class	TME class (IHC staining)
0.152267	0.0992615	0.11611	0.632361	4	1		0.245899	0.111337	0.244426	0.398338	4	1		0.0959103	0.0752506	0.236941	0.591898	4	4
0.528226	0.00178856	0.242297	0.227688	1	1		0.206445	0.117614	0.146162	0.52978	4	1		0.220259	0.350714	0.103175	0.325852	2	1
0.0965167	0.174577	0.27032	0.458587	4	4		0.52178	0.247285	0.139606	0.0913292	1	1		0.192113	0.183527	0.2644	0.35996	4	4
0.314227	0.483851	0.150834	0.051087	2	2		0.0842416	0.412895	0.143169	0.359694	2	2		0.282871	0.0693209	0.458062	0.189746	3	1
0.0180134	0.0563582	0.0209989	0.90463	4	4		0.303742	0.221967	0.320165	0.154126	3	3		0.197993	0.156755	0.49899	0.146262	3	3
0.0353087	0.0216804	0.771479	0.171532	3	3		0.0607067	0.182744	0.267638	0.488911	4	4		0.0999471	0.192683	0.222765	0.484605	4	4
0.0918122	0.672048	0.041869	0.194271	2	2		0.131215	0.268098	0.410718	0.189968	3	2		0.003746	0.361106	0.615386	0.0197616	3	3
0.0364885	0.0734771	0.78958	0.100454	3	3		0.661494	0.0251139	0.114669	0.198724	1	1		0.182231	0.22515	0.413859	0.178761	3	3
0.0314972	0.820811	0.0412201	0.106471	2	2		0.128249	0.46593	0.0845374	0.321284	2	2		0.498208	0.0582338	0.261871	0.181687	1	1
0.0828612	0.0964565	0.211934	0.608749	4	4		0.569124	0.0371925	0.119768	0.273916	1	1		0.0737658	0.492368	0.0273211	0.406546	2	2
0.675027	0.183221	0.0787994	0.0629523	1	1		0.133058	0.248938	0.546725	0.071279	3	3		0.00415333	0.677517	0.163595	0.154734	2	2
0.0424112	0.00100881	0.757933	0.198647	3	3		0.732738	0.0625224	0.129838	0.0749021	1	1		0.323802	0.267101	0.188623	0.220474	1	1
0.0271837	0.380912	0.308173	0.283731	2	2		0.115625	0.0528284	0.311825	0.519722	4	4		0.0605038	0.569424	0.119915	0.250157	2	2
0.2252	0.647293	0.0540349	0.0734724	2	2		0.114769	0.384158	0.23914	0.261932	2	2		0.114888	0.561866	0.111469	0.211777	2	2
0.182476	0.320902	0.312119	0.184503	2	2		0.21732	0.168621	0.093354	0.520705	4	1		0.306497	0.556665	0.10011	0.0367271	2	2
0.154469	0.107712	0.550112	0.187707	3	3		0.084452	0.301324	0.112569	0.501655	4	4		0.0221341	0.199669	0.578512	0.199686	3	3
0.132154	0.398585	0.204679	0.264583	2	2		0.264606	0.188601	0.253145	0.293647	4	4		0.0940969	0.614677	0.122744	0.168482	2	2
0.0884949	0.0114703	0.730488	0.169547	3	3		0.00131718	0.281612	0.657136	0.0599348	3	3		0.051389	0.0156541	0.144692	0.788265	4	4
0.0656586	0.0793598	0.0291794	0.825802	4	4		0.218719	0.0702249	0.116176	0.59488	4	4		0.0911879	0.0556562	0.775684	0.0774719	3	3
0.282837	0.0159898	0.495447	0.205726	3	3		0.171465	0.0393395	0.0542819	0.734914	4	4		0.383242	0.421183	0.0409582	0.154617	2	2
0.466602	0.227604	0.190169	0.115626	1	1		0.201835	0.447064	0.20266	0.148441	2	1		0.0516622	0.262495	0.510003	0.175839	3	3
0.317914	0.11156	0.130333	0.440193	4	4		0.186238	0.287415	0.0778257	0.448521	4	4		0.224723	0.0684921	0.248781	0.458004	4	4
0.10659	0.225576	0.537986	0.129849	3	3		0.11667	0.0993736	0.346427	0.437529	4	3		0.415922	0.0751112	0.399863	0.109104	1	1
0.42135	0.137181	0.242453	0.199016	1	1		0.178208	0.150072	0.0816194	0.590101	4	4		0.0157002	0.0104467	0.739901	0.233952	3	3
0.107322	0.238537	0.0608609	0.593281	4	3		0.0685579	0.136958	0.355277	0.439207	4	1		0.00608473	0.0123227	0.715525	0.266068	3	3
0.274532	0.117763	0.122958	0.484746	4	3		0.491709	0.243018	0.102329	0.162943	1	1		0.26935	0.134715	0.530446	0.0654885	3	3
0.437973	0.243143	0.136132	0.182753	1	1		0.192529	0.0438329	0.656753	0.106885	3	3		0.562845	0.145077	0.254766	0.0373123	1	1
0.110527	0.101111	0.699563	0.0888002	3	3		0.218238	0.313039	0.0547413	0.413981	4	2		0.191205	0.321499	0.31129	0.176005	2	3
0.455786	0.0983186	0.295736	0.150159	1	1		0.100955	0.10751	0.286991	0.504544	4	4		0.204243	0.604904	0.0987131	0.0921392	2	2
0.91752	0.0261704	0.0431951	0.0131145	1	1		0.171448	0.502307	0.0817494	0.244495	2	3		0.00735149	0.0170274	0.560168	0.415453	3	3
0.0753884	0.245387	0.456934	0.22229	3	3		0.429149	0.0795132	0.294811	0.196526	1	2		0.0387234	0.124142	0.58162	0.255515	3	3
0.337189	0.318719	0.293361	0.0507309	1	1		0.148925	0.317462	0.251716	0.281897	2	2		0.416805	0.173746	0.258545	0.150904	1	1
0.0476854	0.217296	0.639581	0.0954376	3	3		0.115322	0.0880149	0.261075	0.535589	4	4		0.661675	0.249918	0.0268287	0.0615782	1	1
0.351107	0.166084	0.213052	0.269757	1	1		0.388745	0.359478	0.0621732	0.189604	1	1		0.0432781	0.79531	0.0424185	0.118993	2	2
0.714878	0.120255	0.0902421	0.0746247	1	1		0.784485	0.0161563	0.0781056	0.121253	1	1		0.576116	0.0896607	0.0489844	0.285239	1	1
0.00117187	0.0562855	0.921519	0.0210241	3	3		0.109053	0.232171	0.41928	0.239496	3	3		0.770142	0.0536729	0.146084	0.0301014	1	1
0.236972	0.326108	0.24229	0.194629	2	1		0.25631	0.0931459	0.228289	0.422255	4	4		0.013446	0.00878246	0.0246447	0.953127	4	4
0.139992	0.0577641	0.133227	0.669016	4	4		0.293927	0.394672	0.0959122	0.215488	2	1		0.0316753	0.0958594	0.248852	0.623613	4	4
0.188177	0.0494721	0.659887	0.102463	3	3		0.0726238	0.0676601	0.0270555	0.832661	4	4		0.00210278	0.00128346	0.903034	0.0935799	3	3
0.61993	0.187645	0.0748711	0.117554	1	1		0.00100853	0.173894	0.72753	0.0975682	3	3		0.175518	0.0955192	0.445582	0.283381	3	3
0.0189854	0.0307315	0.512619	0.437664	3	3		0.113227	0.56779	0.128737	0.190246	2	2		0.186248	0.0246048	0.26092	0.528226	4	4
0.796609	0.0803849	0.0222293	0.100776	1	1		0.102975	0.292011	0.530139	0.0748745	3	3		0.224268	0.31057	0.115039	0.350123	4	1
0.482712	0.20081	0.087215	0.229262	1	1		0.0460637	0.0207558	0.659619	0.273562	3	3		0.0801564	0.421657	0.34535	0.152836	2	2
0.0599744	0.452059	0.0622895	0.425678	2	4		0.0371361	0.283526	0.0642331	0.615105	4	4		0.00852575	0.0950286	0.0371163	0.859329	4	4
0.228786	0.0481445	0.500588	0.222481	3	3		0.14392	0.0197046	0.701169	0.135207	3	3		0.552871	0.0869433	0.14047	0.219717	1	1
0.233128	0.284757	0.0956948	0.38642	4	4		0.554814	0.0928528	0.136823	0.21551	1	1		0.0612801	0.480852	0.221502	0.236365	2	2
0.092108	0.603876	0.0317592	0.272257	2	2		0.24347	0.520731	0.0727422	0.163057	2	1		0.0836646	0.230353	0.105555	0.580427	4	4
0.130767	0.0854709	0.0978064	0.685955	4	4		0.340692	0.442858	0.0424018	0.174048	2	1		0.0534983	0.29126	0.568548	0.0866931	3	3
0.372907	0.278221	0.17876	0.170112	1	1		0.127328	0.230243	0.404936	0.237493	3	3		0.270811	0.415729	0.150104	0.163357	2	2
0.25686	0.0736518	0.614103	0.0553851	3	3		0.122604	0.389555	0.114491	0.37335	2	4		0.127432	0.403451	0.290875	0.178241	2	1
0.0770915	0.248075	0.280754	0.39408	4	4		0.563967	0.158587	0.144831	0.132614	1	1		0.240146	0.435047	0.230059	0.0947485	2	2
0.0657721	0.163843	0.146088	0.624297	4	4		0.288967	0.0652904	0.406633	0.23911	3	3		0.180335	0.0946225	0.401851	0.323192	3	2
0.368474	0.247607	0.226285	0.157634	1	2		0.157692	0.0370054	0.115295	0.690008	4	4		0.334519	0.323045	0.171799	0.170637	1	1
0.0971564	0.578263	0.208855	0.115725	2	2		0.063539	0.0134632	0.375735	0.547263	4	4		0.0805262	0.08256	0.126441	0.710473	4	4
0.356575	0.443032	0.115109	0.0852845	2	1		0.198905	0.284288	0.222089	0.294718	4	4		0.138411	0.279453	0.262279	0.319856	4	2
0.433849	0.371753	0.0504916	0.143906	1	1		0.142276	0.198718	0.585555	0.0734507	3	3		0.206321	0.292429	0.296825	0.204425	3	3
0.0743567	0.375692	0.367718	0.182234	2	3		0.0526279	0.452217	0.384271	0.110884	2	2		0.292656	0.0400219	0.353303	0.314019	3	1
0.944439	0.0035832	0.0266983	0.0252791	1	1		0.272336	0.267461	0.123156	0.337047	4	2		0.13331	0.143394	0.57379	0.149506	3	3
0.265635	0.139706	0.463935	0.130724	3	2		0.0358494	0.0641228	0.396055	0.503973	4	4		0.0990282	0.181396	0.200646	0.518929	4	4
0.608765	0.0652205	0.0843305	0.241684	1	1		0.0532963	0.58748	0.101069	0.258155	2	2		0.555094	0.0575214	0.246203	0.141181	1	1
0.434036	0.124242	0.171244	0.270477	1	1		0.174229	0.35468	0.321621	0.14947	2	2		0.0899735	0.339093	0.427904	0.14303	3	3
0.00984615	0.750359	0.142125	0.0976698	2	2		0.0219046	0.462895	0.145448	0.369752	2	2		0.306618	0.276877	0.129341	0.287164	1	2
0.0247399	0.0157965	0.0131296	0.946334	4	4		0.22574	0.232289	0.343423	0.198548	3	3		0.0706787	0.234325	0.0817105	0.613286	4	4
0.0401111	0.0298517	0.0680858	0.861951	4	4		0.334225	0.228217	0.101162	0.336397	4	4		0.00442823	0.196663	0.752513	0.0463962	3	3
0.628903	0.096512	0.111636	0.162949	1	1		0.312732	0.0182953	0.261017	0.407956	4	4		0.278085	0.0864169	0.296677	0.338822	4	3
0.235249	0.253588	0.036583	0.47458	4	2		0.0131377	0.0874189	0.72817	0.171274	3	3		0.0783854	0.448952	0.0830097	0.389653	2	2
0.646438	0.204303	0.0690482	0.0802104	1	1		0.100711	0.0916685	0.106489	0.701132	4	4		0.624971	0.0617908	0.0813378	0.2319	1	1
0.253292	0.212202	0.210402	0.324104	4	1		0.220977	0.163777	0.247852	0.367393	4	4		0.0908388	0.555692	0.109981	0.243489	2	2
0.293611	0.0169685	0.5696	0.119821	3	3		0.171904	0.0821602	0.538663	0.207273	3	3		0.118777	0.0366632	0.550328	0.294231	3	3
0.0268373	0.112214	0.255866	0.605083	4	4		0.200671	0.117962	0.315651	0.365716	4	4		0.0249421	0.309184	0.4266	0.239274	3	3
0.00930437	0.0429525	0.754221	0.193522	3	3		0.330725	0.0403739	0.435511	0.19339	3	1		0.624971	0.0617908	0.0813378	0.2319	1	1
0.509765	0.100081	0.127849	0.262306	1	4		0.0376668	0.329848	0.289031	0.343454	4	4		0.0695319	0.272954	0.526072	0.131442	3	3
0.00930658	0.29991	0.573406	0.117378	3	3		0.109059	0.332223	0.182821	0.375897	4	4		0.148716	0.35045	0.385154	0.115681	3	3
0.0473659	0.0349227	0.387516	0.530195	4	3		0.410423	0.300815	0.0897593	0.199003	1	1		0.0968691	0.105361	0.197548	0.600222	4	4
0.0578426	0.0801861	0.059977	0.801994	4	4		0.278791	0.0903245	0.463879	0.167005	3	3		0.0150338	0.370432	0.45736	0.157174	3	2
0.14299	0.224941	0.341356	0.290714	3	3		0.282894	0.0696972	0.377439	0.26997	3	3		0.0385963	0.0741949	0.789583	0.0976255	3	3
0.119575	0.793757	0.0644479	0.0222202	2	2		0.0324405	0.308898	0.531121	0.127541	3	2		0.0183664	0.0116912	0.498027	0.471915	3	4
0.140654	0.109784	0.577199	0.172363	3	3		0.273455	0.108197	0.485611	0.132736	3	3		0.132051	0.295728	0.297129	0.275092	3	3
0.670047	0.109093	0.0691696	0.151691	1	1		0.145983	0.269309	0.312047	0.272661	3	3		0.00066877	0.0453252	0.700695	0.253311	3	3
0.0705404	0.108201	0.673611	0.147648	3	3		0.334197	0.157476	0.282557	0.225771	1	1		0.0146076	0.14672	0.744947	0.0937255	3	3
0.131398	0.575693	0.0587554	0.234154	2	2		0.206084	0.182993	0.249455	0.361468	4	4		0.0781332	0.514207	0.331309	0.0763511	2	2
0.294879	0.54175	0.0724672	0.090904	2	1		0.370598	0.366439	0.140209	0.122754	1	1		0.341419	0.234231	0.155402	0.268947	1	3
0.0537347	0.0773181	0.770767	0.0981802	3	3		0.30645	0.0841912	0.108979	0.500379	4	1		0.0241034	0.0571225	0.296973	0.621801	4	4
0.184036	0.300012	0.125411	0.390541	4	2		0.317056	0.276546	0.162119	0.244279	1	1		0.017442	0.0423084	0.285601	0.654648	4	4
0.0352807	0.730834	0.049109	0.184777	2	2		0.075861	0.0476176	0.601121	0.2754	3	3		0.125288	0.208501	0.0810021	0.585209	4	4
0.227542	0.115128	0.29218	0.36515	4	1		0.0844921	0.232763	0.0521483	0.630597	4	4		0.0724741	0.0230115	0.182047	0.722467	4	4
0.109433	0.132759	0.170592	0.587215	4	4		0.432188	0.0549814	0.220829	0.292002	1	1		0.126162	0.12796	0.411675	0.334202	3	4
0.201487	0.0532309	0.638463	0.106819	3	1		0.195911	0.573301	0.128338	0.10245	2	2		0.0922184	0.0227896	0.62456	0.260432	3	3
0.0245126	0.0316572	0.313303	0.630527	4	4		0.0308828	0.11407	0.311571	0.543476	4	4		0.386643	0.341659	0.189494	0.082204	1	1
0.0391553	0.428157	0.0281135	0.504574	4	4		0.071194	0.128602	0.558462	0.241742	3	3		0.0808958	0.166018	0.0524446	0.700642	4	4
0.71134	0.212837	0.0325366	0.0432867	1	1		0.133158	0.0213349	0.148563	0.696944	4	4		0.205889	0.705128	0.0797082	0.00927479	2	2
0.174655	0.331559	0.162585	0.331201	2	3		0.537701	0.221176	0.15504	0.0860824	1	1		0.136906	0.375469	0.177044	0.310581	2	2
0.104254	0.11619	0.69699	0.0825659	3	3		0.00385146	0.0044115	0.770121	0.221616	3	3		0.0484579	0.0525689	0.0669367	0.832036	4	4
0.178853	0.547363	0.0956168	0.178167	2	2		0.70441	0.223686	0.0364735	0.0354302	1	1		0.234901	0.0260516	0.328314	0.410734	4	3
0.171962	0.214565	0.535779	0.0776941	3	3		0.05699	0.330759	0.081624	0.530627	4	4		0.0961678	0.426019	0.242503	0.23531	2	2
0.0389579	0.699734	0.114733	0.146575	2	2		0.185895	0.251889	0.159704	0.402512	4	4		0.269031	0.0813413	0.266707	0.382921	4	3
0.105517	0.0698258	0.375828	0.448829	4	4		0.0710407	0.125724	0.287586	0.515649	4	4		0.379828	0.196003	0.270577	0.153592	1	4
0.48706	0.201713	0.0912985	0.219929	1	1		0.544009	0.111147	0.123748	0.221096	1	1		0.656203	0.157214	0.121531	0.0650517	1	1
0.0199605	0.731297	0.0241736	0.224569	2	2		0.0693517	0.0536819	0.40385	0.473117	4	3		0.338948	0.0518835	0.129131	0.480038	4	1
0.0557168	0.0180972	0.0742569	0.851929	4	4		0.145974	0.0199127	0.198265	0.635848	4	4		0.437074	0.0490824	0.159282	0.354562	1	1
0.0146574	0.0435011	0.677619	0.264223	3	3		0.0955115	0.0546438	0.218662	0.631183	4	4		0.544732	0.0813781	0.276899	0.0969909	1	1
0.387955	0.0812024	0.00975113	0.521091	4	1		0.0775431	0.179822	0.658933	0.0837016	3	3		0.145863	0.0610939	0.624755	0.168288	3	3
0.19453	0.0565566	0.188131	0.560782	4	4		0.0136326	0.497194	0.397902	0.0912717	2	3		0.236557	0.348042	0.119233	0.296168	2	2
0.514757	0.247016	0.132242	0.105985	1	1		0.0633179	0.055038	0.5664	0.315244	3	3		0.00296898	0.000145626	0.711042	0.285844	3	3
0.0368054	0.0384943	0.0274126	0.897288	4	4		0.0914523	0.248334	0.29937	0.360843	4	4		0.0930534	0.511184	0.2279	0.167862	2	2
0.0279913	0.858173	0.0601898	0.0536456	2	2		0.0780759	0.435603	0.172398	0.313923	2	2		0.482411	0.118472	0.313987	0.0851291	1	1
0.138035	0.0560883	0.677851	0.128026	3	3		0.321647	0.327254	0.274778	0.0763198	2	2		0.155888	0.361473	0.107279	0.37536	4	4
0.271217	0.126525	0.136871	0.465387	4	4		0.101774	0.741044	0.0766037	0.0805784	2	2		0.159645	0.245836	0.29694	0.297579	4	4
0.162405	0.309156	0.327359	0.201079	3	1		0.0797709	0.634239	0.102837	0.183153	2	2		0.358405	0.162852	0.0860248	0.392718	4	1
0.153477	0.492995	0.156775	0.196752	2	2		0.0152353	0.15562	0.108531	0.720614	4	4		0.145854	0.193878	0.118364	0.541904	4	4
0.320266	0.157381	0.103815	0.418538	4	1		0.0649768	0.712185	0.115459	0.107379	2	2		0.389522	0.264351	0.0619876	0.284139	1	1
0.22704	0.0650083	0.0604373	0.647515	4	4		0.0347053	0.489329	0.43944	0.0365257	2	2		0.02676	0.172735	0.0419283	0.758576	4	4
0.0161973	0.523981	0.294816	0.165006	2	2		0.257398	0.196832	0.160855	0.384916	4	4		0.440955	0.0264322	0.2419	0.290713	1	1
0.669812	0.0694558	0.164839	0.0958931	1	3		0.695284	0.0534787	0.0374935	0.213744	1	1		0.0738047	0.0358183	0.373347	0.517029	4	4
0.0556455	0.0377502	0.660432	0.246172	3	3		0.0990278	0.128807	0.572374	0.199791	3	3		0.0142246	0.00268115	0.656982	0.326112	3	4
0.453973	0.127481	0.141748	0.276798	1	1		0.0911001	0.0597736	0.320162	0.528965	4	4		0.0221986	0.114062	0.71394	0.1498	3	3
0.0613834	0.429263	0.0567177	0.452636	4	1		0.0616518	0.0809159	0.462981	0.394451	3	3		0.0764169	0.0195359	0.287153	0.616894	4	4
0.119147	0.143927	0.282516	0.45441	4	4		0.202777	0.128574	0.319056	0.349592	4	4		0.129145	0.345381	0.110313	0.415161	4	4
0.139296	0.340589	0.161669	0.358446	4	3		0.136006	0.131209	0.32477	0.408016	4	4		0.146235	0.157101	0.475325	0.22134	3	3
0.0014307	0.0220205	0.917707	0.0588422	3	3		0.118191	0.028663	0.160929	0.692217	4	4		0.446289	0.198002	0.191202	0.164507	1	1
0.182142	0.598498	0.147483	0.0718765	2	2		0.215664	0.233138	0.36965	0.181548	3	3		0.191567	0.0736819	0.0756267	0.659124	4	4
0.580139	0.232596	0.0968155	0.0904497	1	1		0.331514	0.0435696	0.513065	0.111852	3	1		0.156097	0.203304	0.180387	0.460213	4	4
0.00589865	0.0178064	0.9404	0.0358948	3	3		0.0743802	0.511736	0.287752	0.126132	2	2		0.19152	0.0264497	0.179602	0.602429	4	4
0.0295947	0.0720388	0.0235174	0.874849	4	4		0.173449	0.0448889	0.601162	0.1805	3	3		0.0627022	0.17442	0.0168555	0.746022	4	4
0.645922	0.095459	0.190889	0.06773	1	1		0.192241	0.0901726	0.363286	0.3543	3	4		0.0180252	0.597814	0.309668	0.0744934	2	2
0.184358	0.264992	0.0701634	0.480487	4	4		0.106888	0.0724169	0.479001	0.341694	3	3
0.163688	0.081773	0.114245	0.640294	4	4		0.0269801	0.655908	0.0202641	0.296848	2	2
0.0731784	0.821406	0.0585581	0.0468574	2	2		0.125175	0.253951	0.184805	0.43607	4	4
0.433437	0.0573139	0.0936901	0.415559	1	1		0.206391	0.168203	0.478997	0.146409	3	3
0.0410147	0.449578	0.129612	0.379795	2	2		0.115439	0.0365117	0.393553	0.454496	4	3
0.124671	0.774161	0.0433694	0.0577982	2	2		0.211707	0.0936036	0.240916	0.453773	4	4
0.073382	0.0229259	0.253025	0.650667	4	4		0.0805597	0.0238261	0.291068	0.604546	4	4
0.0819676	0.452297	0.162582	0.303154	2	2		0.390129	0.262757	0.0262842	0.320829	1	1
0.355565	0.291701	0.251827	0.100907	1	3		0.0312524	0.0811505	0.360838	0.52676	4	4
0.364347	0.303838	0.0761894	0.255626	1	2		0.0142929	0.472167	0.0766813	0.436858	2	2
0.0958876	0.698274	0.136017	0.0698211	2	2		0.124347	0.17361	0.0462623	0.655781	4	4
0.726733	0.152086	0.0656166	0.0555638	1	1		0.364013	0.46303	0.0269529	0.146003	2	2
0.18032	0.0857537	0.209517	0.524409	4	4		0.0905323	0.39911	0.050012	0.460346	4	4
0.439011	0.187922	0.222052	0.151015	1	1		0.303936	0.0172468	0.4517	0.227117	3	3
0.0719808	0.29867	0.456212	0.173137	3	3		0.0306971	0.60042	0.0948752	0.274008	2	2
0.699937	0.0763011	0.120962	0.1028	1	1		0.0315722	0.455855	0.333224	0.179348	2	2
0.439851	0.0609986	0.071309	0.427841	1	1		0.0865566	0.46703	0.131312	0.315101	2	2
0.0721874	0.0743722	0.322829	0.530611	4	4		0.0763707	0.407765	0.439139	0.0767253	3	2
0.0654247	0.0345565	0.680402	0.219617	3	3		0.225476	0.14692	0.364185	0.263419	3	3
0.400344	0.122406	0.301691	0.175559	1	1		0.127343	0.50986	0.28694	0.0758566	2	2
0.387461	0.565909	0.0299644	0.0166661	2	2		0.135573	0.179913	0.404239	0.280275	3	3
0.50817	0.0768978	0.300577	0.114354	1	1		0.535365	0.164497	0.157746	0.142391	1	1
0.0864863	0.0757976	0.728322	0.109395	3	3		0.1091	0.099005	0.110955	0.68094	4	4
0.291584	0.195697	0.10435	0.40837	4	1		0.169733	0.113219	0.261123	0.455926	4	4
0.513078	0.0253605	0.148174	0.313387	1	1		0.0673592	0.706528	0.117294	0.108819	2	2
0.503427	0.0489499	0.0691993	0.378424	1	1		0.00494108	0.55805	0.374686	0.0623229	2	3
0.618482	0.076931	0.124698	0.179889	1	1		0.0497747	0.198694	0.62162	0.129911	3	3
0.485923	0.299033	0.127494	0.0875497	1	1		0.119507	0.363176	0.338658	0.17866	2	2
0.46701	0.323335	0.0336468	0.176008	1	1		0.66208	0.140499	0.0859379	0.111483	1	1
0.617211	0.104784	0.0580641	0.219941	1	1		0.246138	0.168177	0.316796	0.268889	3	3
0.148835	0.090371	0.356649	0.404145	4	1		0.0354175	0.647035	0.225252	0.0922949	2	2
0.0435835	0.0270631	0.527481	0.401873	3	4		0.30357	0.150224	0.191061	0.355145	4	1
0.0941691	0.728763	0.0894546	0.0876137	2	2		0.610332	0.155768	0.0784116	0.155489	1	1
0.0383645	0.781709	0.0514616	0.128465	2	2		0.0861434	0.207027	0.423282	0.283548	3	3
0.123662	0.111015	0.700503	0.0648196	3	3		0.0810481	0.268751	0.625117	0.0250844	3	3
0.0280124	0.117908	0.817624	0.0364557	3	3		0.159642	0.336558	0.316391	0.187409	2	2
0.214216	0.656445	0.0255266	0.103813	2	2		0.309801	0.128337	0.406743	0.155119	3	1
0.406918	0.28214	0.0464379	0.264504	1	1		0.163968	0.507098	0.200509	0.128426	2	2
0.537039	0.0428547	0.149496	0.27061	1	1		0.186264	0.259676	0.348167	0.205893	3	3
0.100825	0.247668	0.142437	0.50907	4	4		0.0334395	0.205569	0.608461	0.152531	3	3
0.00244033	0.929984	0.0508477	0.0167278	2	2		0.0858137	0.216693	0.268326	0.429167	4	4
0.216377	0.125636	0.274417	0.38357	4	4		0.328571	0.0971386	0.421513	0.152777	3	1
0.0538608	0.876394	0.0283938	0.0413512	2	2		0.055636	0.100009	0.139317	0.705038	4	4
0.429268	0.310678	0.0571759	0.202879	1	1		0.194282	0.118948	0.428096	0.258674	3	3
0.168829	0.0920447	0.0997185	0.639408	4	4		0.260756	0.155507	0.0512166	0.53252	4	4
0.134694	0.377065	0.29896	0.189281	2	2		0.435708	0.0296271	0.0849441	0.449721	4	1
0.0443352	0.779455	0.0624401	0.11377	2	2		0.610365	0.118866	0.194313	0.0764552	1	1
0.0225523	0.0492165	0.0771064	0.851125	4	4		0.223636	0.240318	0.404905	0.13114	3	3
0.0174454	0.117746	0.0828205	0.781988	4	4		0.243714	0.0727494	0.381595	0.301942	3	3
0.160008	0.234897	0.426684	0.178411	3	3		0.473827	0.0374935	0.347459	0.14122	1	1
0.625096	0.0917793	0.132916	0.150209	1	1		0.00322746	0.853953	0.0951639	0.0476558	2	2
0.534719	0.0952554	0.324545	0.0454798	1	1		0.125373	0.551654	0.21355	0.109423	2	2
0.0459521	0.0758019	0.834353	0.0438931	3	3		0.0679606	0.0457114	0.0940705	0.792258	4	4
0.0838895	0.71662	0.0779772	0.121513	2	2		0.191957	0.183371	0.112226	0.512446	4	4
0.0140288	0.757471	0.0653579	0.163142	2	2		0.148398	0.698608	0.0718291	0.0811649	2	2
0.0324565	0.00117163	0.0319529	0.934419	4	4		0.05124	0.0197336	0.748252	0.180774	3	4
0.113276	0.192842	0.378746	0.315135	3	4		0.11343	0.154209	0.267879	0.464481	4	4
0.149144	0.1004	0.334351	0.416105	4	4		0.00972768	0.0972511	0.106408	0.786613	4	4
0.18298	0.0937732	0.475191	0.248055	3	3		0.296944	0.199605	0.313363	0.190088	3	3
0.390401	0.217954	0.0774895	0.314155	1	1		0.137565	0.0435334	0.0697333	0.749169	4	4
0.0581846	0.0303452	0.793222	0.118249	3	3		0.0289766	0.862746	0.0373425	0.0709352	2	2
0.116557	0.782805	0.0251997	0.0754378	2	2		0.410492	0.0937983	0.0956819	0.400027	1	4
0.0559228	0.0283517	0.655107	0.260618	3	3		0.394715	0.0921503	0.128433	0.384702	1	1
0.389169	0.370444	0.12803	0.112357	1	2		0.596545	0.318247	0.0603269	0.0248816	1	1
0.377414	0.162017	0.154896	0.305674	1	1		0.714637	0.129714	0.0563685	0.09928	1	1
0.13447	0.183004	0.270228	0.412299	4	4		0.516269	0.124892	0.146033	0.212806	1	1
0.0506582	0.768756	0.0840363	0.0965492	2	2		0.803214	0.162469	0.00438769	0.0299292	1	1
0.0395971	0.00791695	0.146629	0.805857	4	4		0.466162	0.115681	0.0569379	0.361219	1	4
0.0644638	0.189651	0.113577	0.632308	4	4		0.425122	0.150581	0.162847	0.26145	1	1
0.00757769	0.0633121	0.314333	0.614778	4	3		0.42501	0.328772	0.218379	0.0278385	1	2
0.0260863	0.0509996	0.642595	0.280319	3	3		0.498998	0.147471	0.240557	0.112973	1	1
0.580479	0.036612	0.208003	0.174906	1	1		0.479922	0.106264	0.307247	0.106566	1	3
0.22179	0.285782	0.145331	0.347097	4	1		0.435492	0.119838	0.185457	0.259213	1	1
0.134793	0.19605	0.456007	0.21315	3	3		0.352549	0.208655	0.285856	0.15294	1	1
0.01005	0.696824	0.0212083	0.271918	2	2		0.426822	0.251392	0.225448	0.096338	1	1
0.0677158	0.0458702	0.289935	0.596479	4	3		0.434736	0.056175	0.204377	0.304712	1	1
0.19645	0.101966	0.215342	0.486242	4	1		0.46543	0.105932	0.238729	0.189909	1	1
0.0521227	0.601788	0.216535	0.129555	2	2
0.1231	0.229285	0.173132	0.474483	4	4
0.19619	0.119948	0.355402	0.328459	3	4
0.0224951	0.882459	0.0677062	0.0273395	2	2
0.110746	0.108718	0.0520687	0.728467	4	4
0.259487	0.0932117	0.0913783	0.555923	4	4
0.560499	0.143986	0.189503	0.106012	1	1
0.30338	0.0477593	0.380431	0.268431	3	3
0.830063	0.0229355	0.103651	0.0433502	1	1
0.789034	0.139906	0.0288469	0.042213	1	1
0.110664	0.00692129	0.548351	0.334064	3	3
0.00567252	0.787119	0.0169904	0.190218	2	2
0.0351218	0.0119097	0.16009	0.792879	4	4
0.487052	0.12626	0.114491	0.272197	1	1
0.202868	0.228711	0.205421	0.363	4	4
0.17691	0.111348	0.645535	0.0662071	3	3
0.100352	0.0201167	0.382393	0.497138	4	3
0.0646406	0.166172	0.236983	0.532204	4	4
0.0438687	0.665968	0.0874018	0.202762	2	2
0.146372	0.301615	0.154836	0.397178	4	4
0.302438	0.134402	0.368661	0.1945	3	1
0.79722	0.0267592	0.0995521	0.0764684	1	1
0.0133355	0.0379121	0.157455	0.791297	4	3
0.812931	0.00742991	0.159031	0.0206081	1	1
0.655428	0.0199532	0.249518	0.0751007	1	1
0.026023	0.727976	0.114509	0.131492	2	2
0.199896	0.141643	0.568823	0.0896387	3	3
0.359458	0.295808	0.144425	0.20031	1	1
0.345457	0.169572	0.249608	0.235363	1	1
0.157718	0.0690774	0.149787	0.623418	4	4
0.156703	0.356446	0.242198	0.244654	2	1
0.467888	0.0430533	0.183662	0.305396	1	1
0.286654	0.181668	0.256957	0.274721	1	3
0.0157163	0.0415292	0.199075	0.743679	4	4
0.229602	0.227646	0.23781	0.304943	4	3
0.0911564	0.799896	0.0464097	0.0625383	2	2
0.0156383	0.0191306	0.0584391	0.906792	4	4
0.0847067	0.133186	0.0747799	0.707328	4	4
0.299008	0.132201	0.420686	0.148105	3	1
0.183892	0.503553	0.0877784	0.224777	2	2
0.0313812	0.191237	0.762115	0.0152662	3	3
0.238027	0.289524	0.0455251	0.426924	4	1
0.103605	0.189917	0.24315	0.463328	4	2
0.614617	0.0397078	0.142687	0.202988	1	1
0.148202	0.566667	0.110065	0.175066	2	2
0.00187157	0.970596	0.0242648	0.00326756	2	2
0.500422	0.202388	0.210831	0.0863584	1	3
0.140045	0.0870261	0.495187	0.277742	3	3
0.111565	0.268152	0.584106	0.0361773	3	3
0.177372	0.380377	0.0127869	0.429464	4	4
0.0733484	0.481388	0.354565	0.0906988	2	3
0.733262	0.0589024	0.0664726	0.141363	1	1
0.572128	0.290592	0.0716971	0.0655824	1	1
0.226328	0.245589	0.117948	0.410135	4	4
0.0737876	0.109848	0.391924	0.424441	4	3
0.130426	0.218683	0.393127	0.257764	3	3
0.368727	0.116754	0.101047	0.413472	4	1
0.33127	0.100551	0.0802365	0.487943	4	4
0.148822	0.259076	0.0838651	0.508237	4	4
0.279282	0.116529	0.234035	0.370155	4	4
0.0844984	0.841763	0.0499292	0.023809	2	2
0.278173	0.320353	0.173264	0.22821	2	1
0.0653849	0.080742	0.0964472	0.757426	4	4
0.0592506	0.829123	0.0507367	0.06089	2	2
0.660146	0.0884884	0.0942213	0.157144	1	1
0.00702072	0.0676974	0.113944	0.811338	4	4
0.289694	0.0591614	0.467807	0.183337	3	1
0.258473	0.161972	0.196567	0.382987	4	4
0.0330681	0.00133721	0.0337826	0.931812	4	4
0.083096	0.185029	0.144442	0.587432	4	4
0.345543	0.0712046	0.107385	0.475868	4	1
0.121904	0.775673	0.0749996	0.027423	2	2
0.298646	0.101356	0.383223	0.216776	3	3
0.868326	0.037139	0.049099	0.045436	1	1
0.22383	0.343287	0.155063	0.277819	2	4
0.0542955	0.799483	0.0512187	0.0950033	2	2
0.315502	0.079565	0.554138	0.0507949	3	3
0.0902183	0.395637	0.0802626	0.433882	4	2
0.0826161	0.0398374	0.0868496	0.790697	4	4
0.159129	0.463898	0.207024	0.169949	2	2
0.0201714	0.0476365	0.167284	0.764908	4	4
0.0930166	0.106138	0.0769415	0.723904	4	4
0.0994648	0.111034	0.130672	0.658829	4	4
0.224547	0.130734	0.0603766	0.584343	4	4
0.158508	0.77178	0.0359043	0.0338077	2	2
0.0423508	0.352987	0.25398	0.350682	2	4
0.248472	0.143899	0.223931	0.383698	4	4
0.0110967	0.498694	0.0891116	0.401098	2	2
0.0664243	0.0827766	0.204954	0.645845	4	4
0.0484561	0.453013	0.0774409	0.42109	2	2
0.0127806	0.023941	0.0462372	0.917041	4	4
0.0750063	0.125876	0.0849853	0.714132	4	4
0.0318287	0.132973	0.0179345	0.817263	4	4
0.0145502	0.215903	0.31677	0.452777	4	4
0.00322746	0.853953	0.0951639	0.0476558	2	2
0.125373	0.551654	0.21355	0.109423	2	2
0.0679606	0.0457114	0.0940705	0.792258	4	4
0.191957	0.183371	0.112226	0.512446	4	4
0.148398	0.698608	0.0718291	0.0811649	2	2
0.05124	0.0197336	0.748252	0.180774	3	3
0.0910592	0.304222	0.246035	0.358684	4	2
0.11343	0.154209	0.267879	0.464481	4	4
0.00972768	0.0972511	0.106408	0.786613	4	4
0.296944	0.199605	0.313363	0.190088	3	1
0.137565	0.0435334	0.0697333	0.749169	4	4
0.0289766	0.862746	0.0373425	0.0709352	2	2
0.178451	0.287801	0.104054	0.429693	4	1
0.204011	0.612103	0.11364	0.0702455	2	2
0.0144382	0.0507074	0.402249	0.532606	4	4
0.0306799	0.64861	0.0764651	0.244245	2	2
0.0191099	0.0927856	0.165449	0.722656	4	4
0.140446	0.692713	0.062259	0.104582	2	2
0.0493688	0.869312	0.0250856	0.056234	2	2
0.345466	0.23992	0.25989	0.154725	1	3
0.129714	0.635554	0.134315	0.100416	2	2
0.234873	0.609411	0.0937933	0.0619226	2	2
0.00661617	0.791003	0.152152	0.0502287	2	2
0.0130508	0.0862069	0.577424	0.323319	3	3
0.013447	0.154263	0.759785	0.0725058	3	3
0.395404	0.0174325	0.398922	0.188241	3	1
0.21794	0.100115	0.537077	0.144867	3	1
0.180179	0.393274	0.103615	0.322932	2	2
0.0303888	0.807684	0.0650957	0.0968312	2	2
0.162126	0.312519	0.199842	0.325514	4	3
0.0247598	0.90996	0.0315953	0.0336848	2	2
0.144112	0.0682323	0.164751	0.622905	4	4
0.061725	0.0823244	0.0908922	0.765059	4	4
0.506784	0.13706	0.197429	0.158728	1	1
0.0578529	0.733908	0.102032	0.106207	2	2
0.294946	0.106526	0.328129	0.270399	3	3
0.0263433	0.0318693	0.0341562	0.907631	4	4
0.254509	0.49861	0.0299195	0.216961	2	1
0.168221	0.722492	0.0398741	0.0694136	2	2
0.214457	0.117946	0.101297	0.5663	4	4
0.0359945	0.0316446	0.638552	0.293809	3	3
0.0836937	0.406612	0.399344	0.11035	2	2
0.0296922	0.812518	0.0739411	0.0838488	2	2
0.0163326	0.0226935	0.0274045	0.933569	4	4
0.139236	0.157411	0.446299	0.257053	3	3
0.509038	0.22284	0.2223	0.0458217	1	1
0.104876	0.731911	0.0357476	0.127465	2	2
0.211852	0.300026	0.0271329	0.460989	4	4
0.0740871	0.0824751	0.333751	0.509687	4	4
0.0349084	0.226007	0.0732751	0.66581	4	2
0.684436	0.119441	0.074746	0.121378	1	2
0.0895976	0.148206	0.0797109	0.682485	4	2

## Sheet: Figure 3B
Training							internal validation							external validation
TME class 1 probability	TME class 2 probability	TME class 3 probability	TME class 4 probability	Predicted TME class	TME class (IHC staining)		TME class 1 probability	TME class 2 probability	TME class 3 probability	TME class 4 probability	Predicted TME class	TME class (IHC staining)		TME class 1 probability	TME class 2 probability	TME class 3 probability	TME class 4 probability	Predicted TME class	TME class (IHC staining)
0.152267	0.0992615	0.11611	0.632361	4	1		0.245899	0.111337	0.244426	0.398338	4	1		0.0959103	0.0752506	0.236941	0.591898	4	4
0.528226	0.00178856	0.242297	0.227688	1	1		0.206445	0.117614	0.146162	0.52978	4	1		0.220259	0.350714	0.103175	0.325852	2	1
0.0965167	0.174577	0.27032	0.458587	4	4		0.52178	0.247285	0.139606	0.0913292	1	1		0.192113	0.183527	0.2644	0.35996	4	4
0.314227	0.483851	0.150834	0.051087	2	2		0.0842416	0.412895	0.143169	0.359694	2	2		0.282871	0.0693209	0.458062	0.189746	3	1
0.0180134	0.0563582	0.0209989	0.90463	4	4		0.303742	0.221967	0.320165	0.154126	3	3		0.197993	0.156755	0.49899	0.146262	3	3
0.0353087	0.0216804	0.771479	0.171532	3	3		0.0607067	0.182744	0.267638	0.488911	4	4		0.0999471	0.192683	0.222765	0.484605	4	4
0.0918122	0.672048	0.041869	0.194271	2	2		0.131215	0.268098	0.410718	0.189968	3	2		0.003746	0.361106	0.615386	0.0197616	3	3
0.0364885	0.0734771	0.78958	0.100454	3	3		0.661494	0.0251139	0.114669	0.198724	1	1		0.182231	0.22515	0.413859	0.178761	3	3
0.0314972	0.820811	0.0412201	0.106471	2	2		0.128249	0.46593	0.0845374	0.321284	2	2		0.498208	0.0582338	0.261871	0.181687	1	1
0.0828612	0.0964565	0.211934	0.608749	4	4		0.569124	0.0371925	0.119768	0.273916	1	1		0.0737658	0.492368	0.0273211	0.406546	2	2
0.675027	0.183221	0.0787994	0.0629523	1	1		0.133058	0.248938	0.546725	0.071279	3	3		0.00415333	0.677517	0.163595	0.154734	2	2
0.0424112	0.00100881	0.757933	0.198647	3	3		0.732738	0.0625224	0.129838	0.0749021	1	1		0.323802	0.267101	0.188623	0.220474	1	1
0.0271837	0.380912	0.308173	0.283731	2	2		0.115625	0.0528284	0.311825	0.519722	4	4		0.0605038	0.569424	0.119915	0.250157	2	2
0.2252	0.647293	0.0540349	0.0734724	2	2		0.114769	0.384158	0.23914	0.261932	2	2		0.114888	0.561866	0.111469	0.211777	2	2
0.182476	0.320902	0.312119	0.184503	2	2		0.21732	0.168621	0.093354	0.520705	4	1		0.306497	0.556665	0.10011	0.0367271	2	2
0.154469	0.107712	0.550112	0.187707	3	3		0.084452	0.301324	0.112569	0.501655	4	4		0.0221341	0.199669	0.578512	0.199686	3	3
0.132154	0.398585	0.204679	0.264583	2	2		0.264606	0.188601	0.253145	0.293647	4	4		0.0940969	0.614677	0.122744	0.168482	2	2
0.0884949	0.0114703	0.730488	0.169547	3	3		0.00131718	0.281612	0.657136	0.0599348	3	3		0.051389	0.0156541	0.144692	0.788265	4	4
0.0656586	0.0793598	0.0291794	0.825802	4	4		0.218719	0.0702249	0.116176	0.59488	4	4		0.0911879	0.0556562	0.775684	0.0774719	3	3
0.282837	0.0159898	0.495447	0.205726	3	3		0.171465	0.0393395	0.0542819	0.734914	4	4		0.383242	0.421183	0.0409582	0.154617	2	2
0.466602	0.227604	0.190169	0.115626	1	1		0.201835	0.447064	0.20266	0.148441	2	1		0.0516622	0.262495	0.510003	0.175839	3	3
0.317914	0.11156	0.130333	0.440193	4	4		0.186238	0.287415	0.0778257	0.448521	4	4		0.224723	0.0684921	0.248781	0.458004	4	4
0.10659	0.225576	0.537986	0.129849	3	3		0.11667	0.0993736	0.346427	0.437529	4	3		0.415922	0.0751112	0.399863	0.109104	1	1
0.42135	0.137181	0.242453	0.199016	1	1		0.178208	0.150072	0.0816194	0.590101	4	4		0.0157002	0.0104467	0.739901	0.233952	3	3
0.107322	0.238537	0.0608609	0.593281	4	3		0.0685579	0.136958	0.355277	0.439207	4	1		0.00608473	0.0123227	0.715525	0.266068	3	3
0.274532	0.117763	0.122958	0.484746	4	3		0.491709	0.243018	0.102329	0.162943	1	1		0.26935	0.134715	0.530446	0.0654885	3	3
0.437973	0.243143	0.136132	0.182753	1	1		0.192529	0.0438329	0.656753	0.106885	3	3		0.562845	0.145077	0.254766	0.0373123	1	1
0.110527	0.101111	0.699563	0.0888002	3	3		0.218238	0.313039	0.0547413	0.413981	4	2		0.191205	0.321499	0.31129	0.176005	2	3
0.455786	0.0983186	0.295736	0.150159	1	1		0.100955	0.10751	0.286991	0.504544	4	4		0.204243	0.604904	0.0987131	0.0921392	2	2
0.91752	0.0261704	0.0431951	0.0131145	1	1		0.171448	0.502307	0.0817494	0.244495	2	3		0.00735149	0.0170274	0.560168	0.415453	3	3
0.0753884	0.245387	0.456934	0.22229	3	3		0.429149	0.0795132	0.294811	0.196526	1	2		0.0387234	0.124142	0.58162	0.255515	3	3
0.337189	0.318719	0.293361	0.0507309	1	1		0.148925	0.317462	0.251716	0.281897	2	2		0.416805	0.173746	0.258545	0.150904	1	1
0.0476854	0.217296	0.639581	0.0954376	3	3		0.115322	0.0880149	0.261075	0.535589	4	4		0.661675	0.249918	0.0268287	0.0615782	1	1
0.351107	0.166084	0.213052	0.269757	1	1		0.388745	0.359478	0.0621732	0.189604	1	1		0.0432781	0.79531	0.0424185	0.118993	2	2
0.714878	0.120255	0.0902421	0.0746247	1	1		0.784485	0.0161563	0.0781056	0.121253	1	1		0.576116	0.0896607	0.0489844	0.285239	1	1
0.00117187	0.0562855	0.921519	0.0210241	3	3		0.109053	0.232171	0.41928	0.239496	3	3		0.770142	0.0536729	0.146084	0.0301014	1	1
0.236972	0.326108	0.24229	0.194629	2	1		0.25631	0.0931459	0.228289	0.422255	4	4		0.013446	0.00878246	0.0246447	0.953127	4	4
0.139992	0.0577641	0.133227	0.669016	4	4		0.293927	0.394672	0.0959122	0.215488	2	1		0.0316753	0.0958594	0.248852	0.623613	4	4
0.188177	0.0494721	0.659887	0.102463	3	3		0.0726238	0.0676601	0.0270555	0.832661	4	4		0.00210278	0.00128346	0.903034	0.0935799	3	3
0.61993	0.187645	0.0748711	0.117554	1	1		0.00100853	0.173894	0.72753	0.0975682	3	3		0.175518	0.0955192	0.445582	0.283381	3	3
0.0189854	0.0307315	0.512619	0.437664	3	3		0.113227	0.56779	0.128737	0.190246	2	2		0.186248	0.0246048	0.26092	0.528226	4	4
0.796609	0.0803849	0.0222293	0.100776	1	1		0.102975	0.292011	0.530139	0.0748745	3	3		0.224268	0.31057	0.115039	0.350123	4	1
0.482712	0.20081	0.087215	0.229262	1	1		0.0460637	0.0207558	0.659619	0.273562	3	3		0.0801564	0.421657	0.34535	0.152836	2	2
0.0599744	0.452059	0.0622895	0.425678	2	4		0.0371361	0.283526	0.0642331	0.615105	4	4		0.00852575	0.0950286	0.0371163	0.859329	4	4
0.228786	0.0481445	0.500588	0.222481	3	3		0.14392	0.0197046	0.701169	0.135207	3	3		0.552871	0.0869433	0.14047	0.219717	1	1
0.233128	0.284757	0.0956948	0.38642	4	4		0.554814	0.0928528	0.136823	0.21551	1	1		0.0612801	0.480852	0.221502	0.236365	2	2
0.092108	0.603876	0.0317592	0.272257	2	2		0.24347	0.520731	0.0727422	0.163057	2	1		0.0836646	0.230353	0.105555	0.580427	4	4
0.130767	0.0854709	0.0978064	0.685955	4	4		0.340692	0.442858	0.0424018	0.174048	2	1		0.0534983	0.29126	0.568548	0.0866931	3	3
0.372907	0.278221	0.17876	0.170112	1	1		0.127328	0.230243	0.404936	0.237493	3	3		0.270811	0.415729	0.150104	0.163357	2	2
0.25686	0.0736518	0.614103	0.0553851	3	3		0.122604	0.389555	0.114491	0.37335	2	4		0.127432	0.403451	0.290875	0.178241	2	1
0.0770915	0.248075	0.280754	0.39408	4	4		0.563967	0.158587	0.144831	0.132614	1	1		0.240146	0.435047	0.230059	0.0947485	2	2
0.0657721	0.163843	0.146088	0.624297	4	4		0.288967	0.0652904	0.406633	0.23911	3	3		0.180335	0.0946225	0.401851	0.323192	3	2
0.368474	0.247607	0.226285	0.157634	1	2		0.157692	0.0370054	0.115295	0.690008	4	4		0.334519	0.323045	0.171799	0.170637	1	1
0.0971564	0.578263	0.208855	0.115725	2	2		0.063539	0.0134632	0.375735	0.547263	4	4		0.0805262	0.08256	0.126441	0.710473	4	4
0.356575	0.443032	0.115109	0.0852845	2	1		0.198905	0.284288	0.222089	0.294718	4	4		0.138411	0.279453	0.262279	0.319856	4	2
0.433849	0.371753	0.0504916	0.143906	1	1		0.142276	0.198718	0.585555	0.0734507	3	3		0.206321	0.292429	0.296825	0.204425	3	3
0.0743567	0.375692	0.367718	0.182234	2	3		0.0526279	0.452217	0.384271	0.110884	2	2		0.292656	0.0400219	0.353303	0.314019	3	1
0.944439	0.0035832	0.0266983	0.0252791	1	1		0.272336	0.267461	0.123156	0.337047	4	2		0.13331	0.143394	0.57379	0.149506	3	3
0.265635	0.139706	0.463935	0.130724	3	2		0.0358494	0.0641228	0.396055	0.503973	4	4		0.0990282	0.181396	0.200646	0.518929	4	4
0.608765	0.0652205	0.0843305	0.241684	1	1		0.0532963	0.58748	0.101069	0.258155	2	2		0.555094	0.0575214	0.246203	0.141181	1	1
0.434036	0.124242	0.171244	0.270477	1	1		0.174229	0.35468	0.321621	0.14947	2	2		0.0899735	0.339093	0.427904	0.14303	3	3
0.00984615	0.750359	0.142125	0.0976698	2	2		0.0219046	0.462895	0.145448	0.369752	2	2		0.306618	0.276877	0.129341	0.287164	1	2
0.0247399	0.0157965	0.0131296	0.946334	4	4		0.22574	0.232289	0.343423	0.198548	3	3		0.0706787	0.234325	0.0817105	0.613286	4	4
0.0401111	0.0298517	0.0680858	0.861951	4	4		0.334225	0.228217	0.101162	0.336397	4	4		0.00442823	0.196663	0.752513	0.0463962	3	3
0.628903	0.096512	0.111636	0.162949	1	1		0.312732	0.0182953	0.261017	0.407956	4	4		0.278085	0.0864169	0.296677	0.338822	4	3
0.235249	0.253588	0.036583	0.47458	4	2		0.0131377	0.0874189	0.72817	0.171274	3	3		0.0783854	0.448952	0.0830097	0.389653	2	2
0.646438	0.204303	0.0690482	0.0802104	1	1		0.100711	0.0916685	0.106489	0.701132	4	4		0.624971	0.0617908	0.0813378	0.2319	1	1
0.253292	0.212202	0.210402	0.324104	4	1		0.220977	0.163777	0.247852	0.367393	4	4		0.0908388	0.555692	0.109981	0.243489	2	2
0.293611	0.0169685	0.5696	0.119821	3	3		0.171904	0.0821602	0.538663	0.207273	3	3		0.118777	0.0366632	0.550328	0.294231	3	3
0.0268373	0.112214	0.255866	0.605083	4	4		0.200671	0.117962	0.315651	0.365716	4	4		0.0249421	0.309184	0.4266	0.239274	3	3
0.00930437	0.0429525	0.754221	0.193522	3	3		0.330725	0.0403739	0.435511	0.19339	3	1		0.624971	0.0617908	0.0813378	0.2319	1	1
0.509765	0.100081	0.127849	0.262306	1	4		0.0376668	0.329848	0.289031	0.343454	4	4		0.0695319	0.272954	0.526072	0.131442	3	3
0.00930658	0.29991	0.573406	0.117378	3	3		0.109059	0.332223	0.182821	0.375897	4	4		0.148716	0.35045	0.385154	0.115681	3	3
0.0473659	0.0349227	0.387516	0.530195	4	3		0.410423	0.300815	0.0897593	0.199003	1	1		0.0968691	0.105361	0.197548	0.600222	4	4
0.0578426	0.0801861	0.059977	0.801994	4	4		0.278791	0.0903245	0.463879	0.167005	3	3		0.0150338	0.370432	0.45736	0.157174	3	2
0.14299	0.224941	0.341356	0.290714	3	3		0.282894	0.0696972	0.377439	0.26997	3	3		0.0385963	0.0741949	0.789583	0.0976255	3	3
0.119575	0.793757	0.0644479	0.0222202	2	2		0.0324405	0.308898	0.531121	0.127541	3	2		0.0183664	0.0116912	0.498027	0.471915	3	4
0.140654	0.109784	0.577199	0.172363	3	3		0.273455	0.108197	0.485611	0.132736	3	3		0.132051	0.295728	0.297129	0.275092	3	3
0.670047	0.109093	0.0691696	0.151691	1	1		0.145983	0.269309	0.312047	0.272661	3	3		0.00066877	0.0453252	0.700695	0.253311	3	3
0.0705404	0.108201	0.673611	0.147648	3	3		0.334197	0.157476	0.282557	0.225771	1	1		0.0146076	0.14672	0.744947	0.0937255	3	3
0.131398	0.575693	0.0587554	0.234154	2	2		0.206084	0.182993	0.249455	0.361468	4	4		0.0781332	0.514207	0.331309	0.0763511	2	2
0.294879	0.54175	0.0724672	0.090904	2	1		0.370598	0.366439	0.140209	0.122754	1	1		0.341419	0.234231	0.155402	0.268947	1	3
0.0537347	0.0773181	0.770767	0.0981802	3	3		0.30645	0.0841912	0.108979	0.500379	4	1		0.0241034	0.0571225	0.296973	0.621801	4	4
0.184036	0.300012	0.125411	0.390541	4	2		0.317056	0.276546	0.162119	0.244279	1	1		0.017442	0.0423084	0.285601	0.654648	4	4
0.0352807	0.730834	0.049109	0.184777	2	2		0.075861	0.0476176	0.601121	0.2754	3	3		0.125288	0.208501	0.0810021	0.585209	4	4
0.227542	0.115128	0.29218	0.36515	4	1		0.0844921	0.232763	0.0521483	0.630597	4	4		0.0724741	0.0230115	0.182047	0.722467	4	4
0.109433	0.132759	0.170592	0.587215	4	4		0.432188	0.0549814	0.220829	0.292002	1	1		0.126162	0.12796	0.411675	0.334202	3	4
0.201487	0.0532309	0.638463	0.106819	3	1		0.195911	0.573301	0.128338	0.10245	2	2		0.0922184	0.0227896	0.62456	0.260432	3	3
0.0245126	0.0316572	0.313303	0.630527	4	4		0.0308828	0.11407	0.311571	0.543476	4	4		0.386643	0.341659	0.189494	0.082204	1	1
0.0391553	0.428157	0.0281135	0.504574	4	4		0.071194	0.128602	0.558462	0.241742	3	3		0.0808958	0.166018	0.0524446	0.700642	4	4
0.71134	0.212837	0.0325366	0.0432867	1	1		0.133158	0.0213349	0.148563	0.696944	4	4		0.205889	0.705128	0.0797082	0.00927479	2	2
0.174655	0.331559	0.162585	0.331201	2	3		0.537701	0.221176	0.15504	0.0860824	1	1		0.136906	0.375469	0.177044	0.310581	2	2
0.104254	0.11619	0.69699	0.0825659	3	3		0.00385146	0.0044115	0.770121	0.221616	3	3		0.0484579	0.0525689	0.0669367	0.832036	4	4
0.178853	0.547363	0.0956168	0.178167	2	2		0.70441	0.223686	0.0364735	0.0354302	1	1		0.234901	0.0260516	0.328314	0.410734	4	3
0.171962	0.214565	0.535779	0.0776941	3	3		0.05699	0.330759	0.081624	0.530627	4	4		0.0961678	0.426019	0.242503	0.23531	2	2
0.0389579	0.699734	0.114733	0.146575	2	2		0.185895	0.251889	0.159704	0.402512	4	4		0.269031	0.0813413	0.266707	0.382921	4	3
0.105517	0.0698258	0.375828	0.448829	4	4		0.0710407	0.125724	0.287586	0.515649	4	4		0.379828	0.196003	0.270577	0.153592	1	4
0.48706	0.201713	0.0912985	0.219929	1	1		0.544009	0.111147	0.123748	0.221096	1	1		0.656203	0.157214	0.121531	0.0650517	1	1
0.0199605	0.731297	0.0241736	0.224569	2	2		0.0693517	0.0536819	0.40385	0.473117	4	3		0.338948	0.0518835	0.129131	0.480038	4	1
0.0557168	0.0180972	0.0742569	0.851929	4	4		0.145974	0.0199127	0.198265	0.635848	4	4		0.437074	0.0490824	0.159282	0.354562	1	1
0.0146574	0.0435011	0.677619	0.264223	3	3		0.0955115	0.0546438	0.218662	0.631183	4	4		0.544732	0.0813781	0.276899	0.0969909	1	1
0.387955	0.0812024	0.00975113	0.521091	4	1		0.0775431	0.179822	0.658933	0.0837016	3	3		0.145863	0.0610939	0.624755	0.168288	3	3
0.19453	0.0565566	0.188131	0.560782	4	4		0.0136326	0.497194	0.397902	0.0912717	2	3		0.236557	0.348042	0.119233	0.296168	2	2
0.514757	0.247016	0.132242	0.105985	1	1		0.0633179	0.055038	0.5664	0.315244	3	3		0.00296898	0.000145626	0.711042	0.285844	3	3
0.0368054	0.0384943	0.0274126	0.897288	4	4		0.0914523	0.248334	0.29937	0.360843	4	4		0.0930534	0.511184	0.2279	0.167862	2	2
0.0279913	0.858173	0.0601898	0.0536456	2	2		0.0780759	0.435603	0.172398	0.313923	2	2		0.482411	0.118472	0.313987	0.0851291	1	1
0.138035	0.0560883	0.677851	0.128026	3	3		0.321647	0.327254	0.274778	0.0763198	2	2		0.155888	0.361473	0.107279	0.37536	4	4
0.271217	0.126525	0.136871	0.465387	4	4		0.101774	0.741044	0.0766037	0.0805784	2	2		0.159645	0.245836	0.29694	0.297579	4	4
0.162405	0.309156	0.327359	0.201079	3	1		0.0797709	0.634239	0.102837	0.183153	2	2		0.358405	0.162852	0.0860248	0.392718	4	1
0.153477	0.492995	0.156775	0.196752	2	2		0.0152353	0.15562	0.108531	0.720614	4	4		0.145854	0.193878	0.118364	0.541904	4	4
0.320266	0.157381	0.103815	0.418538	4	1		0.0649768	0.712185	0.115459	0.107379	2	2		0.389522	0.264351	0.0619876	0.284139	1	1
0.22704	0.0650083	0.0604373	0.647515	4	4		0.0347053	0.489329	0.43944	0.0365257	2	2		0.02676	0.172735	0.0419283	0.758576	4	4
0.0161973	0.523981	0.294816	0.165006	2	2		0.257398	0.196832	0.160855	0.384916	4	4		0.440955	0.0264322	0.2419	0.290713	1	1
0.669812	0.0694558	0.164839	0.0958931	1	3		0.695284	0.0534787	0.0374935	0.213744	1	1		0.0738047	0.0358183	0.373347	0.517029	4	4
0.0556455	0.0377502	0.660432	0.246172	3	3		0.0990278	0.128807	0.572374	0.199791	3	3		0.0142246	0.00268115	0.656982	0.326112	3	4
0.453973	0.127481	0.141748	0.276798	1	1		0.0911001	0.0597736	0.320162	0.528965	4	4		0.0221986	0.114062	0.71394	0.1498	3	3
0.0613834	0.429263	0.0567177	0.452636	4	1		0.0616518	0.0809159	0.462981	0.394451	3	3		0.0764169	0.0195359	0.287153	0.616894	4	4
0.119147	0.143927	0.282516	0.45441	4	4		0.202777	0.128574	0.319056	0.349592	4	4		0.129145	0.345381	0.110313	0.415161	4	4
0.139296	0.340589	0.161669	0.358446	4	3		0.136006	0.131209	0.32477	0.408016	4	4		0.146235	0.157101	0.475325	0.22134	3	3
0.0014307	0.0220205	0.917707	0.0588422	3	3		0.118191	0.028663	0.160929	0.692217	4	4		0.446289	0.198002	0.191202	0.164507	1	1
0.182142	0.598498	0.147483	0.0718765	2	2		0.215664	0.233138	0.36965	0.181548	3	3		0.191567	0.0736819	0.0756267	0.659124	4	4
0.580139	0.232596	0.0968155	0.0904497	1	1		0.331514	0.0435696	0.513065	0.111852	3	1		0.156097	0.203304	0.180387	0.460213	4	4
0.00589865	0.0178064	0.9404	0.0358948	3	3		0.0743802	0.511736	0.287752	0.126132	2	2		0.19152	0.0264497	0.179602	0.602429	4	4
0.0295947	0.0720388	0.0235174	0.874849	4	4		0.173449	0.0448889	0.601162	0.1805	3	3		0.0627022	0.17442	0.0168555	0.746022	4	4
0.645922	0.095459	0.190889	0.06773	1	1		0.192241	0.0901726	0.363286	0.3543	3	4		0.0180252	0.597814	0.309668	0.0744934	2	2
0.184358	0.264992	0.0701634	0.480487	4	4		0.106888	0.0724169	0.479001	0.341694	3	3
0.163688	0.081773	0.114245	0.640294	4	4		0.0269801	0.655908	0.0202641	0.296848	2	2
0.0731784	0.821406	0.0585581	0.0468574	2	2		0.125175	0.253951	0.184805	0.43607	4	4
0.433437	0.0573139	0.0936901	0.415559	1	1		0.206391	0.168203	0.478997	0.146409	3	3
0.0410147	0.449578	0.129612	0.379795	2	2		0.115439	0.0365117	0.393553	0.454496	4	3
0.124671	0.774161	0.0433694	0.0577982	2	2		0.211707	0.0936036	0.240916	0.453773	4	4
0.073382	0.0229259	0.253025	0.650667	4	4		0.0805597	0.0238261	0.291068	0.604546	4	4
0.0819676	0.452297	0.162582	0.303154	2	2		0.390129	0.262757	0.0262842	0.320829	1	1
0.355565	0.291701	0.251827	0.100907	1	3		0.0312524	0.0811505	0.360838	0.52676	4	4
0.364347	0.303838	0.0761894	0.255626	1	2		0.0142929	0.472167	0.0766813	0.436858	2	2
0.0958876	0.698274	0.136017	0.0698211	2	2		0.124347	0.17361	0.0462623	0.655781	4	4
0.726733	0.152086	0.0656166	0.0555638	1	1		0.364013	0.46303	0.0269529	0.146003	2	2
0.18032	0.0857537	0.209517	0.524409	4	4		0.0905323	0.39911	0.050012	0.460346	4	4
0.439011	0.187922	0.222052	0.151015	1	1		0.303936	0.0172468	0.4517	0.227117	3	3
0.0719808	0.29867	0.456212	0.173137	3	3		0.0306971	0.60042	0.0948752	0.274008	2	2
0.699937	0.0763011	0.120962	0.1028	1	1		0.0315722	0.455855	0.333224	0.179348	2	2
0.439851	0.0609986	0.071309	0.427841	1	1		0.0865566	0.46703	0.131312	0.315101	2	2
0.0721874	0.0743722	0.322829	0.530611	4	4		0.0763707	0.407765	0.439139	0.0767253	3	2
0.0654247	0.0345565	0.680402	0.219617	3	3		0.225476	0.14692	0.364185	0.263419	3	3
0.400344	0.122406	0.301691	0.175559	1	1		0.127343	0.50986	0.28694	0.0758566	2	2
0.387461	0.565909	0.0299644	0.0166661	2	2		0.135573	0.179913	0.404239	0.280275	3	3
0.50817	0.0768978	0.300577	0.114354	1	1		0.535365	0.164497	0.157746	0.142391	1	1
0.0864863	0.0757976	0.728322	0.109395	3	3		0.1091	0.099005	0.110955	0.68094	4	4
0.291584	0.195697	0.10435	0.40837	4	1		0.169733	0.113219	0.261123	0.455926	4	4
0.513078	0.0253605	0.148174	0.313387	1	1		0.0673592	0.706528	0.117294	0.108819	2	2
0.503427	0.0489499	0.0691993	0.378424	1	1		0.00494108	0.55805	0.374686	0.0623229	2	3
0.618482	0.076931	0.124698	0.179889	1	1		0.0497747	0.198694	0.62162	0.129911	3	3
0.485923	0.299033	0.127494	0.0875497	1	1		0.119507	0.363176	0.338658	0.17866	2	2
0.46701	0.323335	0.0336468	0.176008	1	1		0.66208	0.140499	0.0859379	0.111483	1	1
0.617211	0.104784	0.0580641	0.219941	1	1		0.246138	0.168177	0.316796	0.268889	3	3
0.148835	0.090371	0.356649	0.404145	4	1		0.0354175	0.647035	0.225252	0.0922949	2	2
0.0435835	0.0270631	0.527481	0.401873	3	4		0.30357	0.150224	0.191061	0.355145	4	1
0.0941691	0.728763	0.0894546	0.0876137	2	2		0.610332	0.155768	0.0784116	0.155489	1	1
0.0383645	0.781709	0.0514616	0.128465	2	2		0.0861434	0.207027	0.423282	0.283548	3	3
0.123662	0.111015	0.700503	0.0648196	3	3		0.0810481	0.268751	0.625117	0.0250844	3	3
0.0280124	0.117908	0.817624	0.0364557	3	3		0.159642	0.336558	0.316391	0.187409	2	2
0.214216	0.656445	0.0255266	0.103813	2	2		0.309801	0.128337	0.406743	0.155119	3	1
0.406918	0.28214	0.0464379	0.264504	1	1		0.163968	0.507098	0.200509	0.128426	2	2
0.537039	0.0428547	0.149496	0.27061	1	1		0.186264	0.259676	0.348167	0.205893	3	3
0.100825	0.247668	0.142437	0.50907	4	4		0.0334395	0.205569	0.608461	0.152531	3	3
0.00244033	0.929984	0.0508477	0.0167278	2	2		0.0858137	0.216693	0.268326	0.429167	4	4
0.216377	0.125636	0.274417	0.38357	4	4		0.328571	0.0971386	0.421513	0.152777	3	1
0.0538608	0.876394	0.0283938	0.0413512	2	2		0.055636	0.100009	0.139317	0.705038	4	4
0.429268	0.310678	0.0571759	0.202879	1	1		0.194282	0.118948	0.428096	0.258674	3	3
0.168829	0.0920447	0.0997185	0.639408	4	4		0.260756	0.155507	0.0512166	0.53252	4	4
0.134694	0.377065	0.29896	0.189281	2	2		0.435708	0.0296271	0.0849441	0.449721	4	1
0.0443352	0.779455	0.0624401	0.11377	2	2		0.610365	0.118866	0.194313	0.0764552	1	1
0.0225523	0.0492165	0.0771064	0.851125	4	4		0.223636	0.240318	0.404905	0.13114	3	3
0.0174454	0.117746	0.0828205	0.781988	4	4		0.243714	0.0727494	0.381595	0.301942	3	3
0.160008	0.234897	0.426684	0.178411	3	3		0.473827	0.0374935	0.347459	0.14122	1	1
0.625096	0.0917793	0.132916	0.150209	1	1		0.00322746	0.853953	0.0951639	0.0476558	2	2
0.534719	0.0952554	0.324545	0.0454798	1	1		0.125373	0.551654	0.21355	0.109423	2	2
0.0459521	0.0758019	0.834353	0.0438931	3	3		0.0679606	0.0457114	0.0940705	0.792258	4	4
0.0838895	0.71662	0.0779772	0.121513	2	2		0.191957	0.183371	0.112226	0.512446	4	4
0.0140288	0.757471	0.0653579	0.163142	2	2		0.148398	0.698608	0.0718291	0.0811649	2	2
0.0324565	0.00117163	0.0319529	0.934419	4	4		0.05124	0.0197336	0.748252	0.180774	3	4
0.113276	0.192842	0.378746	0.315135	3	4		0.11343	0.154209	0.267879	0.464481	4	4
0.149144	0.1004	0.334351	0.416105	4	4		0.00972768	0.0972511	0.106408	0.786613	4	4
0.18298	0.0937732	0.475191	0.248055	3	3		0.296944	0.199605	0.313363	0.190088	3	3
0.390401	0.217954	0.0774895	0.314155	1	1		0.137565	0.0435334	0.0697333	0.749169	4	4
0.0581846	0.0303452	0.793222	0.118249	3	3		0.0289766	0.862746	0.0373425	0.0709352	2	2
0.116557	0.782805	0.0251997	0.0754378	2	2		0.410492	0.0937983	0.0956819	0.400027	1	4
0.0559228	0.0283517	0.655107	0.260618	3	3		0.394715	0.0921503	0.128433	0.384702	1	1
0.389169	0.370444	0.12803	0.112357	1	2		0.596545	0.318247	0.0603269	0.0248816	1	1
0.377414	0.162017	0.154896	0.305674	1	1		0.714637	0.129714	0.0563685	0.09928	1	1
0.13447	0.183004	0.270228	0.412299	4	4		0.516269	0.124892	0.146033	0.212806	1	1
0.0506582	0.768756	0.0840363	0.0965492	2	2		0.803214	0.162469	0.00438769	0.0299292	1	1
0.0395971	0.00791695	0.146629	0.805857	4	4		0.466162	0.115681	0.0569379	0.361219	1	4
0.0644638	0.189651	0.113577	0.632308	4	4		0.425122	0.150581	0.162847	0.26145	1	1
0.00757769	0.0633121	0.314333	0.614778	4	3		0.42501	0.328772	0.218379	0.0278385	1	2
0.0260863	0.0509996	0.642595	0.280319	3	3		0.498998	0.147471	0.240557	0.112973	1	1
0.580479	0.036612	0.208003	0.174906	1	1		0.479922	0.106264	0.307247	0.106566	1	3
0.22179	0.285782	0.145331	0.347097	4	1		0.435492	0.119838	0.185457	0.259213	1	1
0.134793	0.19605	0.456007	0.21315	3	3		0.352549	0.208655	0.285856	0.15294	1	1
0.01005	0.696824	0.0212083	0.271918	2	2		0.426822	0.251392	0.225448	0.096338	1	1
0.0677158	0.0458702	0.289935	0.596479	4	3		0.434736	0.056175	0.204377	0.304712	1	1
0.19645	0.101966	0.215342	0.486242	4	1		0.46543	0.105932	0.238729	0.189909	1	1
0.0521227	0.601788	0.216535	0.129555	2	2
0.1231	0.229285	0.173132	0.474483	4	4
0.19619	0.119948	0.355402	0.328459	3	4
0.0224951	0.882459	0.0677062	0.0273395	2	2
0.110746	0.108718	0.0520687	0.728467	4	4
0.259487	0.0932117	0.0913783	0.555923	4	4
0.560499	0.143986	0.189503	0.106012	1	1
0.30338	0.0477593	0.380431	0.268431	3	3
0.830063	0.0229355	0.103651	0.0433502	1	1
0.789034	0.139906	0.0288469	0.042213	1	1
0.110664	0.00692129	0.548351	0.334064	3	3
0.00567252	0.787119	0.0169904	0.190218	2	2
0.0351218	0.0119097	0.16009	0.792879	4	4
0.487052	0.12626	0.114491	0.272197	1	1
0.202868	0.228711	0.205421	0.363	4	4
0.17691	0.111348	0.645535	0.0662071	3	3
0.100352	0.0201167	0.382393	0.497138	4	3
0.0646406	0.166172	0.236983	0.532204	4	4
0.0438687	0.665968	0.0874018	0.202762	2	2
0.146372	0.301615	0.154836	0.397178	4	4
0.302438	0.134402	0.368661	0.1945	3	1
0.79722	0.0267592	0.0995521	0.0764684	1	1
0.0133355	0.0379121	0.157455	0.791297	4	3
0.812931	0.00742991	0.159031	0.0206081	1	1
0.655428	0.0199532	0.249518	0.0751007	1	1
0.026023	0.727976	0.114509	0.131492	2	2
0.199896	0.141643	0.568823	0.0896387	3	3
0.359458	0.295808	0.144425	0.20031	1	1
0.345457	0.169572	0.249608	0.235363	1	1
0.157718	0.0690774	0.149787	0.623418	4	4
0.156703	0.356446	0.242198	0.244654	2	1
0.467888	0.0430533	0.183662	0.305396	1	1
0.286654	0.181668	0.256957	0.274721	1	3
0.0157163	0.0415292	0.199075	0.743679	4	4
0.229602	0.227646	0.23781	0.304943	4	3
0.0911564	0.799896	0.0464097	0.0625383	2	2
0.0156383	0.0191306	0.0584391	0.906792	4	4
0.0847067	0.133186	0.0747799	0.707328	4	4
0.299008	0.132201	0.420686	0.148105	3	1
0.183892	0.503553	0.0877784	0.224777	2	2
0.0313812	0.191237	0.762115	0.0152662	3	3
0.238027	0.289524	0.0455251	0.426924	4	1
0.103605	0.189917	0.24315	0.463328	4	2
0.614617	0.0397078	0.142687	0.202988	1	1
0.148202	0.566667	0.110065	0.175066	2	2
0.00187157	0.970596	0.0242648	0.00326756	2	2
0.500422	0.202388	0.210831	0.0863584	1	3
0.140045	0.0870261	0.495187	0.277742	3	3
0.111565	0.268152	0.584106	0.0361773	3	3
0.177372	0.380377	0.0127869	0.429464	4	4
0.0733484	0.481388	0.354565	0.0906988	2	3
0.733262	0.0589024	0.0664726	0.141363	1	1
0.572128	0.290592	0.0716971	0.0655824	1	1
0.226328	0.245589	0.117948	0.410135	4	4
0.0737876	0.109848	0.391924	0.424441	4	3
0.130426	0.218683	0.393127	0.257764	3	3
0.368727	0.116754	0.101047	0.413472	4	1
0.33127	0.100551	0.0802365	0.487943	4	4
0.148822	0.259076	0.0838651	0.508237	4	4
0.279282	0.116529	0.234035	0.370155	4	4
0.0844984	0.841763	0.0499292	0.023809	2	2
0.278173	0.320353	0.173264	0.22821	2	1
0.0653849	0.080742	0.0964472	0.757426	4	4
0.0592506	0.829123	0.0507367	0.06089	2	2
0.660146	0.0884884	0.0942213	0.157144	1	1
0.00702072	0.0676974	0.113944	0.811338	4	4
0.289694	0.0591614	0.467807	0.183337	3	1
0.258473	0.161972	0.196567	0.382987	4	4
0.0330681	0.00133721	0.0337826	0.931812	4	4
0.083096	0.185029	0.144442	0.587432	4	4
0.345543	0.0712046	0.107385	0.475868	4	1
0.121904	0.775673	0.0749996	0.027423	2	2
0.298646	0.101356	0.383223	0.216776	3	3
0.868326	0.037139	0.049099	0.045436	1	1
0.22383	0.343287	0.155063	0.277819	2	4
0.0542955	0.799483	0.0512187	0.0950033	2	2
0.315502	0.079565	0.554138	0.0507949	3	3
0.0902183	0.395637	0.0802626	0.433882	4	2
0.0826161	0.0398374	0.0868496	0.790697	4	4
0.159129	0.463898	0.207024	0.169949	2	2
0.0201714	0.0476365	0.167284	0.764908	4	4
0.0930166	0.106138	0.0769415	0.723904	4	4
0.0994648	0.111034	0.130672	0.658829	4	4
0.224547	0.130734	0.0603766	0.584343	4	4
0.158508	0.77178	0.0359043	0.0338077	2	2
0.0423508	0.352987	0.25398	0.350682	2	4
0.248472	0.143899	0.223931	0.383698	4	4
0.0110967	0.498694	0.0891116	0.401098	2	2
0.0664243	0.0827766	0.204954	0.645845	4	4
0.0484561	0.453013	0.0774409	0.42109	2	2
0.0127806	0.023941	0.0462372	0.917041	4	4
0.0750063	0.125876	0.0849853	0.714132	4	4
0.0318287	0.132973	0.0179345	0.817263	4	4
0.0145502	0.215903	0.31677	0.452777	4	4
0.00322746	0.853953	0.0951639	0.0476558	2	2
0.125373	0.551654	0.21355	0.109423	2	2
0.0679606	0.0457114	0.0940705	0.792258	4	4
0.191957	0.183371	0.112226	0.512446	4	4
0.148398	0.698608	0.0718291	0.0811649	2	2
0.05124	0.0197336	0.748252	0.180774	3	3
0.0910592	0.304222	0.246035	0.358684	4	2
0.11343	0.154209	0.267879	0.464481	4	4
0.00972768	0.0972511	0.106408	0.786613	4	4
0.296944	0.199605	0.313363	0.190088	3	1
0.137565	0.0435334	0.0697333	0.749169	4	4
0.0289766	0.862746	0.0373425	0.0709352	2	2
0.178451	0.287801	0.104054	0.429693	4	1
0.204011	0.612103	0.11364	0.0702455	2	2
0.0144382	0.0507074	0.402249	0.532606	4	4
0.0306799	0.64861	0.0764651	0.244245	2	2
0.0191099	0.0927856	0.165449	0.722656	4	4
0.140446	0.692713	0.062259	0.104582	2	2
0.0493688	0.869312	0.0250856	0.056234	2	2
0.345466	0.23992	0.25989	0.154725	1	3
0.129714	0.635554	0.134315	0.100416	2	2
0.234873	0.609411	0.0937933	0.0619226	2	2
0.00661617	0.791003	0.152152	0.0502287	2	2
0.0130508	0.0862069	0.577424	0.323319	3	3
0.013447	0.154263	0.759785	0.0725058	3	3
0.395404	0.0174325	0.398922	0.188241	3	1
0.21794	0.100115	0.537077	0.144867	3	1
0.180179	0.393274	0.103615	0.322932	2	2
0.0303888	0.807684	0.0650957	0.0968312	2	2
0.162126	0.312519	0.199842	0.325514	4	3
0.0247598	0.90996	0.0315953	0.0336848	2	2
0.144112	0.0682323	0.164751	0.622905	4	4
0.061725	0.0823244	0.0908922	0.765059	4	4
0.506784	0.13706	0.197429	0.158728	1	1
0.0578529	0.733908	0.102032	0.106207	2	2
0.294946	0.106526	0.328129	0.270399	3	3
0.0263433	0.0318693	0.0341562	0.907631	4	4
0.254509	0.49861	0.0299195	0.216961	2	1
0.168221	0.722492	0.0398741	0.0694136	2	2
0.214457	0.117946	0.101297	0.5663	4	4
0.0359945	0.0316446	0.638552	0.293809	3	3
0.0836937	0.406612	0.399344	0.11035	2	2
0.0296922	0.812518	0.0739411	0.0838488	2	2
0.0163326	0.0226935	0.0274045	0.933569	4	4
0.139236	0.157411	0.446299	0.257053	3	3
0.509038	0.22284	0.2223	0.0458217	1	1
0.104876	0.731911	0.0357476	0.127465	2	2
0.211852	0.300026	0.0271329	0.460989	4	4
0.0740871	0.0824751	0.333751	0.509687	4	4
0.0349084	0.226007	0.0732751	0.66581	4	2
0.684436	0.119441	0.074746	0.121378	1	2
0.0895976	0.148206	0.0797109	0.682485	4	2

## Sheet: Figure 4A
DFS	state1	OS	state2	DLS
58	1	69	0	1
72	0	72	0	0
6	1	10	1	0
37	1	75	0	1
9	1	13	1	0
6	1	6	1	0
4	1	11	1	0
24	1	24	1	1
33	1	48	1	0
23	1	30	1	0
27	1	28	1	0
16	1	26	1	0
41	1	46	1	1
90	0	90	0	0
76	0	76	0	1
90	0	90	0	1
4	1	60	0	1
11	1	11	1	0
6	1	9	1	0
11	1	11	1	1
90	0	90	0	1
70	0	70	0	1
10	1	10	1	1
38	1	42	1	0
30	1	30	1	0
5	1	5	1	0
91	0	91	0	0
10	1	22	1	0
91	0	91	0	1
23	1	33	1	1
16	1	20	1	1
50	1	54	1	0
72	0	72	0	0
36	0	36	0	1
15	1	54	1	1
73	0	73	0	0
96	0	96	0	1
39	0	39	0	0
14	1	16	1	1
20	1	28	1	0
4	1	10	1	0
8	1	8	1	0
76	0	76	0	0
38	1	39	1	1
25	1	36	1	0
43	1	43	1	1
20	1	20	1	1
4	1	61	1	1
71	1	74	1	1
9	1	37	1	1
9	1	17	1	0
21	1	31	1	0
85	0	85	0	1
85	0	85	0	1
71	0	71	0	1
9	1	9	1	1
14	1	39	0	0
90	0	90	0	0
12	1	15	1	1
79	0	79	0	1
30	1	33	1	1
51	1	51	0	0
7	1	12	1	1
60	1	74	1	0
71	0	71	0	0
57	1	66	1	1
85	0	85	0	1
21	1	24	1	0
32	0	32	0	1
89	0	89	0	0
70	0	70	0	0
6	1	29	1	0
19	1	19	1	0
15	1	20	1	1
41	1	46	1	0
72	0	72	0	1
36	0	36	0	0
79	0	79	0	1
20	1	28	1	0
10	1	27	1	0
60	1	85	0	0
60	1	66	1	0
37	1	52	1	0
94	0	94	0	1
63	1	69	1	1
60	1	74	1	0
79	0	79	0	1
75	0	75	0	0
6	1	6	1	0
22	1	30	1	1
75	0	75	0	0
80	0	80	0	0
36	1	36	1	0
3	1	15	1	1
94	0	94	0	0
14	1	17	1	0
8	1	11	1	1
95	0	95	0	1
78	0	78	0	0
6	1	6	1	0
13	1	22	1	0
90	0	90	0	1
26	1	30	1	1
81	0	81	0	1
9	1	10	1	0
73	0	73	0	0
14	1	14	1	0
14	1	24	1	1
70	0	70	0	1
90	0	90	0	1
35	1	38	1	0
37	1	55	1	1
3	1	10	1	0
45	1	55	1	1
9	1	10	1	0
90	0	90	0	1
17	1	24	1	0
12	1	63	1	1
34	1	67	1	1
27	1	30	1	0
89	0	89	0	1
70	0	70	0	0
12	1	15	1	0
36	1	39	1	0
81	0	81	0	0
8	1	11	1	0
5	1	5	1	0
85	0	85	0	1
40	1	53	1	1
6	1	69	0	1
6	1	6	1	0
6	1	6	1	0
9	1	10	1	1
75	0	75	0	1
75	0	75	0	1
77	0	77	0	1
45	0	45	0	1
2	1	24	1	0
9	1	9	1	0
10	1	14	1	1
27	1	30	1	1
73	0	73	0	0
59	1	67	0	1
51	0	51	0	1
45	1	66	1	1
98	0	98	0	1
74	0	74	0	0
20	1	66	0	1
90	0	90	0	1
18	1	22	1	1
81	0	81	0	1
75	0	75	0	1
74	0	74	0	0
75	0	75	0	0
95	0	95	0	0
47	1	64	1	1
30	1	33	1	0
19	1	23	1	0
33	0	33	0	1
87	0	87	0	1
63	0	63	0	0
77	0	77	0	0
74	0	74	0	1
59	0	59	0	1
3	1	11	1	0
74	0	74	0	0
21	1	31	1	0
4	1	11	1	0
35	1	66	0	0
10	1	10	1	0
75	0	75	0	0
90	0	90	0	0
9	1	10	1	1
3	1	3	1	0
39	0	39	0	0
68	0	68	0	1
7	1	10	1	0
68	1	88	0	0
14	1	16	1	1
3	1	3	1	0
9	1	16	1	0
59	1	72	1	1
11	1	11	1	1
74	0	74	0	1
15	1	38	1	1
14	1	14	1	1
10	1	16	1	0
20	1	27	1	0
95	0	95	0	1
85	0	85	0	1
11	1	13	1	1
2	1	10	1	0
5	1	43	1	0
59	1	59	1	0
11	1	11	1	0
14	1	37	1	1
68	0	68	0	1
12	1	12	1	0
85	0	85	0	1
73	0	73	0	1
9	1	12	1	0
94	0	94	0	0
13	1	15	1	0
13	1	43	1	1
4	1	44	1	1
6	1	33	1	0
75	0	75	0	0
7	1	11	1	1
85	0	85	0	1
11	1	11	1	0
74	0	74	0	1
45	1	53	1	1
11	1	27	1	0
77	0	77	0	1
3	1	4	1	0
67	0	67	0	1
44	1	44	1	1
8	1	10	1	1
42	1	49	1	0
6	1	6	1	0
59	1	63	1	1
55	1	65	0	1
36	0	36	0	1
92	0	92	0	1
12	1	20	1	1
73	0	73	0	1
63	1	63	1	1
44	1	54	1	0
25	1	30	1	0
15	1	61	1	1
90	0	90	0	1
4	1	4	1	1
80	0	80	0	1
33	1	43	1	1
20	1	27	1	0
13	0	13	0	0
47	1	57	1	1
5	1	9	1	0
2	1	2	1	0
6	1	6	1	1
85	0	85	0	0
12	1	13	1	0
27	1	35	1	0
91	0	91	0	1
14	1	19	1	0
95	0	95	0	0
44	1	50	1	1
2	1	8	1	0
17	1	18	1	1
59	1	70	1	1
17	1	20	1	0
2	1	78	1	0
30	1	60	1	1
90	0	90	0	0
58	1	63	1	1
3	1	10	1	0
59	0	59	0	0
12	1	16	1	0
73	0	73	0	1
59	1	86	0	1
6	1	6	1	1
7	1	20	1	1
89	0	89	0	1
47	1	60	1	0
8	1	10	1	0
7	1	11	1	0
89	0	89	0	0
100	0	100	0	1
96	0	96	0	1
20	1	34	1	0
87	0	87	0	0
58	1	78	0	1
74	0	74	0	1
19	1	60	1	1
77	0	77	0	0
67	0	67	0	1
84	0	84	0	1
75	0	75	0	0
4	1	11	1	0
84	0	84	0	1
6	1	33	1	1
74	0	74	0	0
6	1	6	1	0
10	1	12	1	0
10	1	11	1	0
10	1	11	1	0
67	0	67	0	0
4	1	4	1	0
10	1	27	1	1
73	0	73	0	1
15	1	29	1	0
56	0	56	0	1
10	1	10	1	0
6	1	7	1	0
30	1	33	1	0
4	1	11	1	0
4	1	10	1	0
74	0	74	0	1
9	1	11	1	0
6	1	6	1	0
54	0	54	0	0
21	1	23	1	0
8	1	11	1	0
32	1	39	1	1
12	1	12	1	0
29	1	32	1	1
10	1	11	1	0
53	1	65	1	1
11	1	15	1	1
5	1	16	1	1
6	1	7	1	0
83	0	83	0	1
80	0	80	0	1
76	0	76	0	0
73	0	73	0	1
46	1	50	1	1
67	1	74	0	1
83	0	83	0	1
83	0	83	0	1
5	1	9	1	0
26	1	32	1	0
73	0	73	0	1
53	1	56	1	1
67	0	67	0	1
3	1	3	1	0
37	1	38	1	1
67	1	74	0	1
34	0	34	0	0
14	1	15	1	0
18	1	24	1	1
15	1	20	1	1
83	0	83	0	1
16	1	31	1	0
95	0	95	0	1
89	0	89	0	0
10	1	12	1	1
39	1	49	1	0
73	0	73	0	1
80	0	80	0	1
12	1	12	1	0
34	1	44	1	1
46	1	48	1	0
44	1	56	1	1
7	1	8	1	0
5	1	10	1	1
76	0	76	0	1
76	0	76	0	1
66	0	66	0	1

## Sheet: Figure 4B
DFS	state1	OS	state2	DLS
73	0	73	0	1
89	0	89	0	1
75	0	75	0	0
75	0	75	0	1
44	1	52	1	0
4	1	4	1	0
37	0	37	0	0
27	1	28	1	0
18	1	60	1	1
85	0	85	0	0
18	1	21	1	0
35	1	35	1	0
16	1	16	1	0
74	0	74	0	1
66	1	79	1	1
6	1	11	1	0
3	1	43	1	1
2	1	2	1	0
6	1	6	1	0
18	1	22	1	0
76	0	76	0	1
4	1	11	1	0
83	0	83	0	1
11	1	67	1	1
34	1	64	1	1
75	0	75	0	1
13	1	18	1	0
77	0	77	0	1
25	1	66	1	1
16	1	16	1	0
65	0	65	0	1
90	0	90	0	0
5	1	8	1	0
45	1	54	1	0
76	0	76	0	1
33	0	33	0	0
3	1	6	1	0
94	0	94	0	0
42	1	63	1	1
10	1	11	1	0
21	1	21	1	0
6	1	11	1	0
10	1	11	1	0
12	1	67	1	1
2	1	34	1	1
74	0	74	0	1
76	0	76	0	1
94	0	94	0	0
17	1	24	1	0
6	1	36	1	1
83	0	83	0	1
6	1	16	1	1
6	1	6	1	0
11	1	11	1	0
79	0	79	0	1
34	1	57	1	0
32	1	72	0	0
51	0	51	0	1
2	1	3	1	0
66	0	66	0	0
77	0	77	0	1
11	1	15	1	1
90	0	90	0	1
25	1	64	1	1
8	1	10	1	0
10	1	10	1	0
67	0	67	0	1
45	1	48	1	1
7	1	7	1	0
27	1	69	1	1
74	0	74	0	1
10	1	11	1	0
32	1	32	1	0
89	0	89	0	1
90	0	90	0	1
12	1	12	1	0
4	1	6	1	0
10	1	20	1	1
72	0	72	0	0
75	0	75	0	1
7	1	11	1	0
52	1	53	1	0
33	1	48	1	1
90	0	90	0	1
65	0	65	0	1
31	1	31	1	0
86	0	86	0	1
76	0	76	0	1
10	1	12	1	0
73	0	73	0	1
33	1	33	1	0
52	1	52	1	0
4	1	11	1	0
94	0	94	0	1
8	1	32	1	1
23	1	23	1	1
2	1	2	1	1
86	0	86	0	0
20	1	20	1	1
5	1	36	1	1
44	1	58	1	1
88	0	88	0	0
96	0	96	0	0
5	1	5	1	1
17	1	19	1	0
51	1	61	1	1
60	0	60	0	1
60	0	60	0	0
60	1	74	1	1
31	1	51	1	1
22	1	22	1	0
82	0	82	0	0
10	1	11	1	0
88	0	88	0	0
30	1	33	1	1
5	1	7	1	1
9	1	11	1	0
21	1	24	1	1
13	1	13	1	1
16	1	19	1	0
17	1	24	1	0
94	0	94	0	0
12	1	12	1	0
24	1	24	1	1
4	1	46	1	1
28	1	32	1	1
7	1	7	1	0
26	0	26	0	0
50	1	60	1	1
14	1	27	1	0
4	1	9	1	0
17	1	17	1	0
4	1	6	1	0
2	1	7	1	1
22	1	24	1	0
7	1	7	1	0
6	1	6	1	1
7	1	11	1	0
7	1	8	1	0
18	1	20	1	0
74	0	74	0	1
91	0	91	0	1
47	1	69	1	1
16	1	19	1	1
18	1	18	1	0
16	1	19	1	0
95	0	95	0	1
8	1	10	1	0
13	1	13	1	1
47	1	48	1	1
13	1	14	1	0
48	1	55	1	0
80	0	80	0	0
6	1	9	1	0
35	1	67	1	1
6	1	6	1	0
5	1	10	1	0
78	0	78	0	1
81	0	81	0	0
60	1	66	1	0
48	1	48	1	1
59	0	59	0	1
41	1	43	1	0
12	1	12	1	1
16	1	16	1	1
2	1	5	1	0
41	1	41	1	1
12	1	22	1	0
47	0	47	0	1
9	1	10	1	1
80	0	80	0	0
5	1	8	1	0
45	1	51	1	1
12	1	13	1	1
79	0	79	0	1
4	1	10	1	0
74	0	74	0	1
9	1	11	1	0
6	1	6	1	0
54	0	54	0	0
21	1	23	1	0
22	1	29	1	1
12	1	12	1	0
29	1	62	1	1
10	1	17	1	0
53	1	60	1	1
55	1	57	1	0
70	0	70	0	1
12	1	17	1	0
68	0	68	0	1
66	0	66	0	1
73	0	73	0	1
69	0	69	0	0
72	0	72	0	1
14	1	16	1	0
14	1	20	1	0
8	1	9	1	0
15	1	18	1	0
71	0	71	0	1
11	1	11	1	0
66	0	66	0	1
74	0	74	0	0

## Sheet: Figure 4C
DFS	state1	OS	state2	DLS
46	1	67	1	0
2	1	3	1	0
2	1	3	1	0
9	1	12	1	0
9	1	28	0	0
7	1	9	1	0
8	1	20	1	0
6	1	21	1	0
44	0	44	0	0
15	1	18	1	0
32	1	35	1	1
2	1	12	1	0
14	1	14	1	0
2	1	2	1	0
9	1	15	1	0
15	1	20	1	0
14	1	14	1	0
59	0	59	0	0
12	1	15	1	0
15	1	15	1	0
56	0	56	0	0
17	1	17	1	0
54	0	54	0	0
53	0	53	0	0
54	0	54	0	0
22	1	35	0	0
22	1	45	1	0
44	0	44	0	0
14	1	14	1	0
28	1	41	1	0
46	0	46	0	0
54	0	54	0	1
57	0	57	0	1
12	1	29	1	0
13	1	21	1	0
9	1	11	1	0
46	1	54	0	0
71	0	71	0	0
63	0	63	0	0
62	0	62	0	1
5	1	7	1	0
10	1	35	1	0
5	1	7	1	0
20	1	22	1	1
63	0	63	0	1
19	1	21	1	0
70	0	70	0	1
5	1	7	1	0
6	1	8	1	0
4	1	6	1	0
76	0	76	0	1
27	1	35	1	0
74	0	74	0	0
66	0	66	0	1
24	1	29	1	0
58	0	58	0	1
8	1	19	1	0
59	0	59	0	1
12	1	22	1	1
47	0	47	0	0
23	1	34	1	0
16	1	36	1	1
61	0	61	0	0
74	0	74	0	1
52	1	57	1	0
60	0	60	0	1
57	0	57	0	0
26	1	29	1	0
4	1	7	1	0
16	1	16	1	0
35	1	39	1	0
22	1	24	1	0
74	0	74	0	1
75	0	75	0	1
13	1	23	1	0
43	1	60	0	0
6	1	7	1	1
64	0	64	0	0
63	0	63	0	1
6	1	7	1	0
57	0	57	0	1
6	1	7	1	0
5	1	7	1	0
74	0	74	0	1
60	0	60	0	0
3	1	4	1	1
51	0	51	0	0
20	1	61	1	1
24	1	35	1	0
26	1	29	1	0
10	1	13	1	1
63	0	63	0	0
57	0	57	0	0
33	1	40	1	1
59	0	59	0	0
34	1	41	1	0
20	1	21	1	1
27	1	29	1	0
60	0	60	0	0
72	0	72	0	0
15	1	27	1	0
5	1	10	1	0
75	0	75	0	1
74	0	74	0	1
20	1	29	1	0
40	0	40	0	0
14	1	23	1	0
82	0	82	0	1
18	1	48	1	0
22	1	45	1	0
11	1	11	1	0
58	0	58	0	0
82	0	82	0	1
47	0	47	0	0
12	1	22	1	0
72	0	72	0	1
16	1	21	1	0
11	1	17	1	1
6	1	7	1	1
13	1	19	1	0
24	1	25	1	0
72	0	72	0	0
51	0	51	0	0
2	1	2	1	0
15	1	15	1	0
73	0	73	0	1
52	0	52	0	1
15	1	17	1	0
69	0	69	0	1
13	1	13	1	0
62	0	62	0	1
8	1	18	1	0
7	1	15	1	0
2	1	3	1	0
44	0	44	0	0
28	1	33	1	0
42	1	43	1	0
13	0	13	1	0
61	0	61	0	1
26	1	30	1	0
8	1	10	1	0
20	1	36	1	1
26	1	46	1	0
38	1	40	1	1
16	1	17	1	1
53	0	53	0	0
2	1	3	1	0
48	0	48	0	0
14	1	42	1	0
10	1	61	1	0
73	0	73	0	0
50	0	50	0	0
2	1	16	1	0
12	1	32	1	0
7	1	8	1	0
2	1	5	1	0
46	0	46	0	1
22	1	52	1	0
73	0	73	0	0
50	0	50	0	0
18	1	18	1	0
15	1	46	0	0
27	1	27	1	0
14	1	24	1	0
8	1	9	1	0
4	1	9	1	0
49	0	49	0	1
8	1	9	1	0
14	1	16	1	0
12	1	12	1	0
68	0	68	0	0
54	1	54	0	1
5	1	6	1	0
50	0	50	0	0
36	1	41	0	0
14	1	15	1	0
5	1	10	1	0
51	0	51	0	0
22	1	32	1	1
45	0	45	0	0
12	1	17	1	0
8	1	9	1	0
4	1	5	1	0
11	1	11	1	0
5	1	9	1	1
16	1	21	1	0
6	1	6	1	0
13	1	16	1	0
68	0	68	0	0
17	1	19	1	0
28	1	29	1	1
64	0	64	0	1
63	0	63	0	0
12	1	12	1	0
27	1	47	1	0
5	1	17	1	0
59	0	59	0	0
25	1	35	1	1
4	1	20	1	0
5	1	8	1	0
34	1	36	1	0
22	1	22	1	0
56	0	56	0	0
44	0	44	0	0
50	1	51	1	0
18	1	19	1	0
10	1	18	1	0
45	1	48	1	0
18	1	22	1	0
24	1	25	1	0
4	1	41	1	0
3	1	4	1	0
20	1	24	1	0
41	0	41	0	0
27	1	34	1	0
71	0	71	0	1
18	1	20	1	0
5	1	10	1	0
2	1	2	1	0
65	0	65	0	1
14	1	15	1	0
70	0	70	0	1
75	0	75	0	0
4	1	5	1	1
21	1	32	1	0
11	1	15	1	0
57	0	57	0	0
43	0	43	0	0
79	0	79	0	1
78	0	78	0	0
6	1	8	1	0
11	1	16	1	0
2	1	23	1	1
12	1	19	1	0
68	0	68	0	0
7	1	41	1	0
21	1	22	1	0
8	1	18	1	0
22	1	22	1	0
13	1	24	1	0
8	1	9	1	0
15	1	21	1	0
20	1	30	1	1
18	1	28	1	0
35	1	40	1	0
16	0	30	0	1
39	1	43	1	0
16	1	26	1	0
82	0	82	0	1
12	0	32	0	0
75	0	75	0	0
9	1	11	1	0
45	1	47	1	0
18	1	19	1	0
4	1	15	1	0
39	1	51	1	0
35	1	5	1	0
11	1	14	1	0
17	1	21	1	0
6	1	8	1	0
8	1	10	1	0
35	1	37	1	0
8	1	8	1	0
10	1	12	1	0
5	1	7	1	0
9	1	12	1	0
12	1	15	1	0
8	1	17	1	0
63	0	63	0	1
13	1	13	1	0
25	1	7	1	0
27	1	35	1	0
20	1	20	1	0
36	1	36	1	0
5	1	6	1	0
15	1	17	1	0
68	0	68	0	0
18	1	18	1	0
5	1	18	1	0
55	1	57	1	0
7	1	19	1	0
26	1	39	1	0
69	0	69	0	0
11	1	19	1	0
6	1	9	1	0
14	1	14	1	1
77	0	77	0	0
17	1	17	1	1
77	0	77	0	0
76	0	76	0	0
75	0	75	0	1
76	0	76	0	0
14	1	14	0	1
2	1	4	1	1
78	0	78	0	1
16	0	16	0	0
15	0	15	0	0
14	1	14	1	0
8	1	9	1	0
6	1	8	1	0
7	1	12	1	0
15	1	15	1	0
3	1	12	1	0
23	1	23	1	0
10	1	14	1	0
17	0	17	0	0
21	1	36	1	1
4	1	7	1	0
12	0	12	0	0
12	1	12	1	0
13	1	13	1	0
2	1	3	1	0
3	1	5	1	0
3	1	5	1	0
75	0	75	0	0
5	1	9	1	0
10	1	13	1	0
9	0	9	0	0
8	0	8	0	0
23	1	25	1	1
76	0	76	0	0
76	0	76	0	0
8	1	8	1	0
4	1	6	1	0
75	0	75	0	0
76	0	76	0	1
5	0	5	0	0
5	1	5	1	0
11	1	18	1	0
22	1	23	1	1
75	0	75	0	1
77	0	77	0	0
6	1	9	1	0
31	1	42	1	0
45	1	49	1	0
11	1	11	1	0
18	1	22	1	0
4	1	6	1	0
22	1	27	1	1
52	0	52	0	1
56	0	56	0	1
48	0	48	0	0
10	1	13	1	0
34	1	48	1	0
17	1	27	1	0
47	1	57	1	0
62	0	62	0	1
64	0	64	0	1
33	1	43	1	0
75	0	75	0	1
66	0	66	1	0
18	1	28	1	0
16	1	20	1	1
75	0	75	0	1
77	0	77	0	1
69	0	69	0	1
45	1	52	1	0
76	0	76	0	1
52	1	58	1	0
67	0	67	0	0
75	0	75	0	1
62	0	62	0	0
30	1	31	0	0
5	1	13	1	1
3	1	7	1	1
69	0	69	0	1
77	0	77	0	1
52	1	52	0	0
75	0	75	0	1
69	0	69	0	1
21	1	41	0	0
52	1	62	1	1
68	0	68	0	1
67	0	67	0	1
47	1	47	1	0
69	0	69	0	1
67	0	67	0	0
34	1	35	1	0
74	0	74	0	1
8	1	10	1	0
45	0	45	0	0
48	1	98	0	0
51	0	51	0	0
72	0	72	0	0
89	0	89	0	0
23	1	25	1	0
19	1	39	1	1
43	1	57	1	0
76	0	76	0	0
48	1	68	1	1
23	1	23	1	1
3	1	6	1	0
65	0	65	0	0
67	0	67	0	1
89	0	89	0	0
35	1	35	1	0
10	1	43	0	1
69	0	69	0	1
9	1	9	1	0
29	1	33	1	1
75	0	75	0	0
32	1	37	1	0
52	1	79	0	1
49	0	49	0	0
71	0	71	0	0
76	0	76	0	1
82	0	82	0	1
47	1	53	1	0
20	1	20	1	0
84	0	84	0	1
45	1	45	1	0
15	1	18	1	1
19	1	19	0	0
84	0	84	0	0
76	0	76	0	0
14	1	14	1	0
66	0	66	0	0
65	0	65	0	1
69	0	69	0	1
23	1	53	0	1
73	0	73	0	1
74	0	74	0	0
25	1	55	0	1
75	0	75	0	0
18	1	20	1	1
13	1	13	1	0
26	1	38	1	0
82	0	82	0	1
24	1	38	1	0
51	1	54	1	1
84	0	84	0	1
62	0	62	0	0
49	1	78	0	0
70	0	70	0	1
82	0	82	0	0
20	1	22	1	0
54	1	54	0	0
69	0	69	0	0
75	0	75	0	1
6	1	6	1	0
57	1	57	1	0
16	1	18	1	1
34	1	34	0	1
2	1	15	1	0
70	0	70	0	0
11	1	11	1	0
48	1	49	1	1
82	0	82	0	0
22	1	32	1	0
82	0	82	0	0
8	1	19	1	0
82	0	82	0	1
61	0	61	0	0
12	1	22	1	0
72	0	72	0	0
52	1	52	1	0
19	1	29	1	0
54	1	54	0	0
69	0	69	0	0
76	0	76	0	1
72	0	72	0	1
73	0	73	0	1
43	1	43	0	0
18	1	19	1	0
18	1	44	0	0
73	0	73	0	1
67	0	67	0	0
33	1	36	1	1
76	0	76	0	0
58	1	58	0	0
69	0	69	0	1
45	1	49	1	0
5	1	5	1	1
25	1	25	1	0
48	1	62	1	1
12	1	12	1	0
70	0	70	0	0
61	0	61	0	0
30	1	34	1	0
75	0	75	0	0
72	0	72	0	0
75	0	75	0	1
2	1	2	1	0
64	0	64	0	0
12	1	14	1	0
9	1	9	0	0
75	0	75	0	1
76	0	76	0	1
82	0	82	0	1
12	1	12	1	0
37	1	39	1	0
65	1	65	0	1
54	1	54	0	1
71	0	71	0	1
74	0	74	0	1
60	0	60	0	0
34	1	54	1	1
73	0	73	0	1
35	1	54	1	0
69	0	69	0	1
81	0	81	0	0
15	1	43	0	1
79	0	79	0	1
69	0	69	0	1
29	1	38	1	0
81	0	81	0	0
68	0	68	0	0
10	1	14	1	1
67	1	67	0	0
92	0	92	0	1
79	0	79	0	0
6	1	7	1	0
8	1	13	1	0
16	1	16	1	0
4	1	6	1	0
69	0	69	0	1
11	1	13	1	0
41	1	41	1	0
82	0	82	0	0
71	0	71	0	0
16	1	16	1	0
66	1	66	0	0
15	1	15	1	0
14	1	14	1	0
63	0	63	0	0
13	1	13	1	0
22	1	22	1	1
82	0	82	0	0
18	1	44	0	0
14	1	33	0	1
35	1	37	1	0
43	1	43	1	0
67	0	67	0	1
82	0	82	0	1
35	0	35	0	0
20	1	22	1	0
7	1	8	1	0
19	1	36	1	0
70	0	70	0	0
7	1	16	1	0
5	1	23	1	0
4	1	6	1	0
34	0	34	0	0
11	1	11	1	0
33	1	40	1	1
4	1	32	1	0
67	0	67	0	1
43	0	43	0	0
22	1	24	1	0
30	1	32	1	1
76	0	76	0	0
7	1	13	1	0
7	1	10	0	0
3	1	15	1	0
11	1	13	1	0
3	1	19	1	0
3	1	13	1	0
67	0	67	0	1
31	1	39	0	0
20	1	22	1	0
26	1	32	1	0
15	1	18	1	0
15	1	17	1	0
67	0	67	0	1
23	1	29	0	0
5	1	7	1	0
42	0	42	0	0
9	1	11	1	0
70	0	70	0	0
35	0	35	0	0
76	0	76	0	0
78	0	78	0	1
72	0	72	0	0
76	0	76	0	0
3	1	6	1	0
36	0	36	0	0
15	1	15	1	0
23	1	26	1	1
35	0	35	0	1
14	1	16	1	0
14	1	20	1	0
34	0	34	0	0
3	1	7	1	0
13	1	24	1	0
13	1	14	1	0
16	1	21	1	0
6	1	8	1	0
34	0	34	0	0
18	1	19	1	0
9	1	11	1	0
32	0	32	0	0
5	1	5	1	0
11	1	14	1	0
82	0	82	0	1
76	0	76	0	0
11	1	18	1	0
32	1	32	0	1
15	1	18	1	0
11	1	15	1	0
72	0	72	0	1
5	1	7	1	0
30	0	30	0	0
10	1	31	0	1
5	1	7	1	0
10	1	20	1	0
75	0	75	0	0
27	1	28	1	0
85	0	85	0	0
35	1	35	1	0
75	0	75	0	1
65	0	65	0	1
45	1	54	1	0
76	0	76	0	1
8	1	14	1	0
44	1	56	1	1
90	0	90	0	1
6	1	8	0	0
9	1	9	1	0
6	1	9	1	0
9	1	9	1	0
82	0	82	0	1
76	0	76	0	0
5	1	10	1	0
17	1	44	1	1
2	1	5	0	0
41	1	41	0	1
12	1	22	1	0
47	0	47	0	1
9	1	10	0	1
7	1	8	1	0
8	1	9	1	0
87	0	87	0	1
8	1	8	0	1
9	1	11	1	0
6	1	6	1	0
8	1	11	1	0

## Sheet: Figure 4D
DFS	state1	OS	state2	DLS
9	1	9	1	0
77	0	77	0	1
26	1	26	1	1
56	1	58	1	1
28	1	68	1	0
42	1	45	1	1
18	1	18	1	0
79	0	79	0	1
73	0	73	0	1
78	0	78	0	0
61.45	0	61.45	0	0
76	0	76	0	0
71	0	71	0	1
73	0	73	0	1
65	0	65	0	1
10	1	10	1	0
67	0	67	0	0
27	1	47	1	0
18	1	18	1	0
72	0	72	0	0
42	0	42	0	0
39	1	49	1	1
79	0	79	0	1
34	1	68	1	0
21	1	30	1	0
76	0	76	0	1
37	1	57	1	0
20	1	20	1	0
44	1	71	1	1
57	1	60	1	0
52	1	52	1	0
82	0	82	0	1
32	1	36	1	0
9	1	14	1	0
78	0	78	0	0
71	0	71	0	1
38	1	38	1	0
10	1	10	1	0
19	1	19	1	0
12	1	12	1	0
61	0	61	0	0
24	1	24	1	0
24	1	26	1	0
32	1	32	1	0
78	0	78	0	1
59	0	59	0	0
73	0	73	0	1
61	0	61	0	0
36	1	36	1	0
77	0	77	0	1
59	0	59	0	0
45	1	45	1	1
69	0	69	0	0
29	1	29	1	0
59	0	59	0	0
19	1	24	1	0
77	0	77	0	1
15	1	45	1	0
48	1	48	1	1
74	0	74	0	0
19	1	19	1	0
71	0	71	0	0
37	1	52	1	0
27	1	37	1	0
8	1	8	1	0
40	0	40	0	0
68	0	68	0	1
13	1	33	1	1
6	1	6	1	0
78	0	78	0	1
68	0	68	0	1
67	0	67	0	1
65	0	65	0	0
16	1	56	0	0
26	1	36	1	0
48	1	48	1	0
6	1	11	1	0
72	0	72	0	1
60	0	60	0	0
10	1	20	1	0
68	0	68	0	1
39	1	47	1	1
7	1	11	1	0
23	1	23	1	0
21	1	41	1	0
10	1	20	1	0
71	0	71	0	1
54	0	54	0	0
83	0	83	0	0
12	1	12	1	0
5	1	5	1	0
65	0	65	0	1
4	1	4	1	0
65	0	65	0	1
85	0	85	0	0
36	1	56	1	0
39	1	39	1	1
16	1	29	1	0
77	0	77	0	1
71	0	71	0	0
76	0	76	0	0
34	1	34	1	0
76	0	76	0	1
30	1	30	1	0
32	1	32	1	0
34	1	54	1	0
18	1	28	1	0
19	1	29.73	1	0
58	0	58	0	0
74	0	74	0	1
51	0	51	0	0
16	1	16	1	0
42	0	42	0	0
63	0	63	0	1
7	1	12	1	0
43	0	43	0	0
20	1	30	1	0
24	1	34	1	0
15	1	15	1	0
46	1	67	1	0
21	1	31	1	0
17	1	37	1	0
65	0	65	0	1
34	1	34	1	1
8	1	8	1	0

## Sheet: Figure 4E
DFS	state1	OS	state2	DLS
17	1	24	1	0
18	1	28	1	0
26	1	56	1	0
47	0	47	0	0
32	0	32	0	0
52	0	52	0	0
62	0	62	0	0
36	0	36	0	0
26	1	30	1	0
11	1	19	1	0
65	0	65	0	1
32	1	38	1	0
28	1	38	1	0
76	0	76	0	1
85	0	85	0	1
53	0	53	0	1
32	0	32	0	1
60	0	60	0	1
84	0	84	0	1
19	1	22	1	0
80	0	80	0	1
53	0	53	0	1
37	0	37	0	0
67	0	67	0	1
11	1	11	1	1
46	0	46	0	0
13	1	23	1	0
23	1	33	1	0
19	0	19	0	0
15	1	15	1	0
4	1	4	1	0
17	1	17	1	0
9	1	21	1	0
71	0	71	0	1
76	0	76	0	0
25	1	35	1	0
19	1	29	1	0
82	0	82	0	1
35	1	35	1	1
49	0	49	0	0
43	1	43	1	0
20	1	30	1	0
24	1	24	1	0
9	1	9	1	0
66	0	66	0	0
22	0	22	0	0
35	1	37	1	1
41	0	41	0	0
22	0	22	0	0
11	0	11	0	1
16	1	16	1	0
66	0	66	0	0
55	0	55	0	0
14	1	14	1	0
63	0	63	0	0
13	1	13	1	0
9	1	11	1	0
27	1	27	1	0
34	0	34	0	0
38	1	38	1	1
7	1	7	1	0
12	1	12	1	1
17	1	17	1	0
21	1	26	1	0
72	0	72	0	0
33	0	33	0	0
53	1	66	1	1
53	0	53	0	0
36	0	36	0	1
21	1	41	1	0
10	1	10	1	0
65	0	65	0	1
62	0	62	0	0
38	0	38	0	0
57	0	57	0	0
13	1	13	1	0
14	1	14	1	0
85	0	85	0	0
85	0	85	0	0
4	1	4	1	0
23	1	27	1	1
60	0	60	0	1
37	0	37	0	0
16	1	16	1	0
42	0	42	0	0
85	0	85	0	0
36	0	36	0	0
10	1	10	1	0
68	0	68	0	1
17	1	21	1	0
17	1	17	1	0
16	1	16	1	0
61	0	61	0	0
9	1	13	1	0
62	0	62	0	1
43	1	43	1	1
27	1	32	1	0
33	0	33	0	1
76	0	76	0	1
67	0	67	0	0
35	1	39	1	0
61	0	61	0	0
18	1	28	1	0
16	1	16	1	0
51	0	51	0	0
53	0	53	0	0
37	1	41	1	0
7	1	7	1	1
48	0	48	0	0
32	1	67	1	0
16	0	16	0	1
9	1	11	1	0
16	1	16	1	1
22	1	22	1	0
37	0	37	0	0
42	0	42	0	1
16	1	26	1	0
12.43	1	15.65	1	0
20	1	30	1	0
85	0	85	0	0
8	1	10	1	0
59	0	59	0	0
50	1	50	1	1
35	1	45	1	0
36	0	36	0	1
30	1	30	1	0
1	1	1	1	0
9	1	11	1	0
43	0	43	0	0
76	0	76	0	0
20	1	30	1	0
37	0	37	0	0
19.17	1	34.45	1	0
36	0	36	0	0
51	0	51	0	0
27	1	30	1	0
31	1	31	1	0
17	1	27	1	0
49	1	59	1	0
40	0	40	0	0
17	1	17	1	0
52	0	52	0	0
19	1	19	1	1
52	0	52	0	0
43	0	43	0	0
16	1	36	1	0
39	0	39	0	0
31	1	32	1	0
56	0	56	0	0
16	1	16	1	0
79	0	79	0	1
10	1	10	1	0
40	0	40	0	1
67	0	67	0	0
65	0	65	0	1
59	0	59	0	0
47	0	47	0	1
62	0	62	0	0
16	1	16	1	0
12	1	12	1	0
16	1	26	1	0
65	0	65	0	0
16	1	21	1	0
40	0	40	0	0
28	1	34	1	0
40	0	40	0	0
62	0	62	0	0
9	1	9	1	1
8	1	28	1	0
26	1	29	1	0
57	0	57	0	0
16	1	19	1	0
27	1	37	1	1
10	1	10	1	0
44	0	44	0	1
21	1	28	1	0
13	1	16	1	0
65	0	65	0	0
51	0	51	0	0
52	0	52	0	0
53	0	53	0	0
10	1	10	1	0
23	1	23	1	0
55	0	55	0	0
11	1	20	1	0
16	1	26	1	0
60	0	60	0	0
7	1	10	1	0
40	0	40	0	0
17	1	19	1	0
21	1	21	1	0
17	1	27	1	0
59	0	59	0	1
61	0	61	0	1
7	1	7	1	0
22	1	23	1	0
7	1	7	1	0
75	0	75	0	1
11	1	11	1	0
34	0	34	0	0
5	1	5	1	0
24	1	29	1	0
31	0	31	0	0
9	1	9	1	0
30	1	30	1	0
24	0	24	0	0
18	1	19	1	0
1	1	1	1	0
36	1	36	1	0
32	1	34	1	0
41	0	41	0	0
55	0	55	0	0
38	0	38	0	0
51	0	51	0	0
28	1	28	1	0
10	1	10	1	0
9	1	9	1	0
19	1	19	1	0
27	1	30	1	0
12	1	14	1	0
23	1	23	1	1
18	1	24	1	0
16	0	16	0	0
21	1	25	1	0
42	1	52	1	1
55	0	55	0	0
13	1	14	1	0
41	0	41	0	1
19	1	26	1	0
20	1	21	1	0
36	1	41	1	1
5	1	11	1	0
54	0	54	0	0
65	0	65	0	0
51	0	51	0	0
7	1	7	1	0
8	1	8	1	0
15	1	15	1	0
21	1	23	1	1
19	1	21	1	1
53	0	53	0	0
64	0	64	0	1
67.77	0	67.77	0	1
52	0	52	0	0
42	0	42	0	0
27	1	27	1	1
70	0	70	0	0
29	1	33	1	0
42	0	42	0	1
76	0	76	0	0
43	0	43	0	0
2	1	2	1	0
26	1	31	1	0
10	1	10	1	0
30	1	32	1	0
75	0	75	0	1
38	0	38	0	0
62	0	62	0	0
18	1	18	1	0
9	1	9	1	1
17	1	27	1	0
40	0	40	0	1
54	0	54	0	0
35	0	35	0	0
6	1	11	1	0
41	0	41	0	0
58	0	58	0	0
46	0	46	0	0
32	0	32	0	0
62	0	62	0	0
16	1	16	1	0
78	0	78	0	1
53	0	53	0	0
57	0	57	0	0
17	0	17	0	0
14	1	14	1	0
61	0	61	0	0
9	1	9	1	0
52	0	52	0	0
11	1	21	1	0
62	0	62	0	1
72	0	72	0	1
45	0	45	0	0
19	1	19	1	0
13	1	23	1	0
15	1	15	1	0
51	0	51	0	0
35	1	38	1	0
18	1	21	1	0
11	1	11	1	0
42	0	42	0	0
14	1	24	1	0
8	1	8	1	0
74	0	74	0	1
69	0	69	0	1
11	1	11	1	0
52	0	52	0	1
22	1	25	1	0
76	0	76	0	1
15	1	32	1	0
33	1	39	1	0
39	1	39	1	0
41	1	66	0	1
57	0	57	0	0
76	0	76	0	0
19	1	21	1	0
52	0	52	0	0
8	1	8	1	0
20	0	20	0	0
25	1	31	1	0
70	0	70	0	1
74	0	74	0	1
47	0	47	0	0
69	0	69	0	1
69	0	69	0	0
56	0	56	0	0
73	0	73	0	1
50	0	50	0	1
65	0	65	0	0
66	0	66	0	1
68	0	68	0	0
38	1	38	1	0
18	1	21	1	0
23	1	27	1	0
56	0	56	0	0
53	0	53	0	0
5	1	11	1	0
53	0	53	0	0
22	1	22	1	0
69	0	69	0	0
9	1	9	1	0
21	1	21	1	1
67	0	67	0	1
63	0	63	0	0
26	1	29	1	1
66	0	66	0	0
40	1	42	1	0
58	0	58	0	0
31	1	38	1	1
56	0	56	0	0
43	1	49	1	0
51	0	51	0	0
63	0	63	0	0
65	0	65	0	1
15	1	15	1	0
19	1	21	1	0
24	1	24	1	0
64	0	64	0	0
28	1	28	1	0
34	0	34	0	0
51	1	56	1	0
42	1	56	1	1
54	0	54	0	0
41	0	41	0	0
25	1	35	1	0
28	1	28	1	1
6	1	6	1	0
63	0	63	0	0
9	1	9	1	0
67	0	67	0	0
9	1	9	1	0
50	1	50	1	0
56	0	56	0	0
51	1	76	0	0
17	1	19	1	0
17	1	19	1	0
11	0	11	0	0
6	1	10	1	0
56	0	56	0	0
74	0	74	0	1
7	1	7	1	1
10	1	18	1	0
59	0	59	0	0
70	0	70	0	1
16	1	16	1	0
20	1	20	1	0
15	1	16	1	0
75	0	75	0	1
42	0	42	0	0
6	1	10	1	0
48	0	48	0	0
17	1	27	1	0
17	1	19	1	0
4	1	4	1	0
27	1	31	1	0
38	0	38	0	0
19	0	19	0	0
27	0	27	0	0
14	1	14	1	0
27	1	37	1	0
11	1	18	1	0
37	0	37	0	0
39	0	39	0	1
14	1	14	1	0
27	1	28	1	0
2	1	2	1	0
38	0	38	0	1
45	1	58	1	0
28	1	28	1	0
42	0	42	0	1
22	1	22	1	1
67	0	67	0	0
10	1	12	1	0
50	0	50	0	1
31	1	38	1	0
47	0	47	0	0
42	0	42	0	0
44	0	44	0	0
36	0	36	0	0
10	0	10	0	0
18	1	18	1	0
41	0	41	0	0
41	0	41	0	0
13	1	13	1	1
10	1	10	1	0
37	0	37	0	0
38	0	38	0	0
14	1	14	1	0
44	0	44	0	0
14	1	14	1	0
29	1	29	1	0
11	1	18	1	0
14	1	15	1	0
27	1	30	1	0
58	0	58	0	0
18	1	18	1	0
14	0	14	0	0
14	1	24	1	0
51	0	51	0	1
28	0	28	0	1
63	0	63	0	0
29	0	29	0	1
56	0	56	0	0
12	1	15	1	0
51	0	51	0	0
18	1	28	1	0
20	1	20	1	0
54	0	54	0	0
12	1	12	1	0
11	1	11	1	0
57	0	57	0	0
5	1	5	1	0
23	1	25	1	1
63	0	63	0	0
32	1	34	1	0
13	1	13	1	1
10	1	10	1	0
18	1	18	1	0
32.47	0	32.47	0	0
17	1	21	1	0
12	1	14	1	0
4	1	4	1	0
73	0	73	0	1
23	0	23	0	1
12	1	12	1	0
13	1	13	1	1
12	1	16	1	0
64	0	64	0	0
13	1	13	1	1
52	0	52	0	1
66	0	66	0	1
63	0	63	0	0
15	1	19	1	0
21	1	21	1	0
32	1	32	1	0
38	0	38	0	0
66	0	66	0	0
61	0	61	0	0
6	1	6	1	0
12	0	12	0	0
15	0	15	0	0
34	1	38	1	0
58	0	58	0	0
39	1	49	1	0
16	1	16	1	0
40	1	40	1	0
35	0	35	0	0
57	0	57	0	0
22	0	22	0	1
26	1	16	1	0
48	0	48	0	0
46	0	46	0	0
26	1	26	0	0
53	0	53	0	0
31	1	37	1	0
8	1	8	1	0
76	0	76	0	0
12	1	22	1	0
21	1	31	1	0
18	1	20	1	0
19	1	19	1	0
22	1	22	1	0
33	1	35	1	1
11	1	14	1	0
10	1	12	1	0
19	1	29	1	0
63	0	63	0	0
35	0	35	0	1
37	1	37	1	1
28	1	48	1	0
40	0	40	0	1
13	1	13	1	0
5	1	5	1	0
33	1	41	1	0
40	1	40	1	1
11	0	11	0	0
60	1	69	1	0
75	0	75	0	0
32	1	42	1	0
81	0	81	0	1
21	1	21	1	1
3	1	3	1	0
29	0	29	0	0
29	1	39	1	0
32	1	34	1	0
19	1	19	1	0
87	0	87	0	0
75	0	75	0	1
66	0	66	0	0
84	0	84	0	0
36	0	36	0	0
47	0	47	0	0
63	0	63	0	0
90	0	90	0	0
75	0	75	0	0
65	0	65	0	0
32	0	32	0	1
83	0	83	0	1
53	1	63	1	0
78	0	78	0	1
85	0	85	0	0
34	0	34	0	0
31	1	36	1	1
24	1	34	1	0
87	0	87	0	1
22	1	26	1	0
34	0	34	0	0
38	0	38	0	0
13	1	18	1	0
34	1	34	1	0
54	0	54	0	0
10	1	10	1	0
69	0	69	0	1
11	1	11	1	0
31	1	36	1	0
73	0	73	0	0
69	0	69	0	0
11	1	13	1	1
28	1	28	1	0
72	0	72	0	1
9	1	9	1	0
85	0	85	0	1
22	1	32	1	0
19	1	21	1	1
26	0	26	0	1
76	0	76	0	0
7	1	9	1	0
16	1	19	1	0
23	1	31	1	0
89	0	89	0	0
48	1	58	1	1
79	0	79	0	1
79	0	79	0	1
94	0	94	0	0
9	1	9	1	0
75	0	75	0	0
74	0	74	0	1
15	1	15	1	1
39.53	0	39.53	0	0
75	0	75	0	0
18	1	21	1	1
32	0	32	0	0
32	0	32	0	1
6	1	8	1	0
75	0	75	0	0
38	0	38	0	1
51	0	51	0	0
90	0	90	0	0
16	1	16	1	1
19	1	20	1	0
34	0	34	0	1
64	1	74	1	0
73	0	73	0	1
70	0	70	0	0
18	0	18	0	0
17	0	17	0	1
7	1	7	1	0
32	0	32	0	0
82	0	82	0	1
48	0	48	0	0
35	0	35	0	1
17	1	23	1	1
77	0	77	0	0
46	1	58	1	1
82	0	82	0	0
45.1	0	45.1	0	0
30	1	32	1	0
15	1	15	1	0
40	0	40	0	0
84	0	84	0	0
58	0	58	0	0
73	0	73	0	1
11	1	13	1	0
35	1	67	0	0
13	1	14	1	0
85	0	85	0	0
14	1	14	1	0
7	1	7	1	0
32	0	32	0	1
8	1	9	1	0
81	0	81	0	0
12	1	15	1	0
14	1	24	1	0
29	1	36	1	0
70	0	70	0	1
8	1	11	1	0
94	0	94	0	0
35	0	35	0	0
78	0	78	0	0
13	1	13	1	0
21	1	28	1	1
10	1	10	1	0
74	0	74	0	1
16	1	19	1	0
10	1	10	1	0
78	0	78	0	0
48	1	51	1	1
70	0	70	0	1
5	1	5	1	0
12.25	1	19.43	1	0
84	0	84	0	0
68	0	68	0	0
11	1	18	1	0
23	1	33	1	0
15	1	35	1	0
69	0	69	0	0
29	1	40	1	0
38	0	38	0	0
29	0	29	0	1
86	0	86	0	1
41	1	51	1	0
62	0	62	0	0
6	1	8	1	0
34	1	42	1	0
23	1	37	1	0
14	1	14	1	1
9	1	9	1	0
69	0	69	0	0
92	0	92	0	0
9	1	11	1	1
12	1	22	1	0
21	1	26	1	0
37	0	37	0	0
74	0	74	0	0
58	0	58	0	0
14	1	14	1	0
70	0	70	0	0
52	0	52	0	0
24	1	29	1	0
34	0	34	0	0
23	0	23	0	1
6	1	6	1	0
31	1	35	1	0
2	1	2	1	0
5	1	5	1	0
11	1	14	1	0
24	1	24	1	0
78	0	78	0	0
84	0	84	0	1
12	0	12	0	0
55	0	55	0	0
46	1	66	0	0
74	0	74	0	0
5	1	5	1	0
8	1	38	1	0
67	0	67	0	0
90	0	90	0	0
17	1	21	1	0
1	1	1	1	0
17	0	17	1	0
19	1	31	1	0
59	0	59	0	0
22	1	25	1	0
50	1	60	1	0
18	1	18	1	0
78	0	78	0	0
15	1	15	1	0
18	1	18	1	0
2	1	2	1	0
73	0	73	0	1
34	0	34	0	1
4	1	4	1	0
34	0	34	0	0
6	1	6	1	0
78	0	78	0	0
37	0	37	0	0
69	0	69	0	0
64	0	64	0	0
39	0	39	0	0
82	0	82	0	0
34	0	34	0	0
5	1	7	1	1
79	0	79	0	0
35	0	35	0	1
56	1	78	0	1
26	0	26	0	1
69	0	69	0	1
24	1	34	1	0
78	0	78	0	0
21	0	21	0	0
55	0	55	0	1
7	1	7	1	0
85	0	85	0	1
50	0	50	0	0
11	1	11	1	0
23	1	23	1	0
12	1	14	1	0
17	1	21	1	1
11	1	11	1	1
65	0	65	0	1
37	0	37	0	0
23	1	23	1	1
6	1	6	1	0
37	0	37	0	1
12	1	14	1	0
45	0	45	0	0
12	1	12	1	0
19	0	19	0	0
71	0	71	0	0
76	0	76	0	1
78	0	78	0	0
5	1	5	1	0
71	0	71	0	1
32	0	32	0	0
5	1	11	1	0
21	1	23	1	0
16	1	18	1	1
72	0	72	0	1
23	1	34	1	0
66	0	66	0	0
33	1	36	1	0
5	1	7	1	0
61	0	61	0	1
19	1	29	1	0
59	0	59	0	0
11	1	11	1	0
36.27	0	36.27	0	0
74	0	74	0	0
18	1	29	1	0
87	0	87	0	0
31	1	36	1	0
11	1	18	1	0
4	1	4	1	0
31	0	31	0	0
79	0	79	0	0
31	1	32	1	0
33	0	33	0	0
21	1	27	1	0
8	1	9	1	0
17	1	18	1	0
71	0	71	0	0
79	0	79	0	1
4	1	5	1	0
10	0	10	0	0
35	0	35	0	0
15	1	15	1	0
9	1	11	1	0
11	1	20	1	0
66	0	66	0	0
14	1	21	1	0
9	1	10	1	0
38	0	38	0	0
45	1	54	1	0
4	1	4	1	0
8	1	8	1	1
43	0	43	0	0
21	0	21	0	0
90	0	90	0	1
67	0	67	0	0
82	0	82	0	1
69	0	69	0	0
69	0	69	0	1
88	0	88	0	1
11	1	21	1	0
28	0	28	0	1
84	0	84	0	0
79	0	79	0	0
27	0	27	0	1
86	0	86	0	0
64	0	64	0	0
42	1	48	1	0
33	1	33	1	0
11	1	11	1	0
13	1	14	1	0
23	1	25	1	1
39	1	51	1	1
17	1	20	1	0
68	0	68	0	0
25	1	30	1	0
30	1	30	1	0
89	0	89	0	1
77	0	77	0	0
11	1	11	1	0
86	0	86	0	1
26	0	26	0	1
11	1	17	1	0
17	1	37	1	0
13	1	20	1	0
13	1	16	1	0
71	0	71	0	1
77	0	77	0	0
51	0	51	0	0
39	1	57	1	1
79	0	79	0	1
74	0	74	0	0
9	1	11	1	0
21	1	30	1	0
24	1	34	1	0
53	0	53	0	0
9	1	9	1	0
11	1	16	1	0
27	0	27	0	0
41	1	53	1	1
37	1	41	1	0
66	0	66	0	1
41	1	47	1	0
78	0	78	0	1
67	0	67	0	0
11	1	11	1	0
88	0	88	0	0
56	0	56	0	0
67	0	67	0	0
44	0	44	0	0
46	1	49	1	0
29	0	29	0	1
8	1	9	1	0
18	1	18	1	0
12	1	14	1	1
31	0	31	0	0
22	1	22	1	0
29	0	29	0	0
49	0	49	0	0
53	0	53	0	0
73	0	73	0	0
30	0	30	0	1
74	0	74	0	0
10	1	10	1	0
79	0	79	0	0
24	1	24	1	0
29	1	29	1	0
35	1	35	1	1
38	1	42	1	0
47	0	47	0	0
10	1	10	1	0
79	0	79	0	1
37	0	37	0	0
50	0	50	0	0
42	0	42	0	1
10	0	10	0	1
62	0	62	0	0
69	0	69	0	1
39	0	39	0	1
39	0	39	0	0
84	0	84	0	1
22	1	42	1	0
79	0	79	0	1
10	1	10	1	0
10	1	10	1	0
45	1	45	1	1
40	0	40	0	0
46	0	46	0	0
22	1	42	1	0
31	0	31	0	0
10	1	10	1	0
41	0	41	0	1
46	0	46	0	0
21	1	24	1	0
43	1	44	1	1
44	0	44	0	0
79	0	79	0	1
49	0	49	0	0
7	1	7	1	0
45	0	45	0	1
10	1	10	1	0
40	0	40	0	0
13	0	13	0	0
41	0	41	0	1
6	1	6	1	1
39	0	39	0	0
21	1	21	1	0
11	1	16	1	0
45	1	62	1	0
67	0	67	0	1
39	0	39	0	0
72	0	72	0	1
23	0	23	0	0
20	1	20	1	1
2	1	2	1	1
17	1	17	1	0
16	1	26	1	0
68	0	68	0	1
10	1	10	1	0
10	1	10	1	1
16	0	16	0	0
39	0	39	0	0
78	0	78	0	1
14	1	24	1	0
42	0	42	0	1
44	0	44	0	0
39	0	39	0	0
51	1	51	1	1
42	0	42	0	1
68	0	68	0	1
11	1	21	1	0
24	1	32	1	0
14	1	32	1	0
5	1	5	1	0
45	0	45	0	0
40	0	40	0	0
12	1	12	1	1
81	0	81	0	1
19	1	19	1	1
23	1	28	1	0
39	0	39	0	0
16	1	16	1	0
19	1	19	1	0
41	0	41	0	0
38	0	38	0	0
39	0	39	0	1
13	1	43	1	0
81	0	81	0	1
41	0	41	0	0
28	1	28	1	1
21	1	27	1	0
22	1	22	1	1
71	0	71	0	1
76	0	76	0	0
28	1	38	1	0
78	0	78	0	1
14	1	14	1	0
21	1	23	1	0
88	0	88	0	1
11	1	14	1	0
26	1	26	1	0
34	1	36	1	0
73.17	0	73.17	0	1
21	1	31	1	0
7	1	9	1	0
40	0	40	0	0
9	0	9	0	1
39	0	39	0	0
40	0	40	0	0
41	0	41	0	0
12	1	13	1	1
79	0	79	0	1
11	1	15	1	0
44	0	44	0	0
14	1	14	1	0
46	0	46	0	0
74	0	74	0	1
24	1	32	1	0
26	1	38	1	0
22	1	42	1	0
43	0	43	0	0
27	1	37	1	0
72	0	72	0	1
80	0	80	0	1
23	1	23	1	0
34	1	56	1	0
40	0	40	0	0
41	0	41	0	0
44	0	44	0	0
40	0	40	0	0
1	1	1	1	0
45	0	45	0	1
70	0	70	0	1
31	1	41	1	0
20	1	40	1	0
13	1	13	1	0
82	0	82	0	1
46	0	46	0	0
77	0	77	0	1
20	0	20	0	0
75	0	75	0	1
11	1	21	1	0
53	0	53	0	0
67	0	67	0	0
13	1	14	1	0
74	0	74	0	0
13	1	13	1	0
74	0	74	0	0
8	1	9	1	0
14	1	17	1	0
16	1	26	1	0
33	0	33	0	0
71	0	71	0	0
69	0	69	0	0
43	1	54	1	0
79	0	79	0	1
79	0	79	0	0
24	0	24	0	0
85	0	85	0	0
79	0	79	0	0
49	0	49	0	0
13	1	26	1	0
14	1	16	1	0
19	1	27	1	0
51	1	56	1	0
1	1	1	1	0
21	0	21	0	0
68	0	68	0	0
57	0	57	0	0
29	0	29	0	1
11	1	11	1	0
3	1	3	1	0
69	0	69	0	1
82	0	82	0	0
9	1	12	1	0
74	0	74	0	0
78	0	78	0	0
13	1	13	1	0
17	1	17	1	0
13	1	23	1	0
78	0	78	0	0
34	0	34	0	0
13	1	13	1	1
85	0	85	0	1
32	1	38	1	0
22	1	22	1	0
78	0	78	0	1
88	0	88	0	0
75	0	75	0	1
56	0	56	0	1
3	1	4	1	0
21	1	24	1	0
31	1	38	1	0
40	0	40	0	0
11	1	12	1	0
30	1	33	1	0
34	1	45	1	1
16	1	17	1	0
19	1	19	1	0
14	1	18	1	0
30	0	30	0	1
50	1	52	1	0
11	1	12	1	0
11	1	11	1	1
72	0	72	0	1
73	0	73	0	0
12	1	24	1	0
34	0	34	0	0
12	1	12	1	0
11	1	31	1	0
37	0	37	0	0
10	0	10	0	1
6	1	6	1	1
85	0	85	0	1
85	0	85	0	1
34	1	64	1	0
34	1	34	1	0
78	0	78	0	1
9	1	11	1	0

## Sheet: Figure 4F
DFS	state1	OS	state2	DLS
40.23	0	40.23	0	1
0.2	1	0.2	1	0
69.1	0	69.1	0	0
8.43	1	9.33	1	0
11.87	0	11.87	0	0
18.87	0	18.87	0	0
11.2	1	12.37	0	0
17.6	1	17.6	1	0
5.6	0	5.6	0	1
134.2	0	134.2	0	1
79.1	0	79.1	0	0
10.9	1	16.57	0	0
1.37	1	12.2	1	0
4.9	1	4.9	1	0
22.23	1	35.87	0	0
2.5	1	2.5	1	0
54.8	1	54.8	1	0
64.2	0	64.2	0	1
4	0	4	0	0
0.7	1	0.7	1	0
30.3	0	30.3	0	0
9.37	1	9.37	1	0
19.13	1	27.4	0	0
0.63	1	0.63	1	0
29.3	1	50.63	1	0
1.03	1	1.03	1	0
65.33	0	65.33	0	1
21.27	0	21.27	0	0
11.33	1	13.7	1	0
37.6	1	64.63	1	1
35.97	1	35.97	1	0
50.63	0	50.63	0	0
43.4	0	43.4	0	0
6.9	0	6.9	0	0
2.93	1	4.93	1	0
2.4	0	2.4	0	0
36.8	0	36.8	0	0
5.1	0	5.1	0	0
22.77	0	22.77	0	1
0.37	0	0.37	0	1
1.97	1	2.2	1	0
12.57	0	12.57	0	0
8.13	1	20.73	1	0
2.5	1	4.8	1	0
2.33	1	2.4	0	0
6.97	0	6.97	0	1
38.73	0	38.73	0	0
35.93	1	36.33	1	1
0.6	0	0.6	0	0
13.87	0	13.87	0	0
1.03	0	1.03	0	0
5.83	1	9.9	0	0
0.6	0	0.6	0	1
6.03	1	9.13	0	1
5	0	5	0	0
0.2	0	0.2	0	1
0.37	0	0.37	0	0
58.3	1	58.3	1	0
60.8	1	61	1	0
15.7	1	20	1	1
106.6	0	106.6	0	0
11.2	1	11.2	1	0
98	0	98	0	0
106.6	0	106.6	0	0
18.8	0	18.8	0	0
84	1	84	1	0
17.6	1	24	1	0
28	1	28	0	0
33.4	0	33.4	0	0
3.7	1	13.1	1	0
53.8	1	61.7	1	1
97	0	97	0	1
92.8	0	92.8	0	0
10.8	1	10.8	1	1
2.3	1	2.3	1	0
84.7	0	84.7	0	0
34.9	1	34.9	0	0
49.9	1	49.9	1	0
67.2	0	67.2	0	0
81.7	0	81.7	0	1
4.7	1	4.7	1	0
80	0	80	0	1
56.4	0	56.4	0	1
69.7	0	69.7	0	0
78.1	0	78.1	0	1
2.5	1	2.5	0	0
47.3	0	47.3	0	0
61.6	0	61.6	0	1
44.3	0	44.3	0	0
62.5	0	62.5	0	0
22.3	1	22.3	1	0
4.1	1	4.5	1	1
56.1	0	56.1	0	1
56.8	0	56.8	0	0
34.2	1	34.4	1	0
7.2	1	7.2	1	1
57.1	0	57.1	0	0
7	0	64.9	0	0
9	1	9	1	0
62.1	0	62.1	0	1
52.7	0	52.7	0	1
60.2	0	60.2	0	1
1.3	1	1.3	1	0
17.4	1	17.4	1	1
57.4	0	57.4	0	1
3.4	1	3.4	0	1
51.7	0	51.7	0	0
26.5	1	26.5	1	0
38.7	0	38.7	0	1
15	1	32.2	1	0
51.2	1	51.2	1	0
1.7	1	1.7	1	1
36.4	0	36.4	0	0
32.5	0	32.5	0	1
43.3	0	43.3	0	1
42.2	0	42.2	0	1
37.5	0	37.5	0	1
29.9	0	29.9	0	0
31.4	0	31.4	0	1
29.7	0	29.7	0	0
27.8	0	27.8	0	0
10.5	1	10.5	1	0
26.8	0	26.8	0	1

## Sheet: Figure 5A
DFS	state1	OS	state2	TME class 1 probability	TME class 2 probability	TME class 3 probability	TME class 4 probability	Predicted TME class	DLS	DLS	CEA	CA199	Lauren	Tumor location	Differentiation	Size	T stage	N stage	M stage	TNM stage	DLS&Stage
73	0	73	0	0.2459	0.11134	0.24443	0.39834	4	-0.36147	1	0	0	2	3	3	1	2	0	0	1	6
89	0	89	0	0.20645	0.11761	0.14616	0.52978	4	-0.46955	1	0	0	1	3	2	1	1	0	0	1	6
75	0	75	0	0.52178	0.24729	0.13961	0.09133	1	-0.54598	0	0	0	1	1	2	1	2	1	0	2	2
75	0	75	0	0.08424	0.4129	0.14317	0.35969	2	-0.40395	1	0	0	2	3	3	0	5	1	0	3	8
44	1	52	1	0.30374	0.22197	0.32017	0.15413	3	-0.72317	0	0	0	1	2	3	0	3	2	0	3	3
4	1	4	1	0.06071	0.18274	0.26764	0.48891	4	-0.59016	0	0	0	2	3	3	1	6	0	0	3	3
37	0	37	0	0.13122	0.2681	0.41072	0.18997	3	-0.69554	0	0	0	1	1	3	0	2	0	0	1	1
27	1	28	1	0.66149	0.02511	0.11467	0.19872	1	-0.89249	0	0	0	1	3	3	1	6	2	0	3	3
18	1	60	1	0.12825	0.46593	0.08454	0.32128	2	-0.3401	1	0	0	1	3	2	0	3	0	0	2	7
85	0	85	0	0.56912	0.03719	0.11977	0.27392	1	-0.67671	0	1	1	1	3	2	1	5	2	0	3	3
18	1	21	1	0.13306	0.24894	0.54673	0.07128	3	-0.88905	0	1	0	2	3	3	0	5	2	0	3	3
35	1	35	1	0.73274	0.06252	0.12984	0.0749	1	-0.9757	0	0	0	2	2	3	1	5	1	0	3	3
16	1	16	1	0.11563	0.05283	0.31183	0.51972	4	-0.73163	0	0	0	1	3	3	1	5	0	0	2	2
74	0	74	0	0.11477	0.38416	0.23914	0.26193	2	-0.37146	1	0	0	2	3	3	1	1	2	0	2	7
66	1	79	1	0.21732	0.16862	0.09335	0.52071	4	-0.36055	1	0	0	2	3	3	1	2	0	0	1	6
6	1	11	1	0.08445	0.30132	0.11257	0.50166	4	-0.53584	0	0	0	2	2	3	1	5	4	1	4	4
3	1	43	1	0.26461	0.1886	0.25315	0.29365	4	-0.3556	1	0	0	2	3	3	0	5	3	0	3	8
2	1	2	1	0.00132	0.28161	0.65714	0.05993	3	-0.58879	0	0	1	2	2	3	0	6	4	0	3	3
6	1	6	1	0.21872	0.07022	0.11618	0.59488	4	-0.63731	0	0	1	2	3	3	1	5	4	1	4	4
18	1	22	1	0.17147	0.03934	0.05428	0.73491	4	-0.79739	0	0	0	1	3	3	1	5	4	0	3	3
76	0	76	0	0.20184	0.44706	0.20266	0.14844	2	-0.29095	1	0	0	2	3	3	1	3	1	0	2	7
4	1	11	1	0.18624	0.28742	0.07783	0.44852	4	-0.64907	0	0	0	1	1	1	1	2	0	0	1	1
83	0	83	0	0.11667	0.09937	0.34643	0.43753	4	-0.36303	1	0	0	1	1	3	1	5	1	0	3	8
11	1	67	1	0.17821	0.15007	0.08162	0.5901	4	-0.38535	1	0	0	2	3	3	1	6	2	0	3	8
34	1	64	1	0.06856	0.13696	0.35528	0.43921	4	-0.38611	1	0	0	2	2	3	0	5	0	0	2	7
75	0	75	0	0.49171	0.24302	0.10233	0.16294	1	-0.36857	1	0	0	1	2	3	1	1	0	0	1	6
13	1	18	1	0.19253	0.04383	0.65675	0.10689	3	-1.09748	0	1	0	1	3	2	1	6	3	0	3	3
77	0	77	0	0.21824	0.31304	0.05474	0.41398	4	-0.46863	1	0	0	1	1	2	1	5	0	0	2	7
25	1	66	1	0.10096	0.10751	0.28699	0.50454	4	-0.45505	1	0	0	2	3	3	0	1	1	0	1	6
16	1	16	1	0.17145	0.50231	0.08175	0.2445	2	-0.83364	0	1	0	1	3	2	1	3	0	0	2	2
65	0	65	0	0.42915	0.07951	0.29481	0.19653	1	-0.40159	1	0	0	1	1	1	0	2	0	0	1	6
90	0	90	0	0.14893	0.31746	0.25172	0.2819	2	-0.55217	0	0	0	2	3	3	0	5	0	0	2	2
5	1	8	1	0.11532	0.08801	0.26108	0.53559	4	-0.64573	0	0	0	1	2	3	1	6	3	0	3	3
45	1	54	1	0.38875	0.35948	0.06217	0.1896	1	-0.61946	0	0	0	1	3	2	0	2	2	0	2	2
76	0	76	0	0.78449	0.01616	0.07811	0.12125	1	-0.26211	1	0	0	1	1	2	0	5	1	0	3	8
33	0	33	0	0.10905	0.23217	0.41928	0.2395	3	-0.61726	0	0	0	2	3	3	0	5	3	0	3	3
3	1	6	1	0.25631	0.09315	0.22829	0.42226	4	-0.90089	0	1	0	2	3	1	1	6	3	0	3	3
94	0	94	0	0.29393	0.39467	0.09591	0.21549	2	-0.5279	0	0	0	2	3	3	0	1	0	0	1	1
42	1	63	1	0.07262	0.06766	0.02706	0.83266	4	-0.25322	1	0	1	2	1	2	1	5	1	0	3	8
10	1	11	1	0.00101	0.17389	0.72753	0.09757	3	-0.94279	0	1	0	2	2	3	1	5	3	0	3	3
21	1	21	1	0.11323	0.56779	0.12874	0.19025	2	-0.56501	0	1	1	2	3	2	0	6	2	0	3	3
6	1	11	1	0.10298	0.29201	0.53014	0.07487	3	-0.87675	0	1	1	2	3	3	1	2	1	0	2	2
10	1	11	1	0.04606	0.02076	0.65962	0.27356	3	-0.57405	0	0	0	1	2	2	1	5	3	0	3	3
12	1	67	1	0.03714	0.28353	0.06423	0.61511	4	-0.3118	1	0	0	1	2	1	1	6	3	0	3	8
2	1	34	1	0.14392	0.0197	0.70117	0.13521	3	-0.43043	1	0	1	2	4	3	1	5	4	0	3	8
74	0	74	0	0.55481	0.09285	0.13682	0.21551	1	-0.3401	1	0	0	2	3	3	1	5	0	0	2	7
76	0	76	0	0.24347	0.52073	0.07274	0.16306	2	-0.27093	1	0	0	1	1	2	0	5	0	0	2	7
94	0	94	0	0.34069	0.44286	0.0424	0.17405	2	-0.55264	0	0	0	2	3	3	0	1	0	0	1	1
17	1	24	1	0.12733	0.23024	0.40494	0.23749	3	-0.90451	0	1	1	2	3	3	0	5	4	0	3	3
6	1	36	1	0.1226	0.38956	0.11449	0.37335	2	-0.46586	1	0	0	1	3	3	1	5	4	0	3	8
83	0	83	0	0.56397	0.15859	0.14483	0.13261	1	-0.43217	1	0	0	1	4	2	1	1	0	0	1	6
6	1	16	1	0.28897	0.06529	0.40663	0.23911	3	-0.31741	1	0	0	2	4	3	1	5	1	0	3	8
6	1	6	1	0.15769	0.03701	0.1153	0.69001	4	-0.69575	0	0	0	2	3	3	0	5	2	0	3	3
11	1	11	1	0.06354	0.01346	0.37574	0.54726	4	-0.59745	0	0	0	1	3	3	1	5	3	0	3	3
79	0	79	0	0.19891	0.28429	0.22209	0.29472	4	-0.39695	1	0	0	2	1	3	0	5	2	0	3	8
34	1	57	1	0.14228	0.19872	0.58556	0.07345	3	-0.80421	0	0	0	1	3	3	0	5	3	0	3	3
32	1	72	0	0.05263	0.45222	0.38427	0.11088	2	-0.63755	0	1	1	1	1	2	0	5	0	0	2	2
51	0	51	0	0.27234	0.26746	0.12316	0.33705	4	-0.3624	1	0	0	2	1	3	1	5	3	0	3	8
2	1	3	1	0.03585	0.06412	0.39606	0.50397	4	-0.59835	0	0	0	1	1	3	1	5	3	0	3	3
66	0	66	0	0.0533	0.58748	0.10107	0.25816	2	-0.5239	0	0	1	1	3	2	1	5	0	0	2	2
77	0	77	0	0.17423	0.35468	0.32162	0.14947	2	-0.36068	1	0	0	1	3	3	0	5	1	0	3	8
11	1	15	1	0.0219	0.4629	0.14545	0.36975	2	-0.44501	1	0	1	2	1	3	1	5	3	0	3	8
90	0	90	0	0.22574	0.23229	0.34342	0.19855	3	-0.44633	1	0	0	2	3	3	0	1	0	0	1	6
25	1	64	1	0.33423	0.22822	0.10116	0.3364	4	-0.33076	1	0	0	1	3	3	1	5	0	0	2	7
8	1	10	1	0.31273	0.0183	0.26102	0.40796	4	-0.56634	0	0	0	1	1	3	1	6	3	0	3	3
10	1	10	1	0.01314	0.08742	0.72817	0.17127	3	-0.60256	0	1	0	1	3	2	1	5	2	0	3	3
67	0	67	0	0.10071	0.09167	0.10649	0.70113	4	-0.29123	1	0	0	1	3	2	0	2	0	0	1	6
45	1	48	1	0.22098	0.16378	0.24785	0.36739	4	-0.38204	1	0	0	1	4	3	1	5	4	0	3	8
7	1	7	1	0.1719	0.08216	0.53866	0.20727	3	-0.57778	0	0	0	1	3	1	0	1	0	0	1	1
27	1	69	1	0.20067	0.11796	0.31565	0.36572	4	-0.30082	1	1	0	1	3	3	0	1	0	0	1	6
74	0	74	0	0.33073	0.04037	0.43551	0.19339	3	-0.46437	1	0	0	1	1	2	0	2	0	0	1	6
10	1	11	1	0.03767	0.32985	0.28903	0.34345	4	-0.59511	0	1	1	1	2	2	0	1	0	0	1	1
32	1	32	1	0.10906	0.33222	0.18282	0.3759	4	-0.60384	0	0	0	2	3	2	0	1	0	0	1	1
89	0	89	0	0.41042	0.30082	0.08976	0.199	1	-0.36398	1	0	0	1	3	3	1	5	0	0	2	7
90	0	90	0	0.27879	0.09032	0.46388	0.16701	3	-0.40601	1	0	0	1	3	3	0	1	2	0	2	7
12	1	12	1	0.28289	0.0697	0.37744	0.26997	3	-0.8237	0	0	0	2	3	3	0	3	4	0	3	3
4	1	6	1	0.03244	0.3089	0.53112	0.12754	3	-0.51872	0	0	0	2	2	3	0	6	3	0	3	3
10	1	20	1	0.27346	0.1082	0.48561	0.13274	3	-0.46459	1	0	1	1	3	2	1	3	2	0	3	8
72	0	72	0	0.14598	0.26931	0.31205	0.27266	3	-0.75012	0	0	0	2	3	2	1	2	0	0	1	1
75	0	75	0	0.3342	0.15748	0.28256	0.22577	1	-0.46428	1	0	0	1	1	2	1	5	0	0	2	7
7	1	11	1	0.20608	0.18299	0.24946	0.36147	4	-0.55192	0	0	0	1	2	3	0	5	0	0	2	2
52	1	53	1	0.3706	0.36644	0.14021	0.12275	1	-0.60816	0	0	0	1	3	3	0	3	0	0	2	2
33	1	48	1	0.30645	0.08419	0.10898	0.50038	4	-0.45899	1	0	0	1	3	1	0	1	0	0	1	6
90	0	90	0	0.31706	0.27655	0.16212	0.24428	1	-0.48707	1	0	0	1	3	1	0	1	0	0	1	6
65	0	65	0	0.07586	0.04762	0.60112	0.2754	3	-0.40731	1	0	0	2	3	2	0	1	0	0	1	6
31	1	31	1	0.08449	0.23276	0.05215	0.6306	4	-0.57783	0	0	0	1	1	2	1	3	2	0	3	3
86	0	86	0	0.43219	0.05498	0.22083	0.292	1	-0.3673	1	0	0	2	2	3	0	3	2	0	3	8
76	0	76	0	0.19591	0.5733	0.12834	0.10245	2	-0.35966	1	0	0	2	3	3	1	5	2	0	3	8
10	1	12	1	0.03088	0.11407	0.31157	0.54348	4	-0.69048	0	0	0	2	1	3	1	6	4	0	3	3
73	0	73	0	0.07119	0.1286	0.55846	0.24174	3	-0.36505	1	0	0	2	3	1	0	1	0	0	1	6
33	1	33	1	0.13316	0.02133	0.14856	0.69694	4	-0.57067	0	0	0	2	3	3	0	1	0	0	1	1
52	1	52	1	0.5377	0.22118	0.15504	0.08608	1	-0.74019	0	0	0	1	4	3	1	5	0	0	2	2
4	1	11	1	0.00385	0.00441	0.77012	0.22162	3	-0.98367	0	0	1	2	1	3	1	6	4	0	3	3
94	0	94	0	0.70441	0.22369	0.03647	0.03543	1	-0.28185	1	0	0	2	2	3	0	3	0	0	2	7
8	1	32	1	0.05699	0.33076	0.08162	0.53063	4	-0.38731	1	0	0	2	3	3	1	3	4	0	3	8
23	1	23	1	0.1859	0.25189	0.1597	0.40251	4	-0.47361	1	0	0	1	3	2	1	1	0	0	1	6
2	1	2	1	0.07104	0.12572	0.28759	0.51565	4	-0.36744	1	0	0	1	3	3	0	6	4	1	4	9
86	0	86	0	0.54401	0.11115	0.12375	0.2211	1	-0.62107	0	0	0	2	1	3	1	5	1	0	3	3
20	1	20	1	0.06935	0.05368	0.40385	0.47312	4	-0.47944	1	0	0	2	2	3	1	3	1	0	2	7
5	1	36	1	0.14597	0.01991	0.19827	0.63585	4	-0.33266	1	1	1	1	4	2	1	5	3	0	3	8
44	1	58	1	0.09551	0.05464	0.21866	0.63118	4	-0.40933	1	0	0	1	3	1	0	1	0	0	1	6
88	0	88	0	0.07754	0.17982	0.65893	0.0837	3	-0.71428	0	0	0	1	3	3	1	5	3	0	3	3
96	0	96	0	0.01363	0.49719	0.3979	0.09127	2	-0.54317	0	0	0	1	4	2	1	5	0	0	2	2
5	1	5	1	0.06332	0.05504	0.5664	0.31524	3	-0.40713	1	0	0	2	2	3	1	6	3	0	3	8
17	1	19	1	0.09145	0.24833	0.29937	0.36084	4	-0.70274	0	0	0	2	2	3	1	5	2	0	3	3
51	1	61	1	0.07808	0.4356	0.1724	0.31392	2	-0.3281	1	0	0	1	3	3	0	1	0	0	1	6
60	0	60	0	0.32165	0.32725	0.27478	0.07632	2	-0.19363	1	0	0	1	2	3	0	2	0	0	1	6
60	0	60	0	0.10177	0.74104	0.0766	0.08058	2	-0.63847	0	0	0	2	3	3	0	1	0	0	1	1
60	1	74	1	0.07977	0.63424	0.10284	0.18315	2	-0.38923	1	0	0	1	3	3	0	1	0	0	1	6
31	1	51	1	0.01524	0.15562	0.10853	0.72061	4	-0.41224	1	0	1	2	2	3	1	5	2	0	3	8
22	1	22	1	0.06498	0.71219	0.11546	0.10738	2	-0.75672	0	0	0	1	3	3	0	3	1	0	2	2
82	0	82	0	0.03471	0.48933	0.43944	0.03653	2	-0.64589	0	0	0	1	2	3	0	1	0	0	1	1
10	1	11	1	0.2574	0.19683	0.16086	0.38492	4	-0.81579	0	0	0	2	3	3	1	5	1	0	3	3
88	0	88	0	0.69528	0.05348	0.03749	0.21374	1	-0.53225	0	0	1	1	3	2	0	5	3	0	3	3
30	1	33	1	0.09903	0.12881	0.57237	0.19979	3	-0.47611	1	0	0	1	2	3	1	2	0	0	1	6
5	1	7	1	0.0911	0.05977	0.32016	0.52897	4	-0.46772	1	0	0	1	4	3	1	5	4	0	3	8
9	1	11	1	0.06165	0.08092	0.46298	0.39445	3	-0.70681	0	0	0	2	3	3	1	3	4	0	3	3
21	1	24	1	0.20278	0.12857	0.31906	0.34959	4	-0.4468	1	0	0	2	3	2	0	5	0	0	2	7
13	1	13	1	0.13601	0.13121	0.32477	0.40802	4	-0.45107	1	1	0	2	3	3	1	2	2	0	2	7
16	1	19	1	0.11819	0.02866	0.16093	0.69222	4	-0.68931	0	0	0	1	2	3	1	6	3	0	3	3
17	1	24	1	0.21566	0.23314	0.36965	0.18155	3	-0.85593	0	0	0	1	3	3	1	3	2	0	3	3
94	0	94	0	0.33151	0.04357	0.51307	0.11185	3	-0.62139	0	1	0	1	3	2	0	1	0	0	1	1
12	1	12	1	0.07438	0.51174	0.28775	0.12613	2	-0.86616	0	0	0	2	4	2	1	5	2	0	3	3
24	1	24	1	0.17345	0.04489	0.60116	0.1805	3	-0.47183	1	0	0	2	3	3	1	5	1	0	3	8
4	1	46	1	0.19224	0.09017	0.36329	0.3543	3	-0.42763	1	0	0	1	3	2	1	6	1	0	3	8
28	1	32	1	0.10689	0.07242	0.479	0.34169	3	-0.39406	1	0	0	2	3	3	1	5	1	0	3	8
7	1	7	1	0.02698	0.65591	0.02026	0.29685	2	-0.69856	0	1	0	2	2	2	1	5	2	0	3	3
26	0	26	0	0.12518	0.25395	0.18481	0.43607	4	-0.59262	0	0	0	2	2	3	1	5	3	0	3	3
50	1	60	1	0.20639	0.1682	0.479	0.14641	3	-0.31161	1	0	0	2	2	3	0	1	0	0	1	6
14	1	27	1	0.11544	0.03651	0.39355	0.4545	4	-0.73175	0	0	0	2	4	3	1	2	4	0	3	3
4	1	9	1	0.21171	0.0936	0.24092	0.45377	4	-0.58746	0	0	1	1	3	3	1	5	0	0	2	2
17	1	17	1	0.08056	0.02383	0.29107	0.60455	4	-0.50526	0	0	0	1	3	3	1	5	3	0	3	3
4	1	6	1	0.39013	0.26276	0.02628	0.32083	1	-0.69787	0	1	1	1	2	3	0	6	3	1	4	4
2	1	7	1	0.03125	0.08115	0.36084	0.52676	4	-0.47801	1	0	0	1	3	3	1	5	2	0	3	8
22	1	24	1	0.01429	0.47217	0.07668	0.43686	2	-0.79656	0	1	0	1	3	3	0	5	1	0	3	3
7	1	7	1	0.12435	0.17361	0.04626	0.65578	4	-0.56545	0	0	0	2	3	3	0	6	4	1	4	4
6	1	6	1	0.36401	0.46303	0.02695	0.146	2	-0.42517	1	0	0	1	2	3	1	5	3	0	3	8
7	1	11	1	0.09053	0.39911	0.05001	0.46035	4	-0.65583	0	0	1	2	3	3	1	6	4	0	3	3
7	1	8	1	0.30394	0.01725	0.4517	0.22712	3	-0.61605	0	0	1	1	3	3	0	5	0	0	2	2
18	1	20	1	0.0307	0.60042	0.09488	0.27401	2	-0.58227	0	0	1	1	1	2	0	5	1	0	3	3
74	0	74	0	0.03157	0.45586	0.33322	0.17935	2	-0.35526	1	0	0	1	3	1	0	1	0	0	1	6
91	0	91	0	0.08656	0.46703	0.13131	0.3151	2	-0.47723	1	0	0	2	3	3	0	5	0	0	2	7
47	1	69	1	0.07637	0.40777	0.43914	0.07673	3	-0.31341	1	0	0	1	3	2	1	1	0	0	1	6
16	1	19	1	0.22548	0.14692	0.36419	0.26342	3	-0.30267	1	0	0	2	3	3	1	6	0	0	3	8
18	1	18	1	0.12734	0.50986	0.28694	0.07586	2	-1.14329	0	0	0	2	4	3	1	6	1	0	3	3
16	1	19	1	0.13557	0.17991	0.40424	0.28028	3	-0.58889	0	0	0	1	2	3	1	6	3	0	3	3
95	0	95	0	0.53537	0.1645	0.15775	0.14239	1	-0.26661	1	0	0	2	3	3	0	3	0	0	2	7
8	1	10	1	0.1091	0.09901	0.11096	0.68094	4	-0.81882	0	0	0	2	1	3	1	3	3	0	3	3
13	1	13	1	0.16973	0.11322	0.26112	0.45593	4	-0.40904	1	0	0	2	1	3	0	5	3	0	3	8
47	1	48	1	0.06736	0.70653	0.11729	0.10882	2	-0.4145	1	0	0	2	2	3	0	6	1	0	3	8
13	1	14	1	0.00494	0.55805	0.37469	0.06232	2	-0.72874	0	0	0	2	3	3	0	6	1	0	3	3
48	1	55	1	0.04977	0.19869	0.62162	0.12991	3	-0.54139	0	0	0	2	3	3	0	5	1	0	3	3
80	0	80	0	0.11951	0.36318	0.33866	0.17866	2	-0.5808	0	0	0	2	1	3	1	5	0	0	2	2
6	1	9	1	0.66208	0.1405	0.08594	0.11148	1	-0.69355	0	0	0	1	2	3	1	5	3	0	3	3
35	1	67	1	0.24614	0.16818	0.3168	0.26889	3	-0.19418	1	0	0	1	3	1	0	1	0	0	1	6
6	1	6	1	0.03542	0.64704	0.22525	0.09229	2	-0.67495	0	0	0	2	3	3	1	6	3	0	3	3
5	1	10	1	0.30357	0.15022	0.19106	0.35515	4	-0.5218	0	1	0	1	2	3	1	6	2	1	4	4
78	0	78	0	0.61033	0.15577	0.07841	0.15549	1	-0.48739	1	0	0	2	3	3	1	5	1	0	3	8
81	0	81	0	0.08614	0.20703	0.42328	0.28355	3	-0.57205	0	0	0	1	3	3	0	1	0	0	1	1
60	1	66	1	0.08105	0.26875	0.62512	0.02508	3	-0.70449	0	0	0	2	3	1	1	3	2	0	3	3
48	1	48	1	0.15964	0.33656	0.31639	0.18741	2	-0.42275	1	0	0	2	3	3	1	5	4	0	3	8
59	0	59	0	0.3098	0.12834	0.40674	0.15512	3	-0.47815	1	0	0	1	3	1	0	1	0	0	1	6
41	1	43	1	0.16397	0.5071	0.20051	0.12843	2	-0.68013	0	1	0	1	2	2	0	5	2	0	3	3
12	1	12	1	0.18626	0.25968	0.34817	0.20589	3	-0.47097	1	0	1	2	2	3	0	3	2	0	3	8
16	1	16	1	0.03344	0.20557	0.60846	0.15253	3	-0.43673	1	0	0	1	3	2	1	5	2	0	3	8
2	1	5	1	0.08581	0.21669	0.26833	0.42917	4	-0.81039	0	0	1	2	3	3	1	2	4	0	3	3
41	1	41	1	0.32857	0.09714	0.42151	0.15278	3	-0.39407	1	0	0	2	3	3	0	1	0	0	1	6
12	1	22	1	0.05564	0.10001	0.13932	0.70504	4	-0.9809	0	0	0	1	2	3	1	5	4	0	3	3
47	0	47	0	0.19428	0.11895	0.4281	0.25867	3	-0.36524	1	0	0	1	1	3	0	2	1	0	2	7
9	1	10	1	0.26076	0.15551	0.05122	0.53252	4	-0.44571	1	0	0	1	1	3	1	1	2	0	2	7
80	0	80	0	0.43571	0.02963	0.08494	0.44972	4	-0.50777	0	0	0	1	3	2	0	5	0	0	2	2
5	1	8	1	0.61037	0.11887	0.19431	0.07646	1	-0.52931	0	0	0	2	1	3	1	6	2	1	4	4
45	1	51	1	0.22364	0.24032	0.40491	0.13114	3	-0.44428	1	0	0	2	2	3	0	5	3	0	3	8
12	1	13	1	0.24371	0.07275	0.3816	0.30194	3	-0.37707	1	0	1	2	1	2	1	5	1	0	3	8
79	0	79	0	0.47383	0.03749	0.34746	0.14122	1	-0.49974	1	0	0	1	1	3	1	5	4	0	3	8
4	1	10	1	0.00323	0.85395	0.09516	0.04766	2	-0.90552	0	0	0	1	3	3	1	6	4	0	3	3
74	0	74	0	0.12537	0.55165	0.21355	0.10942	2	-0.19086	1	0	1	1	1	3	1	5	1	0	3	8
9	1	11	1	0.06796	0.04571	0.09407	0.79226	4	-0.84343	0	0	0	2	3	3	1	5	2	0	3	3
6	1	6	1	0.19196	0.18337	0.11223	0.51245	4	-0.56635	0	0	0	2	3	3	1	5	4	0	3	3
54	0	54	0	0.1484	0.69861	0.07183	0.08116	2	-0.60165	0	1	1	1	1	2	1	6	3	0	3	3
21	1	23	1	0.05124	0.01973	0.74825	0.18077	3	-0.60864	0	0	0	1	3	2	0	3	0	0	2	2
22	1	29	1	0.11343	0.15421	0.26788	0.46448	4	-0.4345	1	0	0	2	1	3	0	5	1	0	3	8
12	1	12	1	0.00973	0.09725	0.10641	0.78661	4	-0.82557	0	0	0	2	1	3	0	5	3	0	3	3
29	1	62	1	0.29694	0.19961	0.31336	0.19009	3	-0.3272	1	0	0	1	1	2	1	5	1	0	3	8
10	1	17	1	0.13757	0.04353	0.06973	0.74917	4	-0.71586	0	0	0	2	3	3	1	5	0	0	2	2
53	1	60	1	0.02898	0.86275	0.03734	0.07094	2	-0.23147	1	0	0	1	2	2	1	5	2	0	3	8
55	1	57	1	0.41049	0.0938	0.09568	0.40003	1	-0.558497	0	0	0	2	2	3	1	5	3	0	3	3
70	0	70	0	0.39472	0.09215	0.12843	0.3847	1	-0.465063	1	0	1	1	3	3	0	5	2	1	4	9
12	1	17	1	0.59655	0.31825	0.06033	0.02488	1	-1.03254	0	0	0	2	1	3	0	5	2	0	3	3
68	0	68	0	0.71464	0.12971	0.05637	0.09928	1	-0.349888	1	1	1	1	3	2	1	3	1	0	2	7
66	0	66	0	0.51627	0.12489	0.14603	0.21281	1	-0.402485	1	0	0	1	3	2	0	5	4	0	3	8
73	0	73	0	0.80321	0.16247	0.00439	0.02993	1	-0.390865	1	0	0	2	4	3	0	6	1	0	3	8
69	0	69	0	0.46616	0.11568	0.05694	0.36122	1	-0.574014	0	0	0	1	3	2	1	5	3	0	3	3
72	0	72	0	0.42512	0.15058	0.16285	0.26145	1	-0.446592	1	0	0	1	1	2	0	5	1	0	3	8
14	1	16	1	0.42501	0.32877	0.21838	0.02784	1	-0.748126	0	1	0	1	1	3	1	3	1	0	2	2
14	1	20	1	0.499	0.14747	0.24056	0.11297	1	-0.892187	0	0	0	2	3	3	1	5	1	0	3	3
8	1	9	1	0.47992	0.10626	0.30725	0.10657	1	-0.700508	0	0	0	1	4	2	1	5	3	0	3	3
15	1	18	1	0.43549	0.11984	0.18546	0.25921	1	-0.871308	0	0	0	2	3	3	1	5	4	0	3	3
71	0	71	0	0.35255	0.20866	0.28586	0.15294	1	-0.428692	1	0	1	1	1	2	0	5	1	0	3	8
11	1	11	1	0.42682	0.25139	0.22545	0.09634	1	-0.547346	0	0	0	1	3	3	1	6	2	0	3	3
66	0	66	0	0.43474	0.05618	0.20438	0.30471	1	-0.303185	1	0	0	1	3	3	0	1	0	0	1	6
74	0	74	0	0.46543	0.10593	0.23873	0.18991	1	-0.548418	0	0	0	1	1	3	0	5	0	0	2	2
46	1	67	1	0.26355	0.34444	0.17598	0.21604	2	-0.734024	0	0	0	1	2	3	1	6	1	0	3	3
2	1	3	1	0.07366	0.34931	0.28087	0.29617	2	-0.673715	0	0	0	2	2	3	0	1	0	0	1	1
2	1	3	1	0.12981	0.40125	0.17146	0.29748	2	-0.836364	0	1	1	2	1	3	0	6	0	0	3	3
9	1	12	1	0.0113	0.03331	0.94865	0.00674	3	-1.00896	0	1	0	2	3	3	0	6	0	1	4	4
9	1	28	0	0.13761	0.42983	0.15609	0.27648	2	-0.522806	0	0	0	1	3	2	0	6	0	0	3	3
7	1	9	1	0.02757	0.70074	0.09658	0.17511	2	-0.932573	0	0	0	1	4	3	0	5	0	1	4	4
8	1	20	1	0.07526	0.29776	0.49119	0.1358	3	-0.641608	0	0	0	1	3	3	0	5	2	0	3	3
6	1	21	1	0.01031	0.32258	0.12003	0.5471	4	-0.788435	0	0	0	1	4	3	1	6	3	1	4	4
44	0	44	0	0.07374	0.77218	0.04588	0.1082	2	-0.92858	0	0	0	1	3	3	0	2	0	0	1	1
15	1	18	1	0.07766	0.01383	0.74404	0.16447	3	-0.926003	0	1	1	1	3	3	0	6	0	0	3	3
32	1	35	1	0.2337	0.17208	0.09329	0.50093	4	-0.331546	1	0	0	1	3	3	1	5	3	0	3	8
2	1	12	1	0.11887	0.42487	0.20395	0.25232	2	-0.749945	0	0	1	1	3	3	1	6	4	0	3	3
14	1	14	1	0.12077	0.06981	0.09238	0.71704	4	-0.630948	0	0	0	2	3	1	0	2	0	0	1	1
2	1	2	1	0.02744	0.20106	0.54347	0.22804	3	-0.757295	0	0	0	1	4	3	1	6	2	0	3	3
9	1	15	1	0.13631	0.11162	0.49458	0.25749	3	-0.611462	0	1	1	1	3	3	1	6	3	0	3	3
15	1	20	1	0.0853	0.20798	0.34563	0.36109	4	-0.651898	0	0	0	1	1	3	0	5	3	1	4	4
14	1	14	1	0.03814	0.03738	0.14606	0.77842	4	-0.669671	0	0	1	1	1	3	1	5	1	0	3	3
59	0	59	0	0.09912	0.05687	0.55209	0.29193	3	-1.01638	0	0	0	2	3	3	0	5	0	0	2	2
12	1	15	1	0.0333	0.08659	0.03979	0.84033	4	-0.855681	0	0	0	1	3	2	1	6	2	1	4	4
15	1	15	1	0.30204	0.20658	0.10494	0.38644	4	-0.977063	0	0	0	2	3	3	1	5	1	0	3	3
56	0	56	0	0.19513	0.16273	0.32246	0.31968	3	-0.831523	0	0	0	1	3	1	0	1	0	0	1	1
17	1	17	1	0.22489	0.05891	0.13686	0.57935	4	-0.707339	0	0	1	2	1	1	1	5	0	0	2	2
54	0	54	0	0.18016	0.35888	0.29253	0.16843	2	-1.02488	0	0	1	2	3	3	0	5	0	0	2	2
53	0	53	0	0.04608	0.17521	0.68653	0.09219	3	-1.03441	0	0	0	1	3	3	0	1	1	0	1	1
54	0	54	0	0.04525	0.56697	0.35054	0.03725	2	-0.505755	0	0	0	2	3	3	1	5	0	0	2	2
22	1	35	0	0.52823	0.00179	0.2423	0.22769	1	-0.8163	0	0	0	1	3	1	0	6	0	0	3	3
22	1	45	1	0.67503	0.18322	0.0788	0.06295	1	-0.9234	0	0	0	2	1	1	0	2	0	1	4	4
44	0	44	0	0.09889	0.11819	0.61897	0.16396	3	-0.79151	0	0	0	1	4	1	0	1	0	0	1	1
14	1	14	1	0.20309	0.14869	0.17604	0.47219	4	-0.638931	0	0	0	1	2	3	1	5	0	0	2	2
28	1	41	1	0.02237	0.30647	0.38992	0.28124	3	-0.703767	0	0	0	2	3	1	0	6	3	0	3	3
46	0	46	0	0.13951	0.48255	0.17678	0.20117	2	-0.703932	0	1	0	2	1	1	1	5	2	0	3	3
54	0	54	0	0.17114	0.04243	0.37174	0.41469	4	-0.313665	1	0	0	2	3	2	0	1	3	0	2	7
57	0	57	0	0.16953	0.02819	0.41311	0.38917	3	-0.424787	1	0	0	2	3	3	0	5	0	0	2	7
12	1	29	1	0.16494	0.10577	0.5525	0.17679	3	-0.624761	0	0	1	2	2	1	0	6	3	0	3	3
13	1	21	1	0.02538	0.30347	0.03434	0.63682	4	-0.596576	0	0	1	1	2	3	1	5	2	0	3	3
9	1	11	1	0.02883	0.03928	0.53247	0.39942	3	-0.762813	0	0	0	2	3	3	0	6	0	0	3	3
46	1	54	0	0.00276	0.02657	0.85749	0.11318	3	-0.776375	0	0	0	1	2	3	1	5	3	0	3	3
71	0	71	0	0.42682	0.25139	0.22545	0.09634	1	-0.547346	0	0	0	1	3	3	1	6	2	0	3	3
63	0	63	0	0.19726	0.17458	0.39102	0.23714	3	-0.969268	0	0	0	1	1	3	1	5	2	0	3	3
62	0	62	0	0.16037	0.32309	0.05096	0.46558	4	-0.292074	1	0	0	2	3	3	1	5	0	0	2	7
5	1	7	1	0.2192	0.00333	0.1975	0.57997	4	-0.936959	0	1	0	2	2	3	0	6	0	0	3	3
10	1	35	1	0.03552	0.03326	0.01147	0.91974	4	-0.716492	0	0	1	2	2	3	1	5	2	0	3	3
5	1	7	1	0.18138	0.18112	0.28345	0.35406	4	-0.550696	0	0	1	2	3	2	0	6	0	0	3	3
20	1	22	1	0.4099	0.42173	0.1246	0.04377	2	-0.334047	1	0	0	1	4	3	0	6	3	0	3	8
63	0	63	0	0.05066	0.16203	0.2513	0.536	4	-0.462826	1	0	1	1	1	3	1	5	2	0	3	8
19	1	21	1	0.22723	0.06162	0.48007	0.23109	3	-0.554612	0	0	0	2	3	3	1	5	2	0	3	3
70	0	70	0	0.20881	0.48302	0.03475	0.27342	2	-0.468535	1	0	0	1	3	3	0	2	1	0	2	7
5	1	7	1	0.00262	0.00384	0.92632	0.06722	3	-0.661543	0	0	0	1	3	3	1	6	2	0	3	3
6	1	8	1	0.02768	0.1008	0.53843	0.33309	3	-0.735804	0	0	0	2	2	2	1	5	1	0	3	3
4	1	6	1	0.22843	0.1583	0.32948	0.2838	3	-0.713619	0	0	0	2	4	3	0	1	0	0	1	1
76	0	76	0	0.43474	0.05618	0.20438	0.30471	1	-0.303185	1	0	0	1	3	3	0	1	0	0	1	6
27	1	35	1	0.0778	0.16336	0.49236	0.26649	3	-0.590529	0	0	0	1	3	3	1	6	2	0	3	3
74	0	74	0	0.46543	0.10593	0.23873	0.18991	1	-0.548418	0	0	0	1	1	3	0	5	0	0	2	2
66	0	66	0	0.06723	0.78193	0.02345	0.1274	2	-0.457004	1	0	0	2	1	2	1	5	0	0	2	7
24	1	29	1	0.2757	0.1492	0.37991	0.19519	3	-0.575073	0	0	0	2	2	3	0	5	3	0	3	3
58	0	58	0	0.1136	0.29224	0.40013	0.19403	3	-0.480506	1	0	0	2	2	3	1	5	0	0	2	7
8	1	19	1	0.0098	0.04426	0.89166	0.05429	3	-0.840113	0	0	0	2	3	3	1	5	3	0	3	3
59	0	59	0	0.32342	0.25915	0.34879	0.06865	3	-0.408727	1	0	0	2	3	2	0	1	0	0	1	6
12	1	22	1	0.14994	0.0443	0.28478	0.52098	4	-0.405648	1	1	1	2	1	3	1	5	3	0	3	8
47	0	47	0	0.10131	0.11006	0.5419	0.24674	3	-0.625003	0	0	0	2	2	3	0	5	1	0	3	3
23	1	34	1	0.06726	0.42669	0.35686	0.14919	2	-1.1095	0	0	0	2	1	3	1	5	0	0	2	2
16	1	36	1	0.04794	0.15615	0.224	0.57192	4	-0.464718	1	0	0	1	4	3	0	5	1	0	3	8
61	0	61	0	0.03736	0.61743	0.13494	0.21027	2	-0.509954	0	0	1	1	2	1	1	5	4	0	3	3
74	0	74	0	0.91752	0.02617	0.0432	0.01311	1	-0.484792	1	0	0	1	4	3	1	6	4	1	4	9
52	1	57	1	0.05069	0.21816	0.05951	0.67164	4	-0.619982	0	0	0	1	4	2	1	6	3	0	3	3
60	0	60	0	0.18929	0.0741	0.16387	0.57275	4	-0.455423	1	0	0	1	2	3	0	1	0	0	1	6
57	0	57	0	0.01903	0.10577	0.71974	0.15547	3	-1.01793	0	0	0	2	1	2	1	2	2	0	2	2
26	1	29	1	0.01837	0.05505	0.83461	0.09198	3	-0.738073	0	0	0	2	3	3	0	6	0	0	3	3
4	1	7	1	0.03076	0.03973	0.23601	0.6935	4	-0.692215	0	0	1	2	2	2	1	5	3	0	3	3
16	1	16	1	0.23144	0.07064	0.29617	0.40176	4	-0.845787	0	0	1	2	3	3	0	1	1	0	1	1
35	1	39	1	0.00486	0.75436	0.19332	0.04746	2	-1.11935	0	0	0	2	3	3	1	5	1	0	3	3
22	1	24	1	0.01533	0.18958	0.55718	0.23791	3	-0.767662	0	1	0	2	2	3	1	6	4	1	4	4
74	0	74	0	0.49459	0.11663	0.07824	0.31054	1	-0.447631	1	1	0	2	4	2	0	5	3	0	3	8
75	0	75	0	0.22478	0.39962	0.14916	0.22644	2	-0.446422	1	0	1	1	2	3	1	6	4	0	3	8
13	1	23	1	0.37824	0.04226	0.05554	0.52397	4	-0.635327	0	0	0	1	3	3	0	1	0	0	1	1
43	1	60	0	0.0634	0.45895	0.41361	0.06404	2	-0.856815	0	0	0	1	2	1	0	1	0	0	1	1
6	1	7	1	0.15191	0.24808	0.15792	0.44208	4	-0.457028	1	0	0	1	3	3	1	6	0	1	4	9
64	0	64	0	0.14779	0.09829	0.12227	0.63165	4	-0.626587	0	0	0	1	3	3	1	5	1	0	3	3
63	0	63	0	0.05965	0.04624	0.17536	0.71875	4	-0.386277	1	0	0	2	2	3	1	2	0	0	1	6
6	1	7	1	0.0444	0.21199	0.29722	0.44639	4	-0.921822	0	0	0	1	3	3	1	5	4	0	3	3
57	0	57	0	0.13746	0.62986	0.06275	0.16994	2	-0.410317	1	1	0	1	3	3	0	1	1	0	1	6
6	1	7	1	0.2093	0.36117	0.11825	0.31128	2	-0.89075	0	0	0	1	3	2	0	5	3	0	3	3
5	1	7	1	0.17161	0.12768	0.20154	0.49917	4	-0.615995	0	1	1	1	1	3	0	5	2	0	3	3
74	0	74	0	0.44604	0.06393	0.34881	0.14122	1	-0.478958	1	0	1	1	3	3	1	5	2	1	4	9
60	0	60	0	0.10002	0.42667	0.35844	0.11487	2	-0.62861	0	0	0	1	3	2	0	1	2	0	2	2
3	1	4	1	0.0521	0.11801	0.21214	0.61775	4	-0.435897	1	0	0	1	1	2	0	6	2	0	3	8
51	0	51	0	0.07826	0.09668	0.44648	0.37858	3	-0.636944	0	0	0	2	3	2	1	2	0	0	1	1
20	1	61	1	0.19636	0.06713	0.24074	0.49577	4	-0.406349	1	0	1	2	3	3	1	6	4	0	3	8
24	1	35	1	0.01345	0.66699	0.14402	0.17554	2	-0.938441	0	0	0	2	3	3	1	5	3	0	3	3
26	1	29	1	0.089	0.26341	0.54939	0.09819	3	-0.756806	0	0	0	2	2	3	1	5	1	0	3	3
10	1	13	1	0.11211	0.10179	0.16848	0.61762	4	-0.467974	1	0	0	2	2	3	1	5	4	0	3	8
63	0	63	0	0.19622	0.53333	0.13547	0.13498	2	-0.590255	0	0	0	2	3	3	0	5	0	0	2	2
57	0	57	0	0.11768	0.13576	0.15983	0.58672	4	-0.675216	0	0	0	2	3	3	0	1	2	0	2	2
33	1	40	1	0.16048	0.143	0.38603	0.31049	3	-0.423711	1	0	0	2	3	2	0	1	2	0	2	7
59	0	59	0	0.10174	0.49993	0.13572	0.26262	2	-0.683772	0	0	1	1	3	1	1	1	0	0	1	1
34	1	41	1	0.02499	0.49532	0.09171	0.38797	2	-0.688601	0	1	0	1	3	2	1	5	0	0	2	2
20	1	21	1	0.1	0.63085	0.19647	0.07268	2	-0.422853	1	1	0	1	1	3	0	5	3	0	3	8
27	1	29	1	0.09797	0.57393	0.27726	0.05085	2	-0.66825	0	0	0	1	3	3	1	5	2	0	3	3
60	0	60	0	0.03824	0.00491	0.13896	0.81788	4	-0.824398	0	0	0	2	4	3	1	5	0	0	2	2
72	0	72	0	0.00399	0.56027	0.02994	0.4058	2	-0.722281	0	0	0	2	2	2	1	5	2	0	3	3
15	1	27	1	0.07539	0.41659	0.09361	0.41441	2	-0.592799	0	0	0	2	3	3	0	5	0	0	2	2
5	1	10	1	0.21379	0.06108	0.45366	0.27147	3	-0.576171	0	1	0	2	3	2	1	5	4	0	3	3
75	0	75	0	0.03238	0.80775	0.05273	0.10713	2	-0.434681	1	0	0	2	4	3	0	1	0	0	1	6
74	0	74	0	0.44483	0.02635	0.31671	0.21211	1	-0.493353	1	0	0	2	3	3	1	1	0	0	1	6
20	1	29	1	0.02365	0.16442	0.20575	0.60617	4	-0.814386	0	0	0	2	3	3	1	6	3	0	3	3
40	0	40	0	0.2622	0.312	0.35859	0.06721	3	-0.514358	0	0	0	2	3	3	1	5	1	0	3	3
14	1	23	1	0.5681	0.24811	0.05521	0.12858	1	-0.774211	0	0	0	2	4	3	0	6	0	1	4	4
82	0	82	0	0.15885	0.37679	0.09293	0.37143	2	-0.405332	1	1	0	2	2	3	0	5	0	0	2	7
18	1	48	1	0.04245	0.39798	0.48373	0.07584	3	-0.584327	0	1	1	2	3	2	0	5	1	0	3	3
22	1	45	1	0.03527	0.85331	0.07635	0.03506	2	-0.747519	0	0	0	2	3	3	0	5	3	0	3	3
11	1	11	1	0.10224	0.37571	0.2242	0.29785	2	-0.84769	0	0	1	2	3	2	0	5	3	0	3	3
58	0	58	0	0.04698	0.63691	0.23627	0.07984	2	-0.585616	0	0	0	1	1	2	1	5	0	0	2	2
82	0	82	0	0.25218	0.27723	0.21233	0.25826	2	-0.368246	1	0	0	1	3	2	0	1	0	0	1	6
47	0	47	0	0.26627	0.02822	0.53871	0.1668	3	-0.77319	0	0	0	1	3	3	0	1	0	0	1	1
12	1	22	1	0.12534	0.12549	0.31553	0.43364	4	-0.598755	0	0	0	1	3	3	0	2	0	0	1	1
72	0	72	0	0.15552	0.01546	0.39436	0.43467	4	-0.311066	1	0	1	1	1	2	0	5	1	0	3	8
16	1	21	1	0.05274	0.69679	0.23266	0.01781	2	-0.797077	0	0	0	2	3	3	1	6	3	0	3	3
11	1	17	1	0.2945	0.42009	0.08324	0.20217	2	-0.408934	1	0	0	2	1	1	0	5	2	0	3	8
6	1	7	1	0.06611	0.62163	0.1504	0.16185	2	-0.432479	1	0	1	2	2	3	0	6	0	1	4	9
13	1	19	1	0.01428	0.1391	0.58769	0.25893	3	-0.65556	0	1	0	2	3	3	1	5	2	0	3	3
24	1	25	1	0.56359	0.14138	0.09633	0.1987	1	-0.666852	0	0	0	1	4	3	0	6	0	1	4	4
72	0	72	0	0.03702	0.32528	0.26061	0.37709	4	-0.864039	0	0	0	1	3	2	1	5	4	0	3	3
51	0	51	0	0.14127	0.03449	0.31808	0.50616	4	-0.614825	0	0	0	1	1	2	0	5	0	0	2	2
2	1	2	1	0.00094	0.00789	0.52488	0.46629	3	-1.10959	0	1	1	1	4	2	1	5	4	1	4	4
15	1	15	1	0.12718	0.0398	0.1981	0.63491	4	-0.529551	0	0	0	1	3	3	0	5	0	0	2	2
73	0	73	0	0.25839	0.63909	0.06322	0.0393	2	-0.384987	1	0	0	1	3	3	1	1	0	0	1	6
52	0	52	0	0.03746	0.35156	0.17251	0.43847	4	-0.418961	1	0	0	1	3	3	0	5	1	0	3	8
15	1	17	1	0.03035	0.13913	0.63708	0.19344	3	-0.643147	0	0	0	2	3	2	0	5	3	0	3	3
69	0	69	0	0.41046	0.03045	0.23121	0.32788	1	-0.451465	1	0	0	2	3	1	1	5	0	0	2	7
13	1	13	1	0.02783	0.372	0.27441	0.32577	2	-0.511312	0	1	0	2	4	3	1	6	3	0	3	3
62	0	62	0	0.23047	0.14516	0.4513	0.17307	3	-0.288538	1	0	0	1	1	2	0	1	0	0	1	6
8	1	18	1	0.24373	0.16587	0.14506	0.44535	4	-0.759313	0	0	0	1	3	1	0	1	0	0	1	1
7	1	15	1	0.02054	0.00256	0.3673	0.60961	4	-0.720956	0	0	0	1	1	2	1	6	2	0	3	3
2	1	3	1	0.26016	0.27055	0.0493	0.41999	4	-0.678328	0	0	1	1	4	3	0	6	4	0	3	3
44	0	44	0	0.06084	0.31355	0.27164	0.35398	4	-0.559786	0	0	0	1	3	3	0	2	1	0	2	2
28	1	33	1	0.16173	0.27852	0.31231	0.24744	3	-0.672778	0	1	0	2	4	3	1	5	1	0	3	3
42	1	43	1	0.02403	0.38472	0.57048	0.02076	3	-1.08084	0	1	0	2	3	3	1	5	1	0	3	3
13	0	13	1	0.1946	0.342	0.40497	0.05843	3	-1.16004	0	0	0	2	3	3	0	5	0	0	2	2
61	0	61	0	0.41041	0.25938	0.18758	0.14262	1	-0.461551	1	0	0	2	2	3	1	6	1	0	3	8
26	1	30	1	0.10696	0.01116	0.55874	0.32314	3	-0.779786	0	0	1	2	3	1	0	3	0	0	3	3
8	1	10	1	0.29291	0.04332	0.38186	0.28191	3	-1.05757	0	1	0	2	2	3	1	1	4	0	3	3
20	1	36	1	0.04667	0.03926	0.02552	0.88856	4	-0.441461	1	1	1	2	3	2	1	5	3	0	3	8
26	1	46	1	0.01971	0.20242	0.42102	0.35686	3	-0.84819	0	0	0	2	3	2	1	5	1	0	3	3
38	1	40	1	0.08619	0.17177	0.07849	0.66356	4	-0.376861	1	0	0	2	2	3	1	5	3	0	3	8
16	1	17	1	0.20493	0.09397	0.43721	0.2639	3	-0.489597	1	1	0	2	2	3	1	6	1	1	4	9
53	0	53	0	0.00079	0.06053	0.86165	0.07703	3	-0.873609	0	0	0	2	3	3	1	2	1	0	2	2
2	1	3	1	0.1053	0.28855	0.34646	0.25969	3	-0.538609	0	0	0	2	3	1	0	6	2	1	4	4
48	0	48	0	0.03674	0.0553	0.51855	0.38942	3	-0.791068	0	0	0	2	3	2	0	2	1	0	2	2
14	1	42	1	0.10503	0.39782	0.04752	0.44963	4	-0.533518	0	0	0	1	3	2	0	6	0	1	4	4
10	1	61	1	0.03076	0.19549	0.41746	0.3563	3	-0.905591	0	0	0	1	3	3	1	6	1	0	3	3
73	0	73	0	0.07798	0.18055	0.03228	0.70919	4	-0.860736	0	0	1	1	3	3	1	5	3	0	3	3
50	0	50	0	0.04906	0.49784	0.07603	0.37708	2	-0.585602	0	0	0	1	3	3	0	1	0	0	1	1
2	1	16	1	0.20561	0.08031	0.27028	0.4438	4	-0.511641	0	0	1	1	4	3	0	5	4	0	3	3
12	1	32	1	0.00217	0.25923	0.48358	0.25503	3	-1.26218	0	0	0	2	3	1	1	6	0	0	3	3
7	1	8	1	0.14618	0.0288	0.5564	0.26862	3	-0.92782	0	1	1	1	3	3	1	5	2	0	3	3
2	1	5	1	0.10725	0.10884	0.27066	0.51326	4	-0.531224	0	1	1	1	2	3	1	6	3	0	3	3
46	0	46	0	0.11062	0.07084	0.38534	0.4332	4	-0.395311	1	0	0	1	2	3	0	1	0	0	1	6
22	1	52	1	0.11545	0.58894	0.19849	0.09712	2	-0.876554	0	0	0	2	3	3	0	5	2	0	3	3
73	0	73	0	0.01387	0.09955	0.51291	0.37368	3	-0.840072	0	0	0	2	2	3	1	6	3	0	3	3
50	0	50	0	0.21209	0.16123	0.45251	0.17417	3	-0.6924	0	0	0	1	3	1	0	1	0	0	1	1
18	1	18	1	0.03797	0.03968	0.2614	0.66095	4	-0.716193	0	1	1	1	1	3	1	5	4	0	3	3
15	1	46	0	0.01284	0.3611	0.49265	0.13341	3	-1.12861	0	0	0	1	2	3	1	6	0	0	3	3
27	1	27	1	0.20059	0.4111	0.1144	0.27392	2	-0.765321	0	0	0	1	3	3	0	5	2	0	3	3
14	1	24	1	0.09821	0.26669	0.1184	0.5167	4	-0.74714	0	0	0	1	3	3	1	5	1	0	3	3
8	1	9	1	0.16524	0.34903	0.30003	0.1857	2	-0.525335	0	0	0	1	3	2	1	5	4	0	3	3
4	1	9	1	0.28681	0.46063	0.15545	0.09711	2	-0.871395	0	0	0	1	3	3	1	5	1	0	3	3
49	0	49	0	0.10247	0.03688	0.38607	0.47457	4	-0.298239	1	0	0	1	3	3	1	5	1	0	3	8
8	1	9	1	0.0219	0.04777	0.22416	0.70617	4	-0.558377	0	0	1	1	3	3	0	3	0	0	3	3
14	1	16	1	0.30634	0.10356	0.15687	0.43323	4	-1.08912	0	0	0	2	3	3	1	6	0	0	3	3
12	1	12	1	0.00289	0.26121	0.05797	0.67794	4	-0.67544	0	0	1	2	2	3	0	6	3	0	3	3
68	0	68	0	0.1373	0.0375	0.41402	0.41117	3	-0.911693	0	0	0	2	3	3	1	5	2	0	3	3
54	1	54	0	0.38424	0.04618	0.17763	0.39195	4	-0.473728	1	1	1	2	1	2	1	5	1	0	3	8
5	1	6	1	0.46155	0.25342	0.10292	0.18211	1	-0.52558	0	1	1	2	3	3	1	6	3	0	3	3
50	0	50	0	0.05884	0.36266	0.3614	0.21711	2	-0.542361	0	0	0	2	3	1	0	1	2	0	2	2
36	1	41	0	0.00378	0.07359	0.61292	0.30971	3	-1.1127	0	0	0	2	1	1	1	2	1	0	2	2
14	1	15	1	0.01287	0.77794	0.14231	0.06689	2	-0.831692	0	0	0	1	3	3	1	5	2	0	3	3
5	1	10	1	0.09873	0.32713	0.09567	0.47848	4	-0.757029	0	0	0	1	3	3	0	5	0	0	2	2
51	0	51	0	0.22274	0.15003	0.56712	0.06011	3	-0.636025	0	0	0	1	1	3	0	5	0	0	2	2
22	1	32	1	0.11162	0.23761	0.34996	0.30081	3	-0.470763	1	0	0	1	3	3	0	1	0	1	4	9
45	0	45	0	0.33425	0.49773	0.13205	0.03597	2	-0.827884	0	0	0	1	3	3	1	1	0	0	1	1
12	1	17	1	0.06742	0.15585	0.37415	0.40258	4	-0.854015	0	0	0	2	2	1	0	6	3	0	3	3
8	1	9	1	0.04384	0.02899	0.50817	0.419	3	-0.849384	0	0	1	2	3	3	0	5	2	1	4	4
4	1	5	1	0.10848	0.32914	0.53854	0.02385	3	-0.943235	0	0	1	2	3	3	0	6	0	0	3	3
11	1	11	1	0.0129	0.81001	0.04894	0.12814	2	-1.05183	0	0	0	2	3	3	0	5	3	0	3	3
5	1	9	1	0.05165	0.04084	0.32355	0.58397	4	-0.407213	1	1	0	2	1	2	1	5	0	0	2	7
16	1	21	1	0.29237	0.53269	0.0718	0.10313	2	-0.774981	0	0	0	2	3	2	1	5	2	0	3	3
6	1	6	1	0.09529	0.10958	0.0862	0.70893	4	-0.512251	0	0	0	2	3	3	0	6	2	0	3	3
13	1	16	1	0.02869	0.54965	0.11733	0.30433	2	-0.587196	0	1	1	2	1	3	0	6	4	0	3	3
68	0	68	0	0.0877	0.48985	0.27738	0.14507	2	-0.787731	0	0	0	2	3	2	0	5	1	0	3	3
17	1	19	1	0.20914	0.01076	0.44185	0.33825	3	-0.52506	0	0	0	2	3	1	0	2	1	0	2	2
28	1	29	1	0.19541	0.04658	0.4118	0.34621	3	-0.43775	1	0	0	2	2	1	0	6	0	1	4	9
64	0	64	0	0.3485	0.25679	0.064	0.33071	1	-0.323674	1	0	0	2	2	2	0	2	1	0	2	7
63	0	63	0	0.0069	0.06096	0.86076	0.07138	3	-1.04313	0	0	0	2	1	1	1	5	2	0	3	3
12	1	12	1	0.16419	0.01977	0.09576	0.72028	4	-0.547705	0	0	0	2	1	2	0	1	0	0	1	1
27	1	47	1	0.68332	0.09635	0.13548	0.08486	1	-0.892506	0	0	0	2	3	3	0	5	2	0	3	3
5	1	17	1	0.00974	0.21839	0.1161	0.65577	4	-0.682857	0	0	0	2	1	3	0	6	3	0	3	3
59	0	59	0	0.0736	0.02747	0.63939	0.25954	3	-0.94674	0	0	0	1	3	1	0	1	0	0	1	1
25	1	35	1	0.05465	0.01405	0.79443	0.13688	3	-0.17726	1	0	0	1	3	1	1	5	1	0	3	8
4	1	20	1	0.15651	0.10291	0.45364	0.28694	3	-0.593325	0	1	1	1	2	1	0	6	0	0	3	3
5	1	8	1	0.24203	0.04167	0.65753	0.05878	3	-0.82444	0	0	1	1	2	3	1	5	1	0	3	3
34	1	36	1	0.03361	0.16973	0.03998	0.75668	4	-0.602536	0	0	0	1	4	3	0	5	0	1	4	4
22	1	22	1	0.00871	0.03452	0.40944	0.54734	4	-1.10022	0	0	1	1	4	1	1	6	0	0	3	3
56	0	56	0	0.03332	0.18867	0.7651	0.0129	3	-0.850513	0	1	1	1	3	2	1	2	1	0	2	2
44	0	44	0	0.19899	0.38711	0.2305	0.1834	2	-0.561135	0	0	0	1	3	3	0	1	0	0	1	1
50	1	51	1	0.05482	0.60604	0.14238	0.19676	2	-0.805524	0	0	0	2	2	3	1	5	2	0	3	3
18	1	19	1	0.21576	0.35449	0.41204	0.01772	3	-0.825935	0	1	0	2	3	2	0	5	3	0	3	3
10	1	18	1	0.00246	0.06979	0.02656	0.90119	4	-0.670499	0	0	0	2	1	3	1	5	1	0	3	3
45	1	48	1	0.03463	0.11326	0.81927	0.03285	3	-0.718737	0	0	0	2	4	3	1	5	0	0	2	2
18	1	22	1	0.32436	0.06864	0.16693	0.44007	4	-0.936124	0	0	0	2	3	3	1	6	2	0	3	3
24	1	25	1	0.08646	0.03212	0.64065	0.24077	3	-0.705948	0	0	0	2	3	1	1	6	0	1	4	4
4	1	41	1	0.1624	0.20475	0.49465	0.1382	3	-0.814219	0	0	0	2	2	3	1	6	0	0	3	3
3	1	4	1	0.00808	0.05944	0.41207	0.52041	4	-0.668884	0	0	0	2	1	2	0	2	0	0	3	3
20	1	24	1	0.0262	0.04163	0.61909	0.31309	3	-0.764809	0	0	0	2	1	3	0	6	0	1	4	4
41	0	41	0	0.0817	0.17146	0.29322	0.45362	4	-0.648393	0	0	0	2	3	1	1	1	0	0	1	1
27	1	34	1	0.18502	0.1416	0.38317	0.29021	3	-0.904278	0	0	1	2	1	3	1	6	0	0	3	3
71	0	71	0	0.5267	0.2373	0.09387	0.14213	1	-0.407389	1	0	0	2	3	3	0	1	0	0	1	6
18	1	20	1	0.01129	0.09282	0.16982	0.72607	4	-0.849007	0	0	0	2	2	3	1	5	3	0	3	3
5	1	10	1	0.03634	0.52681	0.37033	0.06653	2	-1.09012	0	1	1	2	3	3	0	6	0	0	3	3
2	1	2	1	0.04467	0.40329	0.46773	0.08431	3	-0.673414	0	0	1	2	2	3	0	6	0	1	4	4
65	0	65	0	0.23507	0.34332	0.26929	0.15233	2	-0.383898	1	0	0	1	3	1	0	1	0	0	1	6
14	1	15	1	0.70161	0.07203	0.0738	0.15256	1	-1.07992	0	0	0	1	3	2	1	6	0	1	4	4
70	0	70	0	0.12699	0.32621	0.29559	0.25121	2	-0.354932	1	0	0	1	3	3	0	2	4	0	3	8
75	0	75	0	0.02052	0.53831	0.05206	0.38912	2	-0.778825	0	0	0	1	3	2	1	1	0	0	1	1
4	1	5	1	0.30833	0.17551	0.16747	0.34869	4	-0.496506	1	0	0	1	4	3	0	6	0	1	4	9
21	1	32	1	0.0994	0.22535	0.25766	0.41759	4	-0.926095	0	0	0	2	3	3	1	5	3	0	3	3
11	1	15	1	0.04193	0.0823	0.85921	0.01656	3	-0.899862	0	0	1	2	4	3	0	6	0	1	4	4
57	0	57	0	0.20263	0.66769	0.10335	0.02633	2	-0.775442	0	0	0	2	3	1	0	1	0	0	1	1
43	0	43	0	0.11052	0.38214	0.21924	0.28809	2	-0.731385	0	0	0	1	3	3	0	2	2	0	2	2
79	0	79	0	0.41892	0.09843	0.0792	0.40345	1	-0.47132	1	0	1	1	1	2	0	2	2	0	2	7
78	0	78	0	0.79661	0.08038	0.02223	0.10078	1	-0.766529	0	0	0	1	3	2	0	1	0	0	1	1
6	1	8	1	0.03029	0.21382	0.61824	0.13764	3	-0.731686	0	0	0	1	3	3	0	6	0	0	3	3
11	1	16	1	0.00287	0.00785	0.70883	0.28045	3	-1.1881	0	0	0	2	1	3	0	6	3	1	4	4
2	1	23	1	0.11519	0.15798	0.30646	0.42037	4	-0.468168	1	0	0	1	1	3	0	6	1	0	3	8
12	1	19	1	0.08992	0.06653	0.63212	0.21143	3	-0.767092	0	0	1	1	2	2	0	6	0	1	4	4
68	0	68	0	0.02114	0.60772	0.08854	0.28261	2	-0.719698	0	0	0	2	2	2	0	6	3	0	3	3
7	1	41	1	0.11717	0.02698	0.38059	0.47525	4	-0.708501	0	0	0	2	4	3	0	5	3	1	4	4
21	1	22	1	0.00074	0.00585	0.84319	0.15023	3	-0.85248	0	0	0	1	1	3	0	6	3	0	3	3
8	1	18	1	0.25642	0.22921	0.1227	0.39167	4	-0.596503	0	0	1	1	2	3	0	5	0	0	3	3
22	1	22	1	0.03473	0.09946	0.25586	0.60996	4	-0.66544	0	0	0	1	3	3	0	6	3	0	3	3
13	1	24	1	0.00379	0.09575	0.88171	0.01876	3	-0.729542	0	0	0	1	1	3	0	6	2	0	3	3
8	1	9	1	0.07479	0.70713	0.0305	0.18758	2	-0.997802	0	0	0	2	4	3	0	5	0	0	3	3
15	1	21	1	0.20045	0.20445	0.38168	0.21342	3	-0.6113	0	0	0	1	3	2	0	6	1	1	4	4
20	1	30	1	0.03369	0.38507	0.26823	0.31301	2	-0.434529	1	0	0	1	2	3	1	5	2	0	3	8
18	1	28	1	0.02908	0.09204	0.07933	0.79955	4	-0.523467	0	0	0	1	2	3	0	5	2	0	3	3
35	1	40	1	0.04797	0.65349	0.07621	0.22233	2	-0.731791	0	0	0	1	3	2	0	5	0	0	3	3
16	0	30	0	0.1966	0.23292	0.33772	0.23276	3	-0.375234	1	0	0	2	3	2	0	6	3	1	4	9
39	1	43	1	0.01408	0.15038	0.57673	0.25882	3	-0.772498	0	0	1	2	3	3	1	6	4	0	3	3
16	1	26	1	0.21813	0.28598	0.30213	0.19377	3	-0.59765	0	0	0	2	2	3	0	5	4	0	3	3
82	0	82	0	0.18327	0.56416	0.07008	0.18249	2	-0.452664	1	0	0	2	3	3	0	5	0	0	2	7
12	0	32	0	0.00732	0.13023	0.79249	0.06996	3	-0.846722	0	0	0	1	4	3	0	6	0	1	4	4
75	0	75	0	0.13035	0.35251	0.24028	0.27686	2	-0.610743	0	0	0	1	3	1	0	1	0	0	1	1
9	1	11	1	0.00784	0.05672	0.16434	0.7711	4	-0.557575	0	1	1	1	1	2	0	6	0	0	3	3
45	1	47	1	0.00181	0.01099	0.64449	0.34271	3	-1.03876	0	1	1	1	3	3	0	6	3	0	3	3
18	1	19	1	0.06216	0.82214	0.07421	0.04149	2	-1.31269	0	0	0	1	4	3	0	6	0	0	3	3
4	1	15	1	0.00625	0.61558	0.18222	0.19595	2	-0.650562	0	0	0	1	3	3	0	6	3	1	4	4
39	1	51	1	0.08601	0.65134	0.24158	0.02107	2	-1.13442	0	0	0	2	4	3	0	5	0	0	3	3
35	1	5	1	0.00792	0.05554	0.13612	0.80042	4	-0.737427	0	0	0	2	3	3	0	6	2	1	4	4
11	1	14	1	0.21294	0.38702	0.16391	0.23614	2	-0.737094	0	0	0	1	4	3	0	6	0	1	4	4
17	1	21	1	0.01016	0.0237	0.05544	0.91071	4	-0.536469	0	0	0	1	2	3	0	6	0	0	3	3
6	1	8	1	0.03218	0.0217	0.29128	0.65485	4	-1.00299	0	0	1	1	3	1	0	6	3	1	4	4
8	1	10	1	0.03945	0.12541	0.41953	0.41561	3	-0.529938	0	1	0	1	1	3	0	5	0	1	4	4
35	1	37	1	0.00653	0.25741	0.33048	0.40558	4	-0.634268	0	0	0	1	4	3	0	6	3	1	4	4
8	1	8	1	0.13364	0.0287	0.20847	0.62918	4	-0.771012	0	0	0	1	3	2	0	6	3	0	3	3
10	1	12	1	0.347	0.4042	0.11139	0.13741	2	-0.598841	0	0	0	2	3	1	0	6	3	0	3	3
5	1	7	1	0.03841	0.14333	0.26401	0.55426	4	-0.789358	0	0	1	2	3	3	0	5	3	1	4	4
9	1	12	1	0.04025	0.05255	0.41081	0.49639	4	-1.05244	0	0	0	2	2	1	0	6	3	0	3	3
12	1	15	1	0.05672	0.06608	0.70284	0.17436	3	-0.947407	0	0	1	1	1	3	1	6	4	0	3	3
8	1	17	1	0.00367	0.21627	0.68712	0.09294	3	-0.926753	0	0	0	1	2	3	0	6	3	0	3	3
63	0	63	0	0.08573	0.13695	0.14228	0.63503	4	-0.498499	1	0	0	1	4	3	0	5	0	0	2	7
13	1	13	1	0.06331	0.07994	0.18601	0.67075	4	-0.554639	0	0	0	1	2	3	1	6	0	0	3	3
25	1	7	1	0.05858	0.49243	0.26786	0.18112	2	-0.794741	0	0	0	2	4	3	0	6	0	1	4	4
27	1	35	1	0.02034	0.05007	0.56402	0.36557	3	-0.899228	0	0	0	2	2	3	0	6	3	1	4	4
20	1	20	1	0.03263	0.29286	0.63934	0.03517	3	-0.952897	0	0	1	2	3	2	0	5	3	0	3	3
36	1	36	1	0.38217	0.25368	0.23676	0.12739	1	-0.601332	0	1	1	2	4	3	1	5	3	0	3	3
5	1	6	1	0.12101	0.18232	0.62317	0.0735	3	-0.894972	0	0	1	2	3	3	0	5	3	0	3	3
15	1	17	1	0.18429	0.12005	0.32568	0.36997	4	-0.792801	0	0	0	2	3	3	0	5	1	0	3	3
68	0	68	0	0.00633	0.0766	0.75684	0.16023	3	-1.00535	0	0	0	1	4	3	1	6	2	0	3	3
18	1	18	1	0.27153	0.43154	0.16152	0.13541	2	-0.604759	0	0	0	1	3	1	0	2	1	0	2	2
5	1	18	1	0.01303	0.68714	0.26562	0.03421	2	-0.829109	0	1	1	1	3	2	0	5	0	0	3	3
55	1	57	1	0.6289	0.09651	0.11164	0.16295	1	-0.588498	0	0	1	1	3	3	0	6	0	0	3	3
7	1	19	1	0.08892	0.73842	0.12971	0.04295	2	-1.00512	0	1	0	2	3	3	0	5	0	0	3	3
26	1	39	1	0.17436	0.01222	0.183	0.63042	4	-0.766826	0	1	1	2	2	3	0	6	0	0	3	3
69	0	69	0	0.63508	0.07847	0.15921	0.12724	1	-0.938804	0	0	0	2	4	3	1	1	3	0	3	3
11	1	19	1	0.00071	0.00649	0.95067	0.04213	3	-0.723424	0	1	0	2	3	3	1	5	4	0	3	3
6	1	9	1	0.40762	0.02862	0.48725	0.07652	3	-0.610493	0	0	0	2	3	3	1	6	0	0	3	3
14	1	14	1	0.23261	0.02697	0.38929	0.35113	3	-0.315365	1	0	0	2	3	2	0	6	3	0	3	8
77	0	77	0	0.02147	0.41298	0.22413	0.34142	2	-0.575029	0	0	0	2	3	3	1	5	3	0	3	3
17	1	17	1	0.40441	0.04475	0.09013	0.46072	4	-0.381827	1	0	1	2	3	2	0	6	3	0	3	8
77	0	77	0	0.11447	0.58936	0.13995	0.15622	2	-0.601478	0	0	1	2	2	3	0	5	0	0	3	3
76	0	76	0	0.32596	0.17585	0.12348	0.37472	4	-0.550171	0	1	0	2	3	2	1	3	0	0	3	3
75	0	75	0	0.25548	0.13341	0.34344	0.26767	3	-0.338925	1	0	0	2	3	3	0	1	0	0	1	6
76	0	76	0	0.11017	0.00813	0.48817	0.39353	3	-0.560981	0	0	0	2	3	3	0	6	0	0	3	3
14	1	14	0	0.04139	0.55233	0.04592	0.36037	2	-0.482941	1	0	0	1	3	3	0	5	0	1	4	9
2	1	4	1	0.03594	0.12394	0.10339	0.73674	4	-0.370844	1	0	0	1	3	3	1	5	3	1	4	9
78	0	78	0	0.07401	0.2697	0.37192	0.28437	3	-0.149789	1	0	0	1	3	3	0	3	0	0	3	8
16	0	16	0	0.06092	0.57504	0.31303	0.05101	2	-0.808633	0	0	0	2	3	2	1	1	0	0	1	1
15	0	15	0	0.01759	0.00575	0.94792	0.02874	3	-0.751643	0	0	0	2	3	3	0	2	0	0	1	1
14	1	14	1	0.10245	0.07476	0.60121	0.22159	3	-0.686691	0	0	0	2	3	3	1	5	1	0	3	3
8	1	9	1	0.05325	0.89694	0.03747	0.01234	2	-1.16734	0	0	0	2	3	3	0	6	0	0	3	3
6	1	8	1	0.001	0.02953	0.50516	0.46431	3	-0.637502	0	0	0	2	2	3	0	6	0	0	3	3
7	1	12	1	0.01128	0.40676	0.44869	0.13327	3	-0.891012	0	0	0	2	1	3	0	5	0	0	3	3
15	1	15	1	0.33469	0.4429	0.12084	0.10158	2	-0.57156	0	0	0	2	3	3	0	3	1	0	3	3
3	1	12	1	0.01172	0.177	0.52606	0.28522	3	-0.641686	0	1	1	2	3	3	0	6	3	0	3	3
23	1	23	1	0.14891	0.28181	0.06702	0.50226	4	-0.742499	0	0	0	1	3	3	0	6	0	0	3	3
10	1	14	1	0.00179	0.00992	0.87081	0.11748	3	-0.669468	0	1	1	1	3	3	1	6	4	0	3	3
17	0	17	0	0.35675	0.0654	0.40667	0.17118	3	-0.671144	0	0	0	1	2	3	1	5	0	0	2	2
21	1	36	1	0.05234	0.24937	0.31605	0.38224	4	-0.416129	1	0	0	1	2	3	1	5	0	0	2	7
4	1	7	1	0.00874	0.52551	0.43498	0.03077	2	-1.00164	0	0	1	1	3	3	0	6	0	1	4	4
12	0	12	0	0.29363	0.13231	0.40977	0.16429	3	-0.650068	0	0	0	1	3	1	0	1	0	0	1	1
12	1	12	1	0.04661	0.12752	0.30583	0.52004	4	-0.629223	0	1	0	1	1	2	0	5	0	0	2	2
13	1	13	1	0.01322	0.0093	0.55456	0.42292	3	-0.514063	0	0	0	1	3	2	1	5	1	0	3	3
2	1	3	1	0.01832	0.7807	0.13764	0.06334	2	-0.991258	0	0	0	1	3	3	0	5	0	0	3	3
3	1	5	1	0.1393	0.43486	0.1655	0.26034	2	-0.910859	0	0	1	2	3	2	0	6	0	0	3	3
3	1	5	1	0.00708	0.00884	0.58435	0.39972	3	-0.943057	0	0	0	2	1	1	0	6	0	0	3	3
75	0	75	0	0.14133	0.24158	0.37001	0.24709	3	-0.637563	0	0	0	2	3	2	0	1	0	0	1	1
5	1	9	1	0.03248	0.06997	0.16666	0.7309	4	-0.507595	0	1	1	2	3	1	0	6	0	0	3	3
10	1	13	1	0.04751	0.55588	0.08981	0.30681	2	-1.08457	0	0	1	2	3	3	1	5	4	0	3	3
9	0	9	0	0.05764	0.06073	0.85575	0.02589	3	-0.933068	0	0	0	2	3	3	0	1	0	0	1	1
8	0	8	0	0.10048	0.70189	0.1891	0.00853	2	-0.967385	0	0	0	2	3	3	1	5	0	0	2	2
23	1	25	1	0.05217	0.04775	0.01835	0.88173	4	-0.49705	1	0	1	2	2	3	0	3	4	0	3	8
76	0	76	0	0.01036	0.21327	0.50501	0.27136	3	-0.727241	0	0	1	2	3	3	0	6	0	0	3	3
76	0	76	0	0.0088	0.52707	0.41848	0.04566	2	-0.657673	0	1	1	1	3	1	0	6	0	0	3	3
8	1	8	1	0.20633	0.11407	0.31355	0.36605	4	-0.726977	0	0	0	2	3	3	1	5	3	0	3	3
4	1	6	1	0.03286	0.51945	0.37218	0.07551	2	-0.895267	0	0	1	2	3	1	0	6	0	0	3	3
75	0	75	0	0.28334	0.20239	0.24128	0.273	1	-0.555818	0	0	0	1	3	2	0	1	0	0	1	1
76	0	76	0	0.16612	0.02248	0.4739	0.3375	3	-0.390823	1	0	0	1	3	3	0	6	2	0	3	8
5	0	5	0	0.10446	0.66495	0.14107	0.08952	2	-0.675947	0	0	1	1	3	3	0	1	0	0	1	1
5	1	5	1	0.04752	0.14684	0.13988	0.66576	4	-0.750237	0	0	0	1	1	2	0	1	1	0	1	1
11	1	18	1	0.06987	0.21994	0.31186	0.39833	4	-0.877705	0	0	0	1	3	2	0	6	0	0	3	3
22	1	23	1	0.14272	0.03592	0.1281	0.69326	4	-0.4348	1	0	0	1	4	3	1	6	4	0	3	8
75	0	75	0	0.05693	0.2273	0.04871	0.66706	4	-0.26141	1	0	0	1	3	2	0	1	0	0	1	6
77	0	77	0	0.67738	0.0761	0.04606	0.20046	1	-0.684229	0	0	0	1	3	3	0	1	0	0	1	1
6	1	9	1	0.08313	0.55997	0.17174	0.18516	2	-0.708868	0	1	1	2	3	3	1	6	2	0	3	3
31	1	42	1	0.08056	0.25951	0.3922	0.26774	3	-0.742853	0	0	1	2	2	3	0	6	0	0	3	3
45	1	49	1	0.06891	0.24698	0.41614	0.26797	3	-0.912165	0	0	0	2	3	3	1	5	1	0	3	3
11	1	11	1	0.58014	0.2326	0.09682	0.09045	1	-0.573812	0	0	0	1	2	3	1	5	1	0	3	3
18	1	22	1	0.26488	0.24624	0.17133	0.31755	4	-0.561632	0	0	0	1	1	3	0	5	1	0	3	3
4	1	6	1	0.01301	0.0026	0.46738	0.51701	4	-0.578941	0	0	0	2	3	3	0	5	0	0	3	3
22	1	27	1	0.10415	0.08021	0.63446	0.18117	3	-0.399902	1	0	0	1	3	3	0	5	3	0	3	8
52	0	52	0	0.21595	0.04287	0.456	0.28519	3	-0.411803	1	0	0	1	2	1	0	5	0	0	2	7
56	0	56	0	0.18387	0.20508	0.2157	0.39536	4	-0.400575	1	0	0	1	3	1	1	1	0	0	1	6
48	0	48	0	0.12138	0.19657	0.38338	0.29867	3	-0.862458	0	0	1	2	3	1	0	1	4	0	3	3
10	1	13	1	0.02365	0.23089	0.62526	0.1202	3	-0.726418	0	1	1	2	3	3	1	6	3	0	3	3
										1
34	1	48	1	0.65306	0.11502	0.04277	0.18916	1	-0.51255	0	0	0	1	3	1	1	5	3	0	3	3
17	1	27	1	0.14638	0.21892	0.20036	0.43434	4	-0.54871	0	0	0	1	3	1	1	5	3	0	3	3
47	1	57	1	0.07905	0.42056	0.41073	0.08966	2	-0.71988	0	0	0	1	3	1	1	6	2	0	3	3
62	0	62	0	0.32854	0.05013	0.30645	0.31488	1	-0.34345	1	0	0	1	3	1	1	1	0	0	1	6
64	0	64	0	0.46772	0.02314	0.09567	0.41347	1	-0.50116	1	0	0	2	1	1	0	2	0	0	1	6
33	1	43	1	0.09638	0.11754	0.30125	0.48484	4	-0.54205	0	0	1	1	2	1	1	6	3	0	3	3
75	0	75	0	0.58648	0.17625	0.1426	0.09468	1	-0.39111	1	0	0	1	3	1	0	1	0	0	1	6
66	0	66	1	0.1962	0.13345	0.05564	0.61472	4	-0.57745	0	0	0	1	3	1	1	1	0	0	1	1
18	1	28	1	0.16892	0.03039	0.39552	0.40518	4	-0.65675	0	0	0	1	2	3	0	6	4	0	3	3
16	1	20	1	0.21235	0.18855	0.12665	0.47245	4	-0.11978	1	0	0	2	3	1	0	2	0	0	1	6
75	0	75	0	0.31154	0.23397	0.29486	0.15963	1	-0.40267	1	0	0	1	3	3	0	3	0	0	2	7
77	0	77	0	0.39026	0.27145	0.06202	0.27627	1	-0.43866	1	0	0	2	2	1	1	1	2	0	2	7
69	0	69	0	0.72673	0.15209	0.06562	0.05556	1	-0.361601	1	1	0	2	2	1	0	6	3	0	3	8
45	1	52	1	0.43901	0.18792	0.22205	0.15102	1	-0.599827	0	0	0	1	3	3	1	2	1	0	2	2
76	0	76	0	0.69994	0.0763	0.12096	0.1028	1	-0.306711	1	0	0	1	3	3	0	3	0	0	2	7
52	1	58	1	0.43985	0.061	0.07131	0.42784	1	-0.692546	0	0	0	1	1	3	0	5	1	0	3	3
67	0	67	0	0.00687	0.19915	0.33186	0.46212	4	-0.62395	0	0	0	2	1	1	0	5	0	0	2	2
75	0	75	0	0.61848	0.07693	0.1247	0.17989	1	-0.412786	1	0	0	2	2	1	0	1	1	0	1	6
62	0	62	0	0.07395	0.28115	0.32614	0.31877	3	-0.5763	0	0	0	2	3	3	1	5	4	0	3	3
30	1	31	0	0.61721	0.10478	0.05806	0.21994	1	-0.557828	0	0	0	1	3	1	0	1	2	0	2	2
5	1	13	1	0.11213	0.76515	0.08991	0.03281	2	-0.49062	1	0	0	2	1	3	1	3	0	0	2	7
3	1	7	1	0.15234	0.49451	0.21924	0.13391	2	-0.24329	1	0	0	2	3	1	1	3	0	0	2	7
69	0	69	0	0.47879	0.11988	0.06325	0.33808	1	-0.47468	1	0	1	2	1	3	1	6	2	0	3	8
77	0	77	0	0.6251	0.09178	0.13292	0.15021	1	-0.389428	1	0	0	2	3	1	1	2	1	0	2	7
52	1	52	0	0.02187	0.10761	0.77901	0.09152	3	-1.01078	0	0	0	2	3	3	1	6	4	0	3	3
75	0	75	0	0.20261	0.56977	0.16365	0.06398	2	-0.4626	1	0	0	2	1	1	1	2	0	0	1	6
69	0	69	0	0.55219	0.18989	0.06481	0.19312	1	-0.4476	1	0	0	2	2	1	1	1	0	0	1	6
21	1	41	0	0.03737	0.90813	0.03732	0.01718	2	-0.52591	0	0	1	2	3	1	1	5	2	0	3	3
52	1	62	1	0.5605	0.14399	0.1895	0.10601	1	-0.281218	1	0	0	1	2	1	0	1	0	0	1	6
68	0	68	0	0.35946	0.29581	0.14443	0.20031	1	-0.192961	1	0	0	2	1	1	0	2	0	0	1	6
67	0	67	0	0.34546	0.16957	0.24961	0.23536	1	-0.310434	1	0	0	2	3	3	1	3	2	0	3	8
47	1	47	1	0.62474	0.28776	0.04258	0.04492	1	-0.51691	0	0	0	2	3	1	0	2	0	0	1	1
69	0	69	0	0.29084	0.21452	0.2561	0.23854	1	-0.29638	1	0	0	2	1	1	0	1	0	0	1	6
67	0	67	0	0.36881	0.19867	0.10156	0.33097	1	-0.80482	0	0	0	2	3	1	0	2	0	0	1	1
34	1	35	1	0.41821	0.04179	0.15461	0.38539	1	-0.50618	0	0	0	1	2	3	0	3	0	0	2	2
74	0	74	0	0.38965	0.07383	0.26245	0.27407	1	-0.47473	1	0	0	2	3	3	1	2	1	0	2	7
8	1	10	1	0.0118	0.06319	0.84342	0.08159	3	-0.55546	0	0	0	2	1	3	0	5	2	0	3	3
45	0	45	0	0.08598	0.83361	0.04403	0.03638	2	-0.62319	0	0	0	2	1	3	0	1	0	0	1	1
48	1	98	0	0.12414	0.10806	0.32006	0.44774	4	-0.65298	0	0	0	2	3	3	0	2	1	0	2	2
51	0	51	0	0.32574	0.33209	0.16735	0.17481	2	-0.58013	0	0	0	2	3	1	1	3	1	0	2	2
72	0	72	0	0.02006	0.08589	0.78647	0.10758	3	-1.04789	0	0	0	1	3	3	0	5	4	0	3	3
89	0	89	0	0.22461	0.19631	0.25401	0.32507	4	-0.53183	0	1	0	2	1	1	1	2	2	0	3	3
23	1	25	1	0.14288	0.10315	0.53467	0.2193	3	-0.56316	0	0	0	2	3	1	1	2	1	0	2	2
19	1	39	1	0.24988	0.26653	0.1315	0.3521	4	-0.39141	1	0	0	1	3	1	0	3	0	0	2	7
43	1	57	1	0.04743	0.1081	0.40613	0.43834	4	-0.53917	0	0	0	1	3	3	0	1	2	0	2	2
76	0	76	0	0.42956	0.05883	0.07908	0.43253	4	-0.63349	0	0	1	2	3	1	1	5	3	0	3	3
48	1	68	1	0.45178	0.04768	0.29311	0.20744	1	-0.38428	1	0	1	1	3	1	1	3	4	0	3	8
23	1	23	1	0.21004	0.30308	0.16287	0.324	4	-0.26616	1	0	0	2	3	3	0	1	0	0	1	6
3	1	6	1	0.17182	0.08636	0.11774	0.62408	4	-0.65011	0	0	0	2	1	1	1	3	1	0	2	2
65	0	65	0	0.32841	0.10714	0.28798	0.27647	1	-0.69796	0	1	1	1	3	3	1	3	0	0	2	2
67	0	67	0	0.28341	0.36063	0.16286	0.19309	2	-0.46483	1	0	0	2	3	1	1	3	0	0	2	7
89	0	89	0	0.37669	0.03619	0.54571	0.04142	3	-0.88974	0	0	0	2	3	1	1	3	3	0	3	3
35	1	35	1	0.40612	0.30992	0.17368	0.11028	1	-0.64912	0	0	0	2	1	1	0	5	0	0	2	2
10	1	43	0	0.04035	0.58519	0.18018	0.19428	2	-0.48753	1	0	1	2	1	1	1	6	3	0	3	8
69	0	69	0	0.27587	0.20422	0.28182	0.23809	3	-0.41439	1	0	0	2	1	3	1	5	0	0	2	7
9	1	9	1	0.01185	0.03827	0.20091	0.74898	4	-0.76495	0	1	0	2	3	3	1	5	4	0	3	3
29	1	33	1	0.62686	0.07072	0.11905	0.18337	1	-0.41144	1	0	0	1	3	3	0	1	0	0	1	6
75	0	75	0	0.16664	0.34529	0.21433	0.27375	2	-0.80772	0	1	0	2	3	1	1	1	1	0	1	1
32	1	37	1	0.62825	0.10391	0.15755	0.11029	1	-0.72159	0	0	0	2	3	1	1	3	1	0	2	2
52	1	79	0	0.27976	0.50802	0.10962	0.10261	2	-0.37799	1	0	0	2	2	1	0	3	0	0	2	7
49	0	49	0	0.04627	0.36921	0.48324	0.10128	3	-0.98016	0	0	0	1	1	3	1	3	3	0	3	3
71	0	71	0	0.14603	0.1907	0.46159	0.20167	3	-0.53627	0	0	0	1	1	3	1	5	2	0	3	3
76	0	76	0	0.07896	0.27663	0.14824	0.49617	4	-0.41588	1	0	0	2	1	1	0	5	3	0	3	8
82	0	82	0	0.05096	0.12584	0.20939	0.61381	4	-0.28149	1	0	0	1	3	1	0	3	0	0	2	7
47	1	53	1	0.58989	0.06503	0.09	0.25508	1	-0.67192	0	0	0	1	3	3	1	5	0	0	2	2
20	1	20	1	0.07003	0.29748	0.42107	0.21142	3	-0.77401	0	0	0	1	3	3	1	2	3	0	3	3
84	0	84	0	0.15083	0.3352	0.19644	0.31754	2	-0.25648	1	1	0	2	3	3	1	2	4	0	3	8
45	1	45	1	0.01502	0.50966	0.24532	0.23001	2	-0.65368	0	0	1	1	2	3	1	6	4	0	3	3
15	1	18	1	0.25473	0.0346	0.28994	0.42074	4	-0.42212	1	0	0	1	1	3	0	3	0	0	2	7
19	1	19	0	0.32007	0.32488	0.14717	0.20789	2	-0.63089	0	0	0	2	2	1	0	1	0	0	1	1
84	0	84	0	0.10627	0.0987	0.18798	0.60706	4	-0.65947	0	0	0	2	3	1	0	1	0	0	1	1
76	0	76	0	0.00149	0.00201	0.91345	0.08305	3	-0.81142	0	0	0	2	3	3	1	5	2	0	3	3
14	1	14	1	0.00399	0.00381	0.88501	0.10718	3	-0.73174	0	0	0	2	3	1	0	2	0	0	1	1
66	0	66	0	0.79622	0.05953	0.07697	0.06727	1	-0.72036	0	0	1	2	2	3	0	5	2	0	3	3
65	0	65	0	0.39696	0.10326	0.11436	0.38542	1	-0.45115	1	0	0	2	3	1	1	1	0	0	1	6
69	0	69	0	0.57213	0.29059	0.0717	0.06558	1	-0.490136	1	0	0	1	3	3	0	2	0	0	1	6
23	1	53	0	0.2502	0.1808	0.08236	0.48664	4	-0.46834	1	0	0	1	3	3	1	5	3	0	3	8
73	0	73	0	0.41931	0.25729	0.13683	0.18658	1	-0.43105	1	0	1	1	3	3	0	3	0	0	2	7
74	0	74	0	0.00681	0.66177	0.32394	0.00749	2	-1.13849	0	0	1	2	3	3	0	3	2	0	3	3
25	1	55	0	0.26877	0.14854	0.13246	0.45022	4	-0.49613	1	0	0	2	3	3	0	2	0	0	1	6
75	0	75	0	0.29856	0.26523	0.38178	0.05444	3	-0.73621	0	0	0	2	3	1	0	1	0	0	1	1
18	1	20	1	0.42689	0.03594	0.4114	0.12578	1	-0.42936	1	0	0	1	2	3	1	3	3	0	3	8
13	1	13	1	0.31209	0.28211	0.26627	0.13953	1	-0.86252	0	0	0	1	1	3	1	5	3	0	3	3
26	1	38	1	0.06396	0.56287	0.21369	0.15949	2	-0.50462	0	0	0	1	3	3	1	5	2	0	3	3
82	0	82	0	0.17598	0.354	0.22572	0.2443	2	-0.46151	1	0	0	1	3	1	0	1	1	0	1	6
24	1	38	1	0.31816	0.09728	0.26068	0.32388	4	-0.62361	0	1	0	2	2	1	0	3	3	0	3	3
51	1	54	1	0.04182	0.05478	0.1744	0.72899	4	-0.33635	1	0	0	2	2	3	0	5	0	0	2	7
84	0	84	0	0.87048	0.02066	0.06746	0.04141	1	-0.36042	1	0	0	2	1	1	0	3	1	0	2	7
62	0	62	0	0.18579	0.08039	0.44349	0.29034	3	-0.56612	0	0	0	2	2	3	0	6	4	0	3	3
49	1	78	0	0.17402	0.18697	0.41218	0.22682	3	-0.5652	0	0	0	2	3	1	0	1	0	0	1	1
70	0	70	0	0.25625	0.22367	0.30173	0.21836	3	-0.37705	1	0	0	1	2	3	0	5	4	0	3	8
82	0	82	0	0.1632	0.6934	0.08673	0.05667	2	-0.53924	0	0	0	1	2	3	0	1	1	0	1	1
20	1	22	1	0.03574	0.21816	0.12657	0.61954	4	-0.63794	0	0	0	2	3	1	1	5	4	0	3	3
54	1	54	0	0.01129	0.08382	0.50784	0.39705	3	-0.6583	0	0	0	1	3	3	1	3	0	0	2	2
69	0	69	0	0.27761	0.54622	0.09567	0.0805	2	-0.73007	0	0	0	2	3	1	1	1	0	0	1	1
75	0	75	0	0.33295	0.28425	0.11813	0.26467	1	-0.37172	1	0	1	1	3	3	0	1	2	0	2	7
6	1	6	1	0.03543	0.01272	0.42476	0.5271	4	-0.60076	0	0	1	2	1	3	1	3	0	0	2	2
57	1	57	1	0.02601	0.10661	0.12118	0.7462	4	-0.98562	0	0	0	2	1	3	1	5	4	0	3	3
16	1	18	1	0.02375	0.11618	0.50884	0.35123	3	-0.41241	1	0	0	1	2	3	0	2	0	0	1	6
34	1	34	0	0.04142	0.02326	0.3313	0.60402	4	-0.4971	1	0	0	2	1	3	1	3	0	0	2	7
2	1	15	1	0.26276	0.01628	0.20255	0.51841	4	-0.70301	0	0	0	1	3	3	0	3	2	0	3	3
70	0	70	0	0.41903	0.14115	0.1302	0.30962	1	-0.51514	0	0	0	2	1	3	0	2	0	0	1	1
11	1	11	1	0.21254	0.25943	0.21674	0.3113	4	-0.7965	0	0	0	2	1	3	1	3	2	0	3	3
48	1	49	1	0.36659	0.28065	0.13458	0.21818	1	-0.38601	1	0	0	1	2	3	0	3	0	0	2	7
82	0	82	0	0.11852	0.37076	0.14397	0.36675	2	-0.73627	0	0	0	2	3	1	0	3	3	0	3	3
22	1	32	1	0.00325	0.44465	0.11003	0.44207	2	-0.77281	0	0	0	2	2	3	1	5	3	0	3	3
82	0	82	0	0.47163	0.21168	0.13566	0.18103	1	-0.52216	0	0	0	1	2	3	0	2	0	0	1	1
8	1	19	1	0.00227	0.13783	0.4137	0.4462	4	-0.87054	0	1	0	2	3	1	1	3	0	0	2	2
82	0	82	0	0.10683	0.26648	0.06623	0.56046	4	-0.34378	1	0	0	2	1	3	0	1	0	0	1	6
61	0	61	0	0.04579	0.36582	0.17997	0.40842	4	-0.55882	0	0	0	2	4	3	1	1	0	0	1	1
12	1	22	1	0.05216	0.04	0.56918	0.33867	3	-0.67276	0	0	1	1	3	1	1	3	3	0	3	3
72	0	72	0	0.00073	0.00796	0.97401	0.0173	3	-0.78959	0	0	0	2	3	3	0	6	4	0	3	3
52	1	52	1	0.10041	0.14716	0.26135	0.49109	4	-0.58875	0	0	0	2	2	3	1	3	4	0	3	3
19	1	29	1	0.02373	0.06436	0.44858	0.46333	4	-0.95803	0	0	0	1	3	3	1	3	2	0	3	3
54	1	54	0	0.14974	0.52259	0.1477	0.17997	2	-0.56343	0	0	0	2	2	3	0	3	3	0	3	3
69	0	69	0	0.16606	0.13718	0.5041	0.19266	3	-0.85806	0	0	0	2	4	3	1	6	2	0	3	3
76	0	76	0	0.30038	0.41708	0.14653	0.13601	2	-0.35306	1	0	0	2	3	3	1	5	2	0	3	8
72	0	72	0	0.29753	0.27888	0.31887	0.10472	3	-0.47822	1	0	0	1	3	3	0	1	0	0	1	6
73	0	73	0	0.21855	0.04952	0.13613	0.59581	4	-0.31817	1	0	0	1	3	3	1	5	4	0	3	8
43	1	43	0	0.03587	0.02163	0.90373	0.03877	3	-1.24882	0	0	1	1	3	3	1	3	4	0	3	3
18	1	19	1	0.24164	0.4891	0.05415	0.21512	2	-0.51196	0	0	0	1	2	3	0	3	2	0	3	3
18	1	44	0	0.02328	0.12606	0.59563	0.25503	3	-0.78897	0	0	0	1	3	3	1	5	4	0	3	3
73	0	73	0	0.09868	0.20946	0.0428	0.64905	4	-0.49542	1	0	0	2	3	1	0	2	0	0	1	6
67	0	67	0	0.00639	0.49053	0.01924	0.48383	2	-0.64782	0	0	0	1	2	1	1	5	3	0	3	3
33	1	36	1	0.4266	0.21305	0.12565	0.2347	1	-0.4077	1	0	0	2	3	3	0	2	0	0	1	6
76	0	76	0	0.2686	0.11234	0.50895	0.11011	3	-0.59571	0	0	0	1	3	3	0	1	0	0	1	1
58	1	58	0	0.44694	0.1579	0.2521	0.14306	1	-0.94811	0	0	0	2	3	3	1	5	4	0	3	3
69	0	69	0	0.29965	0.35541	0.15514	0.1898	2	-0.32263	1	0	0	2	2	1	0	1	0	0	1	6
45	1	49	1	0.09273	0.16171	0.72026	0.0253	3	-0.85567	0	0	0	2	3	1	0	1	3	0	2	2
5	1	5	1	0.09694	0.24492	0.55455	0.10359	3	-0.27795	1	0	0	2	1	1	1	3	1	0	3	8
25	1	25	1	0.26351	0.03469	0.52573	0.17607	3	-0.61716	0	0	0	2	3	3	0	1	0	0	1	1
48	1	62	1	0.1426	0.1761	0.27573	0.40558	4	-0.29733	1	0	0	2	3	3	0	3	2	0	3	8
12	1	12	1	0.12399	0.31637	0.41797	0.14167	3	-0.6538	0	0	0	2	1	1	0	5	0	0	2	2
70	0	70	0	0.0443	0.62672	0.21913	0.10986	2	-0.80823	0	0	0	2	3	1	0	1	0	0	1	1
61	0	61	0	0.39354	0.19942	0.25258	0.15446	1	-0.52634	0	0	0	2	3	1	0	1	0	0	1	1
30	1	34	1	0.10692	0.09166	0.61518	0.18624	3	-0.66755	0	0	0	1	3	3	0	1	1	0	2	2
75	0	75	0	0.40555	0.07618	0.21804	0.30023	1	-0.5269	0	0	0	1	3	3	0	1	0	0	1	1
72	0	72	0	0.05098	0.67212	0.21553	0.06137	2	-0.96196	0	0	0	2	1	1	1	3	0	0	2	2
75	0	75	0	0.73128	0.0194	0.19948	0.04984	1	-0.37658	1	0	0	2	2	3	0	2	0	0	1	6
2	1	2	1	0.01682	0.20988	0.0938	0.67951	4	-0.61468	0	0	0	2	2	3	0	3	1	0	2	2
64	0	64	0	0.01033	0.03271	0.47242	0.48454	4	-0.59166	0	0	0	2	3	3	0	3	0	0	2	2
12	1	14	1	0.04455	0.18451	0.23288	0.53806	4	-0.73949	0	0	0	2	3	1	0	2	0	0	1	1
9	1	9	0	0.05503	0.42301	0.19765	0.3243	2	-0.71316	0	0	0	2	3	3	0	3	2	0	3	3
75	0	75	0	0.26804	0.01621	0.1755	0.54025	4	-0.43149	1	0	0	2	1	3	0	2	0	0	1	6
76	0	76	0	0.52186	0.26653	0.04061	0.171	1	-0.46223	1	0	0	2	3	1	0	2	0	0	1	6
82	0	82	0	0.25421	0.3328	0.25703	0.15597	2	-0.46278	1	0	0	1	3	3	0	5	0	0	3	8
12	1	12	1	0.38865	0.58129	0.02517	0.00489	2	-0.60666	0	0	1	1	1	3	1	3	1	0	2	2
37	1	39	1	0.01081	0.36333	0.59598	0.02988	3	-0.97371	0	1	0	2	3	3	0	5	0	0	3	3
65	1	65	0	0.35222	0.26294	0.23488	0.14996	1	-0.44328	1	0	0	1	2	3	0	3	2	0	3	8
54	1	54	0	0.13795	0.06667	0.59993	0.19544	3	-0.23259	1	0	0	2	3	3	0	3	3	0	3	8
71	0	71	0	0.45053	0.12455	0.16564	0.25929	1	-0.35416	1	0	0	2	3	1	0	2	0	0	1	6
74	0	74	0	0.40442	0.05605	0.24361	0.29592	1	-0.44288	1	0	0	1	2	3	0	2	0	0	1	6
60	0	60	0	0.06658	0.42768	0.24022	0.26552	2	-0.69842	0	0	0	2	3	1	0	3	2	0	3	3
34	1	54	1	0.53969	0.2047	0.12196	0.13366	1	-0.44956	1	0	0	2	3	1	0	5	0	0	3	8
73	0	73	0	0.11851	0.09986	0.39271	0.38892	3	-0.49846	1	0	0	1	3	3	1	3	0	0	2	7
35	1	54	1	0.4396	0.07333	0.26092	0.22615	1	-0.61547	0	0	0	2	3	1	0	3	1	0	2	2
69	0	69	0	0.5914	0.04224	0.23027	0.13608	1	-0.2977	1	0	0	2	1	1	1	3	1	0	2	7
81	0	81	0	0.44186	0.02808	0.17413	0.35593	1	-0.66092	0	0	0	2	1	3	0	5	4	0	3	3
15	1	43	0	0.10186	0.27766	0.19712	0.42337	4	-0.1545	1	0	0	2	3	1	0	2	0	0	1	6
79	0	79	0	0.34547	0.23992	0.25989	0.15473	1	-0.47394	1	0	0	1	2	3	0	2	4	0	3	8
69	0	69	0	0.41527	0.14381	0.16943	0.2715	1	-0.38617	1	0	0	2	2	3	0	2	3	0	3	8
29	1	38	1	0.68891	0.08484	0.13687	0.08939	1	-1.05337	0	1	1	2	1	1	1	6	3	0	3	3
81	0	81	0	0.05297	0.37243	0.06294	0.51165	4	-0.82385	0	0	0	2	1	1	0	6	0	0	3	3
68	0	68	0	0.10872	0.04822	0.57194	0.27113	3	-0.74863	0	0	0	1	1	3	0	6	3	0	3	3
10	1	14	1	0.08382	0.0477	0.33759	0.53088	4	-0.42187	1	0	0	2	1	1	1	6	0	0	3	8
67	1	67	0	0.24833	0.38411	0.12553	0.24203	2	-0.57741	0	0	0	2	3	1	0	6	2	0	3	3
92	0	92	0	0.25506	0.262	0.04313	0.43981	4	-0.39411	1	0	0	2	3	1	0	6	0	0	3	8
79	0	79	0	0.12402	0.34564	0.37541	0.15493	3	-0.696	0	1	1	2	3	1	0	6	0	0	3	3
6	1	7	1	0.07128	0.23742	0.02829	0.663	4	-0.64208	0	0	0	2	3	1	1	6	1	0	3	3
8	1	13	1	0.04052	0.12994	0.28331	0.54623	4	-0.6089	0	0	0	2	3	1	1	6	1	0	3	3
16	1	16	1	0.28934	0.30266	0.05605	0.35195	4	-0.50976	0	1	1	2	2	1	0	6	3	0	3	3
4	1	6	1	0.1174	0.08736	0.31354	0.4817	4	-0.86725	0	1	1	1	3	3	0	6	3	0	3	3
69	0	69	0	0.05742	0.05214	0.13303	0.75741	4	-0.4522	1	1	1	2	2	1	0	6	2	0	3	8
11	1	13	1	0.02044	0.10018	0.29082	0.58855	4	-0.68239	0	0	0	2	3	1	1	6	2	0	3	3
41	1	41	1	0.00677	0.10499	0.11689	0.77135	4	-0.57162	0	0	0	2	3	3	0	3	2	0	3	3
82	0	82	0	0.03529	0.10908	0.78065	0.07498	3	-0.85341	0	0	0	2	3	3	1	5	0	0	3	3
71	0	71	0	0.01804	0.29405	0.41719	0.27072	3	-0.61162	0	0	0	2	1	3	1	6	4	0	3	3
16	1	16	1	0.03101	0.17532	0.24721	0.54646	4	-0.71206	0	1	0	2	1	3	1	3	1	0	2	2
66	1	66	0	0.09084	0.54885	0.30665	0.05366	2	-0.56751	0	0	1	1	3	3	1	5	2	0	3	3
15	1	15	1	0.12441	0.20172	0.26447	0.40941	4	-0.86036	0	0	0	1	1	1	0	3	2	0	3	3
14	1	14	1	0.07767	0.87668	0.02282	0.02284	2	-0.79814	0	0	0	2	1	3	1	6	2	0	3	3
63	0	63	0	0.00391	0.24225	0.67447	0.07937	3	-0.70319	0	0	0	1	2	1	1	5	3	0	3	3
13	1	13	1	0.02301	0.08951	0.61584	0.27163	3	-0.68118	0	1	1	2	1	3	1	6	1	0	3	3
22	1	22	1	0.10786	0.10935	0.15359	0.62921	4	-0.40751	1	0	0	2	2	3	1	5	3	0	3	8
82	0	82	0	0.03834	0.47451	0.14617	0.34098	2	-0.59693	0	0	0	2	2	3	0	5	2	0	3	3
18	1	44	0	0.12064	0.29808	0.10727	0.47402	4	-0.663844	0	0	0	2	3	3	1	3	4	0	3	3
14	1	33	0	0.05486	0.07727	0.59844	0.26944	3	-0.383072	1	0	0	1	4	3	0	6	0	1	4	9
35	1	37	1	0.41049	0.0938	0.09568	0.40003	1	-0.558497	0	0	0	2	2	3	1	5	3	0	3	3
43	1	43	1	0.14014	0.31751	0.02891	0.51345	4	-0.610421	0	0	0	2	3	3	1	5	4	0	3	3
67	0	67	0	0.39472	0.09215	0.12843	0.3847	1	-0.465063	1	0	1	1	3	3	0	5	2	1	4	9
82	0	82	0	0.00649	0.57139	0.09	0.33212	2	-0.196433	1	0	0	1	3	3	0	2	4	0	3	8
35	0	35	0	0.18869	0.29828	0.37386	0.13917	3	-0.904216	0	0	0	1	2	3	1	5	1	0	3	3
20	1	22	1	0.05752	0.49114	0.11196	0.33938	2	-0.779788	0	0	0	2	3	3	1	3	3	0	3	3
7	1	8	1	0.59655	0.31825	0.06033	0.02488	1	-1.03254	0	0	0	2	1	3	0	5	2	0	3	3
19	1	36	1	0.03002	0.01794	0.29987	0.65217	4	-0.650863	0	0	0	2	3	3	1	5	3	0	3	3
70	0	70	0	0.00147	0.66273	0.19562	0.14018	2	-0.863345	0	0	0	2	3	3	1	3	4	0	3	3
7	1	16	1	0.04307	0.75409	0.17168	0.03115	2	-0.869788	0	0	0	1	3	3	1	6	4	0	3	3
5	1	23	1	0.10386	0.17885	0.64008	0.07721	3	-0.655653	0	0	1	2	1	3	1	5	0	0	2	2
4	1	6	1	0.00754	0.16448	0.73321	0.09477	3	-0.957426	0	0	0	1	3	2	1	5	3	0	3	3
34	0	34	0	0.00142	0.15443	0.48191	0.36224	3	-0.888443	0	0	0	2	2	3	0	5	2	0	3	3
11	1	11	1	0.03579	0.26204	0.0514	0.65077	4	-0.67551	0	0	0	2	4	1	1	6	0	0	3	3
33	1	40	1	0.19295	0.34248	0.15168	0.31289	2	-0.380093	1	0	0	1	1	2	0	5	1	0	3	8
4	1	32	1	0.07362	0.03271	0.72189	0.17178	3	-0.865913	0	0	0	2	3	3	1	5	3	0	3	3
67	0	67	0	0.71464	0.12971	0.05637	0.09928	1	-0.349888	1	1	1	1	3	2	1	3	1	0	2	7
43	0	43	0	0.03933	0.26044	0.24062	0.45961	4	-0.923988	0	0	0	1	3	3	1	5	2	0	3	3
22	1	24	1	0.03497	0.55003	0.13182	0.28317	2	-0.523139	0	1	1	1	3	3	1	5	2	0	3	3
30	1	32	1	0.2321	0.16171	0.28774	0.31845	4	-0.278854	1	0	0	1	1	3	1	5	4	0	3	8
76	0	76	0	0.25212	0.3766	0.23007	0.1412	2	-0.789835	0	1	0	1	2	2	0	5	2	0	3	3
7	1	13	1	0.0303	0.16649	0.09726	0.70595	4	-0.741897	0	0	0	2	2	3	1	6	3	0	3	3
7	1	10	0	0.15183	0.0541	0.05252	0.74155	4	-0.71251	0	0	0	1	3	2	1	3	4	0	3	3
3	1	15	1	0.15683	0.10088	0.34039	0.4019	4	-0.888327	0	0	0	1	3	3	0	6	4	1	4	4
11	1	13	1	0.00829	0.06525	0.73574	0.19073	3	-1.05798	0	0	0	2	3	3	1	5	1	0	3	3
3	1	19	1	0.07259	0.1463	0.23932	0.5418	4	-0.799891	0	0	1	2	3	3	0	6	3	1	4	4
3	1	13	1	0.23031	0.18507	0.3883	0.19633	3	-0.582487	0	1	0	1	3	1	0	3	4	0	3	3
67	0	67	0	0.51627	0.12489	0.14603	0.21281	1	-0.402485	1	0	0	1	3	2	0	5	4	0	3	8
31	1	39	0	0.0271	0.69281	0.17815	0.10194	2	-1.09217	0	0	0	1	1	3	1	5	2	0	3	3
20	1	22	1	0.00561	0.68416	0.11243	0.19781	2	-0.575265	0	0	0	2	1	3	1	6	4	0	3	3
26	1	32	1	0.26015	0.10189	0.12297	0.515	4	-0.524886	0	1	0	2	1	3	0	5	4	0	3	3
15	1	18	1	0.00788	0.14691	0.6755	0.1697	3	-0.926077	0	0	0	1	1	3	1	6	3	0	3	3
15	1	17	1	0.23786	0.14312	0.39596	0.22306	3	-0.839265	0	1	0	2	4	3	0	3	4	0	3	3
67	0	67	0	0.80321	0.16247	0.00439	0.02993	1	-0.390865	1	0	0	2	4	3	0	6	1	0	3	8
23	1	29	0	0.46616	0.11568	0.05694	0.36122	1	-0.574014	0	0	0	1	3	2	1	5	3	0	3	3
5	1	7	1	0.05105	0.15219	0.20546	0.5913	4	-0.552737	0	0	0	1	1	2	1	3	2	0	3	3
42	0	42	0	0.05714	0.04216	0.55629	0.34441	3	-0.526528	0	0	0	2	3	3	1	5	1	0	3	3
9	1	11	1	0.04453	0.72909	0.04587	0.18051	2	-0.71942	0	1	0	2	1	3	1	6	2	0	3	3
70	0	70	0	0.1695	0.32761	0.31733	0.18557	2	-1.35238	0	0	0	1	3	3	1	3	2	0	3	3
35	0	35	0	0.07976	0.06626	0.54482	0.30916	3	-0.754832	0	0	0	2	3	2	1	5	1	0	3	3
76	0	76	0	0.04737	0.85999	0.02691	0.06573	2	-1.00476	0	0	0	2	3	2	1	5	1	0	3	3
78	0	78	0	0.42512	0.15058	0.16285	0.26145	1	-0.446592	1	0	0	1	1	2	0	5	1	0	3	8
72	0	72	0	0.19274	0.53067	0.15364	0.12296	2	-0.586356	0	0	0	1	2	2	1	5	2	0	3	3
76	0	76	0	0.04888	0.43816	0.37434	0.13862	2	-0.630927	0	1	0	1	3	2	1	5	3	0	3	3
3	1	6	1	0.06032	0.05039	0.25352	0.63577	4	-0.632339	0	0	1	1	3	3	1	5	3	0	3	3
36	0	36	0	0.0018	0.01987	0.74066	0.23767	3	-0.727886	0	0	1	1	2	2	1	5	2	0	3	3
15	1	15	1	0.03317	0.06618	0.11869	0.78197	4	-0.718778	0	0	0	1	1	3	1	5	1	0	3	3
23	1	26	1	0.10263	0.25483	0.08696	0.55558	4	-0.190882	1	1	1	2	3	3	1	5	3	0	3	8
35	0	35	0	0.13821	0.03485	0.0903	0.73664	4	-0.244926	1	0	0	1	3	3	1	5	1	0	3	8
14	1	16	1	0.42501	0.32877	0.21838	0.02784	1	-0.748126	0	1	0	1	1	3	1	3	1	0	2	2
14	1	20	1	0.499	0.14747	0.24056	0.11297	1	-0.892187	0	0	0	2	3	3	1	5	1	0	3	3
34	0	34	0	0.09146	0.10491	0.42422	0.3794	3	-0.684355	0	0	1	2	2	3	1	6	1	0	3	3
3	1	7	1	0.03952	0.0762	0.21593	0.66836	4	-0.618012	0	0	0	1	1	3	1	5	3	0	3	3
13	1	24	1	0.02775	0.07129	0.73584	0.16511	3	-0.911143	0	0	0	2	1	3	0	6	2	0	3	3
13	1	14	1	0.22677	0.191	0.1666	0.41563	4	-0.755566	0	0	0	1	1	2	1	5	3	1	4	4
16	1	21	1	0.00641	0.62832	0.35186	0.01341	2	-0.835755	0	0	0	2	3	3	1	6	4	0	3	3
6	1	8	1	0.13743	0.7679	0.08286	0.01182	2	-0.733173	0	0	0	2	2	3	1	6	4	0	3	3
34	0	34	0	0.33026	0.11166	0.02211	0.53598	4	-0.684197	0	0	1	1	3	3	1	5	1	0	3	3
18	1	19	1	0.47992	0.10626	0.30725	0.10657	1	-0.700508	0	0	0	1	4	2	1	5	3	0	3	3
9	1	11	1	0.08702	0.67022	0.07214	0.17062	2	-0.782575	0	1	1	2	3	2	0	6	3	0	3	3
32	0	32	0	0.08052	0.06846	0.3378	0.51322	4	-0.697575	0	1	0	2	3	3	1	6	1	0	3	3
5	1	5	1	0.32804	0.05738	0.1966	0.41798	4	-0.510253	0	1	1	2	3	3	1	6	4	0	3	3
11	1	14	1	0.10244	0.09412	0.07588	0.72755	4	-0.563955	0	0	0	1	4	3	0	6	0	1	4	4
82	0	82	0	0.04723	0.63922	0.10917	0.20438	2	-0.493667	1	0	1	2	4	3	1	5	4	0	3	8
76	0	76	0	0.04915	0.84776	0.09146	0.01162	2	-0.724302	0	0	0	2	3	3	1	5	4	0	3	3
11	1	18	1	0.09382	0.58936	0.27051	0.0463	2	-0.642146	0	0	1	2	3	3	1	5	4	1	4	4
32	1	32	0	0.09851	0.21398	0.41805	0.26946	3	-0.258156	1	0	0	1	1	2	1	5	3	0	3	8
15	1	18	1	0.43549	0.11984	0.18546	0.25921	1	-0.871308	0	0	0	2	3	3	1	5	4	0	3	3
11	1	15	1	0.25297	0.10603	0.07831	0.56269	4	-0.582531	0	0	0	2	2	3	0	5	4	0	3	3
72	0	72	0	0.35255	0.20866	0.28586	0.15294	1	-0.428692	1	0	1	1	1	2	0	5	1	0	3	8
5	1	7	1	0.0018	0.04002	0.76434	0.19384	3	-0.604099	0	0	0	2	1	3	1	6	4	0	3	3
30	0	30	0	0.01319	0.06005	0.6597	0.26706	3	-1.02758	0	0	0	2	3	3	1	5	4	0	3	3
10	1	31	0	0.11844	0.21402	0.35136	0.31618	3	-0.375723	1	0	0	2	2	3	1	5	4	1	4	9
5	1	7	1	0.00545	0.10008	0.06033	0.83414	4	-0.719071	0	0	0	2	2	3	1	5	2	0	3	3
10	1	20	1	0.00062	0.248	0.55203	0.19936	3	-0.892075	0	0	0	2	1	3	1	6	2	1	4	4
75	0	75	0	0.52178	0.24729	0.13961	0.09133	1	-0.54598	0	0	0	1	1	2	1	2	1	0	2	2
27	1	28	1	0.66149	0.02511	0.11467	0.19872	1	-0.89249	0	0	0	1	3	3	1	6	2	0	3	3
85	0	85	0	0.56912	0.03719	0.11977	0.27392	1	-0.67671	0	1	1	1	3	2	1	5	2	0	3	3
35	1	35	1	0.73274	0.06252	0.12984	0.0749	1	-0.9757	0	0	0	2	2	3	1	5	1	0	3	3
75	0	75	0	0.49171	0.24302	0.10233	0.16294	1	-0.36857	1	0	0	1	2	3	1	1	0	0	1	6
65	0	65	0	0.42915	0.07951	0.29481	0.19653	1	-0.40159	1	0	0	1	1	1	0	2	0	0	1	6
45	1	54	1	0.38875	0.35948	0.06217	0.1896	1	-0.61946	0	0	0	1	3	2	0	2	2	0	2	2
76	0	76	0	0.78449	0.01616	0.07811	0.12125	1	-0.26211	1	0	0	1	1	2	0	5	1	0	3	8
8	1	14	1	0.02704	0.16136	0.05686	0.75474	4	-0.67363	0	0	0	2	3	3	1	6	4	0	3	3
44	1	56	1	0.09831	0.02683	0.59852	0.27634	3	-0.390109	1	0	0	2	3	3	0	1	0	0	1	6
90	0	90	0	0.14726	0.29224	0.0839	0.4766	4	-0.364922	1	0	0	1	1	2	0	3	1	0	2	7
6	1	8	0	0.19554	0.02396	0.33964	0.44086	4	-0.611716	0	1	0	2	1	3	1	3	0	0	2	2
9	1	9	1	0.14216	0.05108	0.17984	0.62692	4	-0.557811	0	0	0	1	1	2	1	5	3	0	3	3
6	1	9	1	0.17552	0.06971	0.09331	0.66147	4	-0.5085	0	0	0	2	3	3	0	1	0	0	1	1
9	1	9	1	0.04242	0.2418	0.18378	0.532	4	-0.80213	0	0	1	2	3	3	0	5	0	0	2	2
82	0	82	0	0.24614	0.16818	0.3168	0.26889	3	-0.19418	1	0	0	1	3	1	0	1	0	0	1	6
76	0	76	0	0.03542	0.64704	0.22525	0.09229	2	-0.67495	0	0	0	2	3	3	1	6	3	0	3	3
5	1	10	1	0.30357	0.15022	0.19106	0.35515	4	-0.5218	0	1	0	1	2	3	1	6	2	1	4	4
17	1	44	1	0.14458	0.24632	0.08791	0.52119	4	-0.42208	1	0	0	2	3	2	1	5	1	0	3	8
2	1	5	0	0.08581	0.21669	0.26833	0.42917	4	-0.81039	0	0	1	2	3	3	1	2	4	0	3	3
41	1	41	0	0.32857	0.09714	0.42151	0.15278	3	-0.39407	1	0	0	2	3	3	0	1	0	0	1	6
12	1	22	1	0.05564	0.10001	0.13932	0.70504	4	-0.9809	0	0	0	1	2	3	1	5	4	0	3	3
47	0	47	0	0.19428	0.11895	0.4281	0.25867	3	-0.36524	1	0	0	1	1	3	0	2	1	0	2	7
9	1	10	0	0.26076	0.15551	0.05122	0.53252	4	-0.44571	1	0	0	1	1	3	1	1	2	0	2	7
7	1	8	1	0.43571	0.02963	0.08494	0.44972	4	-0.50777	0	0	0	1	3	2	0	5	0	0	2	2
8	1	9	1	0.36654	0.03178	0.06878	0.5329	4	-0.91136	0	0	0	2	3	3	1	5	2	0	3	3
87	0	87	0	0.13141	0.03713	0.23026	0.6012	4	-0.31619	1	0	0	2	1	3	1	5	2	0	3	8
8	1	8	0	0.32984	0.12145	0.16367	0.38504	4	-0.50181	1	1	1	1	3	3	0	6	2	1	4	9
9	1	11	1	0.06796	0.04571	0.09407	0.79226	4	-0.84343	0	0	0	2	3	3	1	5	2	0	3	3
6	1	6	1	0.19196	0.18337	0.11223	0.51245	4	-0.56635	0	0	0	2	3	3	1	5	4	0	3	3
8	1	11	1	0.09106	0.30422	0.24604	0.35868	4	-0.55775	0	0	0	2	3	3	1	5	2	0	3	3
9	1	9	1	0.09591	0.07525	0.23694	0.5919	4	-0.82438	0	0	1	1	1	2	1	5	3	0	3	3
77	0	77	0	0.22026	0.35071	0.10318	0.32585	2	-0.42586	1	0	0	2	3	3	1	5	4	0	3	8
26	1	26	1	0.19211	0.18353	0.2644	0.35996	4	-0.24577	1	0	1	1	1	2	1	3	1	1	4	9
56	1	58	1	0.28287	0.06932	0.45806	0.18975	3	-0.28591	1	0	0	2	3	3	1	5	4	0	3	8
28	1	68	1	0.19799	0.15676	0.49899	0.14626	3	-0.58002	0	0	0	1	1	3	1	5	0	0	2	2
42	1	45	1	0.09995	0.19268	0.22277	0.48461	4	-0.30367	1	0	1	1	2	2	1	5	1	0	3	8
18	1	18	1	0.00375	0.36111	0.61539	0.01976	3	-1.09827	0	1	0	1	1	3	1	3	0	1	4	4
79	0	79	0	0.18223	0.22515	0.41386	0.17876	3	-0.37729	1	1	0	1	3	2	1	5	2	0	3	8
73	0	73	0	0.49821	0.05823	0.26187	0.18169	1	-0.30891	1	0	0	1	3	1	0	1	0	0	1	6
78	0	78	0	0.07377	0.49237	0.02732	0.40655	2	-0.65885	0	0	0	2	3	3	0	1	1	0	1	1
61	0	61.45	0	0.00415	0.67752	0.1636	0.15473	2	-0.66426	0	0	0	2	2	3	0	1	0	0	1	1
76	0	76	0	0.3238	0.2671	0.18862	0.22047	1	-0.63125	0	0	0	2	4	3	1	5	3	0	3	3
71	0	71	0	0.0605	0.56942	0.11992	0.25016	2	-0.45661	1	0	0	2	3	3	1	5	1	0	3	8
73	0	73	0	0.11489	0.56187	0.11147	0.21178	2	-0.34823	1	1	0	1	2	3	1	3	3	0	3	8
65	0	65	0	0.3065	0.55667	0.10011	0.03673	2	-0.404	1	0	0	2	3	3	0	2	1	0	2	7
10	1	10	1	0.02213	0.19967	0.57851	0.19969	3	-1.06583	0	0	0	2	2	3	1	3	3	0	3	3
67	0	67	0	0.0941	0.61468	0.12274	0.16848	2	-0.51907	0	0	0	1	3	3	0	3	0	0	2	2
27	1	47	1	0.05139	0.01565	0.14469	0.78827	4	-0.73773	0	0	0	2	2	3	0	5	0	0	2	2
18	1	18	1	0.09119	0.05566	0.77568	0.07747	3	-0.98359	0	1	1	1	3	2	1	5	3	0	3	3
72	0	72	0	0.38324	0.42118	0.04096	0.15462	2	-0.63433	0	0	0	2	3	3	0	2	1	0	2	2
42	0	42	0	0.05166	0.2625	0.51	0.17584	3	-0.56176	0	0	0	2	3	3	0	1	0	0	1	1
39	1	49	1	0.22472	0.06849	0.24878	0.458	4	-0.30872	1	0	0	2	3	3	0	1	3	0	2	7
79	0	79	0	0.41592	0.07511	0.39986	0.1091	1	-0.43533	1	0	0	1	1	3	0	2	1	0	2	7
34	1	68	1	0.0157	0.01045	0.7399	0.23395	3	-0.63213	0	0	0	2	1	3	1	6	1	0	3	3
21	1	30	1	0.00608	0.01232	0.71553	0.26607	3	-0.54864	0	0	1	1	1	3	0	5	2	0	3	3
76	0	76	0	0.26935	0.13472	0.53045	0.06549	3	-0.41346	1	0	0	2	3	3	0	2	0	0	1	6
37	1	57	1	0.56285	0.14508	0.25477	0.03731	1	-0.51015	0	1	0	2	2	3	1	5	4	0	3	3
20	1	20	1	0.19121	0.3215	0.31129	0.17601	2	-0.84957	0	1	0	2	1	3	1	5	3	0	3	3
44	1	71	1	0.20424	0.6049	0.09871	0.09214	2	-0.41165	1	0	0	2	2	3	0	3	2	0	3	8
57	1	60	1	0.00735	0.01703	0.56017	0.41545	3	-0.59004	0	0	0	1	1	3	0	6	3	0	3	3
52	1	52	1	0.03872	0.12414	0.58162	0.25552	3	-0.52785	0	0	1	2	2	3	1	5	2	0	3	3
82	0	82	0	0.41681	0.17375	0.25855	0.1509	1	-0.37518	1	0	0	2	2	3	0	5	1	0	3	8
32	1	36	1	0.66168	0.24992	0.02683	0.06158	1	-0.761	0	1	0	1	3	2	1	5	3	0	3	3
9	1	14	1	0.04328	0.79531	0.04242	0.11899	2	-1.08238	0	0	0	2	3	3	1	3	0	1	4	4
78	0	78	0	0.57612	0.08966	0.04898	0.28524	1	-0.61278	0	0	0	2	1	3	0	1	0	0	1	1
71	0	71	0	0.77014	0.05367	0.14608	0.0301	1	-0.37548	1	0	0	2	3	3	0	2	0	0	1	6
38	1	38	1	0.01345	0.00878	0.02464	0.95313	4	-0.64916	0	0	0	1	2	3	0	2	3	0	3	3
10	1	10	1	0.03168	0.09586	0.24885	0.62361	4	-0.62962	0	1	0	2	4	3	1	6	4	0	3	3
19	1	19	1	0.0021	0.00128	0.90303	0.09358	3	-0.96877	0	0	0	2	1	3	1	3	2	1	4	4
12	1	12	1	0.17552	0.09552	0.44558	0.28338	3	-0.74312	0	0	0	2	2	3	1	3	0	0	2	2
61	0	61	0	0.18625	0.0246	0.26092	0.52823	4	-0.82482	0	1	0	2	1	3	1	3	3	0	3	3
24	1	24	1	0.22427	0.31057	0.11504	0.35012	4	-0.89376	0	0	0	1	2	3	1	1	0	0	1	1
24	1	26	1	0.08016	0.42166	0.34535	0.15284	2	-0.58166	0	0	0	2	2	3	1	6	4	0	3	3
32	1	32	1	0.00853	0.09503	0.03712	0.85933	4	-0.6075	0	0	0	2	3	3	0	1	0	0	1	1
78	0	78	0	0.55287	0.08694	0.14047	0.21972	1	-0.20606	1	0	0	2	3	3	0	2	0	0	1	6
59	0	59	0	0.06128	0.48085	0.2215	0.23637	2	-0.56033	0	0	0	1	3	3	1	6	2	0	3	3
73	0	73	0	0.08366	0.23035	0.10556	0.58043	4	-0.32537	1	0	0	2	3	3	0	5	2	0	3	8
61	0	61	0	0.0535	0.29126	0.56855	0.08669	3	-0.75901	0	0	0	2	3	3	0	5	0	0	2	2
36	1	36	1	0.27081	0.41573	0.1501	0.16336	2	-0.78131	0	0	1	2	2	3	1	5	0	0	2	2
77	0	77	0	0.12743	0.40345	0.29088	0.17824	2	-0.28357	1	1	0	1	1	2	0	3	0	0	2	7
59	0	59	0	0.24015	0.43505	0.23006	0.09475	2	-0.59615	0	0	0	1	1	2	0	6	0	0	3	3
45	1	45	1	0.18034	0.09462	0.40185	0.32319	3	-0.27692	1	0	0	1	1	2	0	5	3	1	4	9
69	0	69	0	0.33452	0.32305	0.1718	0.17064	1	-0.52371	0	0	0	1	2	2	1	1	0	0	1	1
29	1	29	1	0.08053	0.08256	0.12644	0.71047	4	-0.62583	0	0	0	1	1	3	1	3	1	0	2	2
59	0	59	0	0.13841	0.27945	0.26228	0.31986	4	-0.51855	0	1	0	1	1	2	1	5	2	0	3	3
19	1	24	1	0.20632	0.29243	0.29683	0.20443	3	-0.55917	0	1	0	1	1	2	1	3	1	0	2	2
77	0	77	0	0.29266	0.04002	0.3533	0.31402	3	-0.38559	1	0	0	1	3	3	0	3	0	0	2	7
15	1	45	1	0.13331	0.14339	0.57379	0.14951	3	-0.6202	0	0	0	2	2	3	0	5	1	0	3	3
48	1	48	1	0.09903	0.1814	0.20065	0.51893	4	-0.37557	1	1	0	2	4	3	1	5	4	1	4	9
74	0	74	0	0.55509	0.05752	0.2462	0.14118	1	-0.59695	0	0	0	1	3	2	0	1	0	0	1	1
19	1	19	1	0.08997	0.33909	0.4279	0.14303	3	-0.66892	0	0	1	2	3	3	0	6	3	0	3	3
71	0	71	0	0.30662	0.27688	0.12934	0.28716	1	-0.56924	0	0	0	2	4	3	1	5	4	1	4	4
37	1	52	1	0.07068	0.23433	0.08171	0.61329	4	-0.52872	0	0	0	1	1	2	0	3	1	0	2	2
27	1	37	1	0.00443	0.19666	0.75251	0.0464	3	-0.72975	0	0	0	2	1	3	1	3	1	0	2	2
8	1	8	1	0.27809	0.08642	0.29668	0.33882	4	-0.67712	0	0	1	2	2	3	1	5	4	0	3	3
40	0	40	0	0.07839	0.44895	0.08301	0.38965	2	-0.93833	0	0	0	1	1	3	1	5	0	0	2	2
68	0	68	0	0.62497	0.06179	0.08134	0.2319	1	-0.28452	1	0	0	2	3	3	0	1	0	0	1	6
13	1	33	1	0.09084	0.55569	0.10998	0.24349	2	-0.50141	1	0	0	1	3	3	1	2	2	0	2	7
6	1	6	1	0.11878	0.03666	0.55033	0.29423	3	-0.55505	0	0	0	2	1	3	1	6	4	0	3	3
78	0	78	0	0.02494	0.30918	0.4266	0.23927	3	-0.34853	1	0	0	2	3	3	0	5	1	0	3	8
68	0	68	0	0.62497	0.06179	0.08134	0.2319	1	-0.28452	1	1	0	1	3	2	0	1	0	0	1	6
67	0	67	0	0.06953	0.27295	0.52607	0.13144	3	-0.44215	1	1	0	2	2	3	1	3	2	0	3	8
65	0	65	0	0.14872	0.35045	0.38515	0.11568	3	-0.79888	0	1	0	2	1	3	1	5	3	0	3	3
16	1	56	0	0.09687	0.10536	0.19755	0.60022	4	-0.59526	0	0	0	2	3	3	0	1	1	0	1	1
26	1	36	1	0.01503	0.37043	0.45736	0.15717	3	-0.51566	0	0	0	2	1	3	1	5	3	0	3	3
48	1	48	1	0.0386	0.07419	0.78958	0.09763	3	-0.85101	0	0	0	2	4	3	1	5	4	0	3	3
6	1	11	1	0.01837	0.01169	0.49803	0.47192	3	-0.93146	0	0	0	2	2	3	1	6	0	1	4	4
72	0	72	0	0.13205	0.29573	0.29713	0.27509	3	-0.38885	1	0	0	2	1	3	1	3	2	0	3	8
60	0	60	0	0.00067	0.04533	0.7007	0.25331	3	-0.82195	0	0	0	2	1	3	0	5	2	0	3	3
10	1	20	1	0.01461	0.14672	0.74495	0.09373	3	-1.20473	0	1	0	1	1	2	1	3	0	0	2	2
68	0	68	0	0.07813	0.51421	0.33131	0.07635	2	-0.29087	1	0	1	1	1	2	1	2	2	0	2	7
39	1	47	1	0.34142	0.23423	0.1554	0.26895	1	-0.33148	1	0	0	2	1	3	1	5	3	0	3	8
7	1	11	1	0.0241	0.05712	0.29697	0.6218	4	-0.5957	0	0	0	2	3	3	0	3	3	0	3	3
23	1	23	1	0.01744	0.04231	0.2856	0.65465	4	-0.58114	0	0	1	1	1	3	1	5	0	0	2	2
21	1	41	1	0.12529	0.2085	0.081	0.58521	4	-0.9273	0	0	0	2	2	3	1	3	3	0	3	3
10	1	20	1	0.07247	0.02301	0.18205	0.72247	4	-0.88654	0	0	0	2	3	3	1	5	3	0	3	3
71	0	71	0	0.12616	0.12796	0.41168	0.3342	3	-0.42132	1	0	0	2	3	3	1	3	3	0	3	8
54	0	54	0	0.09222	0.02279	0.62456	0.26043	3	-0.56566	0	0	0	2	1	3	0	3	0	0	2	2
83	0	83	0	0.38664	0.34166	0.18949	0.0822	1	-0.68761	0	0	0	2	2	3	1	2	3	0	3	3
12	1	12	1	0.0809	0.16602	0.05244	0.70064	4	-0.739	0	0	0	1	3	3	1	5	3	0	3	3
5	1	5	1	0.20589	0.70513	0.07971	0.00927	2	-0.5381	0	0	0	2	2	3	1	3	4	0	3	3
65	0	65	0	0.13691	0.37547	0.17704	0.31058	2	-0.47598	1	0	1	2	2	3	0	1	0	0	1	6
4	1	4	1	0.04846	0.05257	0.06694	0.83204	4	-0.66172	0	0	0	2	3	3	1	5	3	0	3	3
65	0	65	0	0.2349	0.02605	0.32831	0.41073	4	-0.43376	1	0	0	2	3	3	0	1	0	0	1	6
85	0	85	0	0.09617	0.42602	0.2425	0.23531	2	-0.55747	0	0	0	2	3	3	1	6	3	0	3	3
36	1	56	1	0.26903	0.08134	0.26671	0.38292	4	-0.62109	0	1	0	2	2	3	1	3	3	0	3	3
39	1	39	1	0.37983	0.196	0.27058	0.15359	1	-0.34391	1	0	0	1	1	3	0	5	1	0	3	8
16	1	29	1	0.6562	0.15721	0.12153	0.06505	1	-0.7805	0	0	1	1	1	2	1	5	2	0	3	3
77	0	77	0	0.33895	0.05188	0.12913	0.48004	4	-0.31969	1	0	0	2	2	3	1	5	1	0	3	8
71	0	71	0	0.43707	0.04908	0.15928	0.35456	1	-0.57087	0	0	1	1	1	2	1	6	2	0	3	3
76	0	76	0	0.54473	0.08138	0.2769	0.09699	1	-0.72478	0	0	0	2	3	3	0	1	1	0	1	1
34	1	34	1	0.14586	0.06109	0.62476	0.16829	3	-0.54279	0	0	0	2	1	3	0	5	0	0	2	2
76	0	76	0	0.23656	0.34804	0.11923	0.29617	2	-0.48396	1	0	0	2	1	3	1	2	0	0	1	6
30	1	30	1	0.00297	0.00015	0.71104	0.28584	3	-0.78182	0	0	0	1	1	3	1	6	0	0	3	3
32	1	32	1	0.09305	0.51118	0.2279	0.16786	2	-1.05575	0	1	0	2	2	3	1	5	2	0	3	3
34	1	54	1	0.48241	0.11847	0.31399	0.08513	1	-0.66228	0	0	0	2	3	3	0	5	0	0	2	2
18	1	28	1	0.15589	0.36147	0.10728	0.37536	4	-0.61205	0	0	0	2	3	3	1	5	3	0	3	3
19	1	29.73	1	0.15965	0.24584	0.29694	0.29758	4	-0.66031	0	0	0	2	1	3	1	2	2	0	2	2
58	0	58	0	0.35841	0.16285	0.08602	0.39272	4	-0.55787	0	0	0	1	3	3	1	5	4	0	3	3
74	0	74	0	0.14585	0.19388	0.11836	0.5419	4	-0.3975	1	1	0	2	3	3	0	2	0	0	1	6
51	0	51	0	0.38952	0.26435	0.06199	0.28414	1	-0.65194	0	0	0	2	3	3	1	6	3	1	4	4
16	1	16	1	0.02676	0.17274	0.04193	0.75858	4	-0.66187	0	0	0	1	1	3	1	3	0	0	2	2
42	0	42	0	0.44096	0.02643	0.2419	0.29071	1	-1.05855	0	0	0	1	1	3	0	2	0	0	1	1
63	0	63	0	0.0738	0.03582	0.37335	0.51703	4	-0.42157	1	0	0	1	1	3	0	5	0	0	2	7
7	1	12	1	0.01422	0.00268	0.65698	0.32611	3	-1.12023	0	0	0	2	4	3	1	3	4	1	4	4
43	0	43	0	0.0222	0.11406	0.71394	0.1498	3	-0.65141	0	0	0	1	1	2	1	2	0	0	1	1
20	1	30	1	0.07642	0.01954	0.28715	0.61689	4	-0.53564	0	1	1	1	1	2	1	5	0	0	2	2
24	1	34	1	0.12915	0.34538	0.11031	0.41516	4	-0.54054	0	0	0	1	2	2	1	1	0	0	1	1
15	1	15	1	0.14624	0.1571	0.47533	0.22134	3	-1.04698	0	0	1	1	1	2	0	2	0	0	1	1
46	1	67	1	0.44629	0.198	0.1912	0.16451	1	-0.52437	0	0	0	2	3	3	0	1	1	0	1	1
21	1	31	1	0.19157	0.07368	0.07563	0.65912	4	-0.79684	0	1	0	1	3	2	1	6	3	0	3	3
17	1	37	1	0.1561	0.2033	0.18039	0.46021	4	-0.83484	0	0	0	2	3	3	0	3	0	0	2	2
65	0	65	0	0.19152	0.02645	0.1796	0.60243	4	-0.47401	1	0	0	2	3	3	0	1	0	0	1	6
34	1	34	1	0.0627	0.17442	0.01686	0.74602	4	-0.47947	1	0	0	2	4	3	1	5	4	0	3	8
8	1	8	1	0.01803	0.59781	0.30967	0.07449	2	-0.84276	0	1	0	1	1	2	1	3	2	0	3	3
17	1	24	1	0.4433	0.12085	0.14482	0.29104	1	-0.8123	0	0	0	2	3	3	1	3	0	0	2	2
18	1	28	1	0.17389	0.29529	0.48138	0.04944	3	-1.03591	0	0	0	2	1	3	1	5	3	1	4	4
26	1	56	1	0.02281	0.34722	0.26184	0.36813	4	-0.554985	0	1	0	1	2	2	1	5	2	1	4	4
47	0	47	0	0.00931	0.45426	0.49535	0.04108	3	-0.603813	0	0	0	1	3	3	0	1	2	0	2	2
32	0	32	0	0.27791	0.37895	0.12892	0.21422	2	-0.714665	0	0	0	1	1	2	0	3	1	0	2	2
52	0	52	0	0.27373	0.4695	0.15462	0.10214	2	-0.697932	0	0	0	2	3	3	1	5	3	0	3	3
62	0	62	0	0.01653	0.04849	0.51893	0.41605	3	-0.7881	0	0	0	2	2	3	1	2	0	0	1	1
36	0	36	0	0.20415	0.29299	0.44206	0.0608	3	-0.661576	0	0	0	1	2	3	1	5	0	0	2	2
26	1	30	1	0.1777	0.17825	0.49866	0.14539	3	-0.724434	0	1	0	2	3	3	0	3	4	0	3	3
11	1	19	1	0.10201	0.03256	0.0556	0.80983	4	-0.927246	0	0	0	2	1	3	1	5	4	0	3	3
65	0	65	0	0.25559	0.01986	0.39947	0.32508	3	-0.395358	1	0	0	2	1	3	0	5	1	0	3	8
32	1	38	1	0.01596	0.01694	0.22242	0.74469	4	-0.589441	0	1	0	2	1	3	0	3	2	0	3	3
28	1	38	1	0.54473	0.08138	0.2769	0.09699	1	-0.724782	0	0	0	1	3	2	1	5	2	0	3	3
76	0	76	0	0.34386	0.08631	0.33609	0.23374	1	-0.450941	1	0	0	2	3	3	1	6	2	0	3	8
85	0	85	0	0.21034	0.43644	0.12674	0.22648	2	-0.322459	1	1	0	1	3	3	0	3	2	0	3	8
53	0	53	0	0.06856	0.24277	0.2947	0.39397	4	-0.491679	1	0	0	1	3	2	0	1	0	0	1	6
32	0	32	0	0.02361	0.24876	0.17631	0.55132	4	-0.369547	1	1	0	1	1	2	1	2	2	0	2	7
60	0	60	0	0.01712	0.21228	0.73838	0.03223	3	-0.485967	1	0	0	2	2	3	1	5	3	0	3	8
84	0	84	0	0.42799	0.16689	0.23744	0.16768	1	-0.377914	1	0	0	2	3	3	1	1	0	0	1	6
19	1	22	1	0.11086	0.02125	0.19699	0.6709	4	-0.692487	0	0	0	1	3	2	1	2	0	0	1	1
80	0	80	0	0.49717	0.08834	0.27624	0.13825	1	-0.285448	1	0	0	2	2	3	0	1	1	0	1	6
53	0	53	0	0.16165	0.04749	0.30207	0.48879	4	-0.373595	1	0	0	2	3	3	0	2	0	0	1	6
37	0	37	0	0.01586	0.05827	0.75752	0.16834	3	-0.606308	0	0	0	2	2	3	0	3	3	0	3	3
67	0	67	0	0.16124	0.16773	0.30155	0.36948	4	-0.423013	1	0	0	2	3	3	0	1	0	0	1	6
11	1	11	1	0.10319	0.15039	0.27202	0.4744	4	-0.458293	1	0	0	2	3	3	1	5	0	1	4	9
46	0	46	0	0.40156	0.08928	0.35789	0.15128	1	-0.710679	0	0	0	1	3	1	0	1	0	0	1	1
13	1	23	1	0.04592	0.08511	0.27209	0.59688	4	-0.722338	0	1	1	2	2	3	1	5	3	0	3	3
23	1	33	1	0.22605	0.169	0.25529	0.34966	4	-0.88781	0	0	0	2	3	3	1	3	2	0	3	3
19	0	19	0	0.77398	0.08846	0.0782	0.05935	1	-0.52183	0	0	0	1	3	3	0	5	2	0	3	3
15	1	15	1	0.01015	0.10253	0.46868	0.41865	3	-0.670889	0	0	0	2	2	3	0	2	0	0	1	1
4	1	4	1	0.3175	0.30708	0.27138	0.10404	1	-0.697023	0	0	0	2	1	3	1	5	2	1	4	4
17	1	17	1	0.03261	0.14673	0.11032	0.71035	4	-0.520215	0	1	1	2	2	3	1	5	3	0	3	3
9	1	21	1	0.01463	0.33721	0.43658	0.21157	3	-1.38208	0	1	0	1	3	3	0	5	3	0	3	3
71	0	71	0	0.05481	0.44408	0.26897	0.23214	2	-0.487111	1	0	0	2	2	3	0	5	3	0	3	8
76	0	76	0	0.28166	0.24624	0.18834	0.28376	4	-0.542382	0	0	0	2	2	3	1	6	3	0	3	3
25	1	35	1	0.07545	0.07218	0.09643	0.75595	4	-0.633123	0	0	0	2	1	3	1	5	2	0	3	3
19	1	29	1	0.06877	0.04306	0.18424	0.70393	4	-0.610196	0	0	1	2	1	3	1	3	1	0	2	2
82	0	82	0	0.45198	0.04659	0.25989	0.24155	1	-0.47817	1	0	0	2	1	3	0	2	1	0	2	7
35	1	35	1	0.4497	0.02191	0.14917	0.37921	1	-0.495838	1	0	0	2	3	3	0	3	4	0	3	8
49	0	49	0	0.01764	0.65673	0.12568	0.19995	2	-0.994995	0	0	0	1	3	2	1	2	0	0	1	1
43	1	43	1	0.37195	0.10542	0.16791	0.35472	1	-0.670328	0	1	0	2	2	3	1	5	2	0	3	3
20	1	30	1	0.00051	0.01859	0.02674	0.95416	4	-0.75456	0	0	0	1	1	3	0	5	4	0	3	3
24	1	24	1	0.04025	0.03055	0.67853	0.25068	3	-0.897833	0	0	0	2	1	3	1	3	2	0	3	3
9	1	9	1	0.02716	0.07634	0.0988	0.7977	4	-0.706793	0	0	0	2	3	3	1	5	4	0	3	3
66	0	66	0	0.13899	0.6008	0.21903	0.04119	2	-0.890718	0	0	0	1	1	2	1	5	0	0	2	2
22	0	22	0	0.04514	0.35858	0.24359	0.35268	2	-0.779743	0	0	0	2	1	3	0	2	0	0	1	1
35	1	37	1	0.21008	0.35163	0.27607	0.16222	2	-0.404644	1	0	0	2	1	3	1	3	1	0	2	7
41	0	41	0	0.10303	0.75193	0.0607	0.08435	2	-0.513557	0	0	0	2	3	3	0	3	2	0	3	3
22	0	22	0	0.38129	0.19355	0.30416	0.12101	1	-0.619634	0	0	0	2	3	3	1	1	0	0	1	1
11	0	11	0	0.07366	0.765	0.07264	0.08871	2	-0.22399	1	0	0	2	1	3	1	6	4	0	3	8
16	1	16	1	0.20502	0.34824	0.18783	0.25891	2	-0.515992	0	1	0	2	1	3	1	3	1	0	2	2
66	0	66	0	0.00776	0.04898	0.02986	0.9134	4	-0.598781	0	0	1	1	3	3	1	5	2	0	3	3
55	0	55	0	0.01679	0.03982	0.03381	0.90958	4	-0.796592	0	0	0	1	1	2	0	3	2	0	3	3
14	1	14	1	0.00117	0.10162	0.58936	0.30786	3	-0.935901	0	0	0	1	1	3	1	6	2	1	4	4
63	0	63	0	0.20341	0.13756	0.13335	0.52568	4	-0.581796	0	0	0	1	2	2	1	5	3	0	3	3
13	1	13	1	0.0089	0.07424	0.20292	0.71394	4	-0.870726	0	1	1	2	1	3	1	6	1	0	3	3
9	1	11	1	0.02118	0.01302	0.07681	0.88898	4	-1.24898	0	0	0	2	2	3	1	5	3	0	3	3
27	1	27	1	0.03056	0.10448	0.4672	0.39776	3	-0.917016	0	0	0	2	2	3	0	5	2	0	3	3
34	0	34	0	0.00113	0.00144	0.26111	0.73633	4	-0.600053	0	0	0	1	1	2	0	3	1	0	2	2
38	1	38	1	0.40758	0.17429	0.20326	0.21487	1	-0.294297	1	0	0	1	4	3	1	5	4	0	3	8
7	1	7	1	0.2114	0.18926	0.35158	0.24776	3	-0.906612	0	0	0	2	3	3	1	5	2	1	4	4
12	1	12	1	0.05604	0.2109	0.12032	0.61275	4	-0.338648	1	1	0	2	1	3	1	5	1	0	3	8
17	1	17	1	0.04798	0.23472	0.6929	0.0244	3	-0.86195	0	1	1	1	1	2	1	3	2	0	3	3
21	1	26	1	0.01235	0.45831	0.47673	0.05261	3	-0.866646	0	0	1	2	3	3	1	6	3	1	4	4
72	0	72	0	0.28644	0.34262	0.07003	0.30092	2	-0.588517	0	0	0	2	2	3	0	2	0	0	1	1
33	0	33	0	0.66421	0.04829	0.05823	0.22927	1	-0.619126	0	0	0	1	1	3	0	1	0	0	1	1
53	1	66	1	0.50906	0.03046	0.2169	0.24359	1	-0.422947	1	1	0	2	1	3	0	6	1	0	3	8
53	0	53	0	0.00761	0.31299	0.49829	0.18112	3	-0.582399	0	0	0	2	3	3	0	5	1	0	3	3
36	0	36	0	0.34729	0.61143	0.02184	0.01944	2	-0.458468	1	1	0	1	1	3	0	3	0	0	2	7
21	1	41	1	0.26758	0.22026	0.43107	0.08109	3	-0.592276	0	0	0	2	2	3	0	3	3	1	4	4
10	1	10	1	0.31209	0.15787	0.29381	0.23624	1	-0.519704	0	1	1	1	3	3	1	5	4	0	3	3
65	0	65	0	0.17545	0.06212	0.34726	0.41517	4	-0.354024	1	1	0	2	3	3	0	1	0	0	1	6
62	0	62	0	0.03425	0.12997	0.55852	0.27726	3	-0.698033	0	0	0	2	3	3	0	1	0	0	1	1
38	0	38	0	0.0862	0.11799	0.447	0.34882	3	-0.637948	0	0	0	2	3	3	0	3	3	0	3	3
57	0	57	0	0.16462	0.04019	0.5465	0.24869	3	-0.517763	0	0	0	2	3	3	1	5	4	0	3	3
13	1	13	1	0.01371	0.1529	0.78797	0.04542	3	-1.04285	0	1	0	1	3	3	1	5	2	0	3	3
14	1	14	1	0.01479	0.53888	0.36235	0.08398	2	-0.664777	0	0	0	2	2	3	1	5	4	0	3	3
85	0	85	0	0.2143	0.04407	0.42519	0.31644	3	-0.817255	0	0	0	1	1	3	0	1	0	0	1	1
85	0	85	0	0.11606	0.11287	0.12449	0.64658	4	-0.51188	0	0	0	1	1	3	0	1	0	0	1	1
4	1	4	1	0.02239	0.30994	0.49835	0.16932	3	-0.601212	0	1	0	2	1	3	1	3	1	1	4	4
23	1	27	1	0.11272	0.26189	0.18857	0.43682	4	-0.352052	1	0	0	2	3	3	1	5	3	0	3	8
60	0	60	0	0.19691	0.11044	0.1875	0.50515	4	-0.4318	1	0	0	2	2	3	0	3	4	0	3	8
37	0	37	0	0.13128	0.33252	0.3582	0.178	3	-0.917575	0	0	0	2	3	3	0	1	0	0	1	1
16	1	16	1	0.14004	0.29597	0.25116	0.31284	4	-0.63579	0	0	0	2	2	3	0	5	1	0	3	3
42	0	42	0	0.04121	0.49757	0.26627	0.19496	2	-0.89031	0	1	0	1	1	2	0	3	1	0	2	2
85	0	85	0	0.39313	0.25864	0.24156	0.10667	1	-0.602681	0	0	0	1	3	3	0	2	0	0	1	1
36	0	36	0	0.27432	0.15853	0.37759	0.18955	3	-0.566721	0	0	0	2	3	3	1	5	2	0	3	3
10	1	10	1	0.10333	0.44045	0.41338	0.04285	2	-0.818677	0	0	0	2	4	3	1	5	2	1	4	4
68	0	68	0	0.36615	0.03109	0.30008	0.30268	1	-0.403758	1	0	0	2	3	3	0	1	0	0	1	6
17	1	21	1	0.08111	0.17761	0.09151	0.64978	4	-0.988512	0	0	0	2	3	3	0	5	0	0	2	2
17	1	17	1	0.33595	0.43422	0.19631	0.03352	2	-0.57872	0	0	0	2	3	3	0	3	1	0	2	2
16	1	16	1	0.1423	0.27713	0.44823	0.13235	3	-0.831832	0	0	1	2	1	3	1	3	3	0	3	3
61	0	61	0	0.02279	0.7196	0.2164	0.04121	2	-0.623832	0	0	0	1	3	2	0	1	0	0	1	1
9	1	13	1	0.11065	0.03843	0.18444	0.66648	4	-0.756743	0	0	0	2	2	3	1	6	3	1	4	4
62	0	62	0	0.08324	0.24374	0.33128	0.34173	4	-0.500217	1	0	0	2	3	3	0	2	2	0	2	7
43	1	43	1	0.51984	0.16	0.14681	0.17335	1	-0.168168	1	0	1	1	3	3	0	5	3	1	4	9
27	1	32	1	0.01147	0.2365	0.09423	0.65779	4	-0.924879	0	0	1	2	3	3	0	1	2	0	2	2
33	0	33	0	0.01388	0.25517	0.03838	0.69257	4	-0.492723	1	0	0	2	3	3	1	3	1	0	2	7
76	0	76	0	0.08081	0.02832	0.40462	0.48625	4	-0.456533	1	1	0	1	1	3	0	5	0	0	2	7
67	0	67	0	0.10935	0.25309	0.26985	0.36772	4	-0.621547	0	1	0	1	1	3	1	5	3	0	3	3
35	1	39	1	0.33586	0.11671	0.39782	0.1496	3	-0.758721	0	0	1	2	1	3	0	5	2	0	3	3
61	0	61	0	0.47888	0.0347	0.37859	0.10783	1	-0.522103	0	0	0	2	3	3	1	3	3	0	3	3
18	1	28	1	0.15877	0.0992	0.54046	0.20157	3	-1.16446	0	0	0	2	3	3	1	2	1	0	2	2
16	1	16	1	0.01946	0.26381	0.21651	0.50023	4	-0.732585	0	1	0	2	4	3	1	5	4	0	3	3
51	0	51	0	0.26795	0.03003	0.53058	0.17144	3	-0.780925	0	1	0	2	3	3	1	2	1	0	2	2
53	0	53	0	0.03369	0.22178	0.08618	0.65834	4	-0.67719	0	0	0	2	2	3	1	5	1	0	3	3
37	1	41	1	0.28997	0.0515	0.44529	0.21324	3	-0.663918	0	1	0	2	3	3	0	2	3	1	4	4
7	1	7	1	0.15773	0.05763	0.49967	0.28497	3	-0.501689	1	1	1	2	1	3	1	5	4	0	3	8
48	0	48	0	0.13249	0.50098	0.21455	0.15198	2	-0.743943	0	0	0	2	3	3	0	1	0	0	1	1
32	1	67	1	0.63726	0.23248	0.06027	0.06998	1	-0.669181	0	1	0	2	1	3	0	3	3	0	3	3
16	0	16	0	0.03978	0.32398	0.10674	0.5295	4	-0.423358	1	0	0	2	4	3	1	5	1	0	3	8
9	1	11	1	0.02174	0.03995	0.32376	0.61455	4	-0.990571	0	0	0	2	3	3	1	5	0	0	2	2
16	1	16	1	0.20918	0.07278	0.38256	0.33547	3	-0.462032	1	0	0	2	3	3	0	3	4	0	3	8
22	1	22	1	0.28029	0.02665	0.53994	0.15312	3	-0.641454	0	0	0	2	2	3	0	1	0	0	1	1
37	0	37	0	0.43648	0.12054	0.12066	0.32232	1	-0.736294	0	0	0	1	3	3	1	1	0	0	1	1
42	0	42	0	0.00972	0.59294	0.03109	0.36624	2	-0.357303	1	0	0	2	2	3	0	2	0	0	1	6
16	1	26	1	0.00493	0.02711	0.39655	0.5714	4	-0.943564	0	0	0	2	2	3	1	5	4	0	3	3
12	1	15.65	1	0.1129	0.10413	0.70266	0.08031	3	-1.05199	0	1	1	2	2	3	1	5	3	0	3	3
20	1	30	1	0.01874	0.06149	0.58015	0.33963	3	-0.891391	0	0	0	2	3	3	1	5	2	1	4	4
85	0	85	0	0.48674	0.0187	0.11808	0.37648	1	-0.920933	0	0	0	1	1	2	1	5	0	0	2	2
8	1	10	1	0.0155	0.22799	0.28937	0.46714	4	-1.16479	0	0	0	2	2	3	1	5	2	1	4	4
59	0	59	0	0.01985	0.45229	0.46052	0.06735	3	-0.651925	0	0	0	2	2	3	0	3	0	0	2	2
50	1	50	1	0.16934	0.18343	0.28616	0.36107	4	-0.171163	1	0	0	2	2	3	1	3	1	0	2	7
35	1	45	1	0.09052	0.08535	0.13341	0.69073	4	-0.598024	0	1	0	1	3	3	1	2	2	0	2	2
36	0	36	0	0.07465	0.15872	0.10308	0.66356	4	-0.376349	1	1	0	2	3	3	1	2	4	0	3	8
30	1	30	1	0.09372	0.11657	0.03342	0.7563	4	-0.69056	0	0	0	1	1	2	1	5	0	0	2	2
1	1	1	1	0.02687	0.71176	0.13526	0.12611	2	-0.831045	0	0	1	1	3	2	0	6	4	0	3	3
9	1	11	1	0.00546	0.11763	0.33947	0.53744	4	-1.09326	0	0	0	2	3	3	0	5	3	0	3	3
43	0	43	0	0.00925	0.28482	0.45159	0.25434	3	-0.694101	0	0	0	2	3	3	0	2	0	0	1	1
76	0	76	0	0.02024	0.23082	0.51292	0.23603	3	-0.950345	0	0	1	1	2	2	1	5	2	0	3	3
20	1	30	1	0.06179	0.02801	0.33539	0.57481	4	-0.659084	0	1	1	2	3	3	1	3	2	0	3	3
37	0	37	0	0.0201	0.05619	0.79961	0.1241	3	-1.06005	0	0	0	1	3	1	0	1	0	0	1	1
19	1	34.45	1	0.02953	0.55076	0.24387	0.17584	2	-0.571848	0	0	0	2	1	3	1	3	0	0	2	2
36	0	36	0	0.02412	0.55088	0.38042	0.04457	2	-0.643545	0	0	0	2	2	3	1	2	3	1	4	4
51	0	51	0	0.02768	0.69001	0.15845	0.12387	2	-0.747492	0	0	0	1	3	2	0	2	1	0	2	2
27	1	30	1	0.06114	0.07298	0.16005	0.70583	4	-0.580071	0	1	1	2	3	3	1	3	3	0	3	3
31	1	31	1	0.00154	0.00543	0.69769	0.29535	3	-0.768198	0	0	1	1	1	2	1	3	2	1	4	4
17	1	27	1	0.03512	0.33091	0.27996	0.35401	4	-0.785082	0	0	0	2	3	3	1	3	4	1	4	4
49	1	59	1	0.04988	0.04656	0.26617	0.63739	4	-0.588959	0	0	0	2	1	3	0	2	0	0	1	1
40	0	40	0	0.01669	0.02887	0.14589	0.80855	4	-0.679999	0	0	0	1	2	1	0	1	0	0	1	1
17	1	17	1	0.0801	0.33409	0.30561	0.2802	2	-0.892848	0	0	0	2	3	3	1	5	4	0	3	3
52	0	52	0	0.39508	0.03155	0.39187	0.1815	1	-0.653247	0	0	0	1	1	2	1	3	1	0	2	2
19	1	19	1	0.44709	0.07645	0.22718	0.24928	1	-0.305208	1	0	1	2	4	3	1	6	2	1	4	9
52	0	52	0	0.52884	0.19823	0.14051	0.13242	1	-0.593088	0	1	0	1	1	3	1	5	3	0	3	3
43	0	43	0	0.04624	0.61466	0.11397	0.22513	2	-0.800415	0	0	0	1	1	3	1	3	0	0	2	2
16	1	36	1	0.04499	0.02335	0.7022	0.22946	3	-1.24015	0	0	0	2	2	3	1	6	4	0	3	3
39	0	39	0	0.32714	0.51564	0.05097	0.10626	2	-0.764835	0	1	0	2	1	3	1	2	0	0	1	1
31	1	32	1	0.17703	0.35464	0.26696	0.20136	2	-0.583526	0	0	0	2	4	3	1	5	3	0	3	3
56	0	56	0	0.32787	0.05759	0.43559	0.17896	3	-0.627369	0	0	0	2	1	3	0	5	0	0	2	2
16	1	16	1	0.04157	0.154	0.67024	0.13419	3	-0.547201	0	0	1	2	1	3	1	5	3	0	3	3
79	0	79	0	0.34341	0.3127	0.06208	0.28182	1	-0.488653	1	0	0	1	1	3	0	5	2	0	3	8
10	1	10	1	0.12146	0.08942	0.30822	0.48091	4	-0.932964	0	1	1	2	1	3	1	6	4	0	3	3
40	0	40	0	0.10339	0.03661	0.77985	0.08016	3	-0.237076	1	0	0	1	4	3	0	5	0	0	2	7
67	0	67	0	0.11633	0.17777	0.46494	0.24096	3	-0.702682	0	0	1	1	1	3	0	5	0	0	2	2
65	0	65	0	0.35663	0.32462	0.09729	0.22146	1	-0.419127	1	0	0	2	1	3	1	5	1	0	3	8
59	0	59	0	0.03722	0.1026	0.0946	0.76559	4	-0.589996	0	0	0	2	3	3	1	5	3	0	3	3
47	0	47	0	0.00572	0.02936	0.17589	0.78902	4	-0.380078	1	0	0	2	2	3	1	5	1	0	3	8
62	0	62	0	0.04592	0.41394	0.13272	0.40742	2	-0.593425	0	0	0	2	2	3	0	2	0	0	1	1
16	1	16	1	0.00901	0.23384	0.10354	0.65362	4	-0.809034	0	1	1	1	1	3	1	5	1	0	3	3
12	1	12	1	0.46324	0.44638	0.03087	0.05951	1	-1.07488	0	0	1	1	1	3	1	5	4	0	3	3
16	1	26	1	0.01557	0.03667	0.01424	0.93352	4	-0.891327	0	0	0	1	1	3	0	3	1	0	2	2
65	0	65	0	0.47315	0.13875	0.17662	0.21148	1	-0.671752	0	0	0	2	3	3	1	5	3	0	3	3
16	1	21	1	0.12301	0.25288	0.15286	0.47125	4	-0.55621	0	0	0	2	3	3	0	3	3	1	4	4
40	0	40	0	0.51442	0.14121	0.25141	0.09296	1	-0.705593	0	0	0	2	3	3	1	2	3	0	3	3
28	1	34	1	0.04667	0.27774	0.32746	0.34813	4	-0.856122	0	1	1	1	3	2	1	5	3	0	3	3
40	0	40	0	0.33047	0.40578	0.18161	0.08215	2	-0.888854	0	0	0	1	3	2	1	2	1	0	2	2
62	0	62	0	0.51921	0.17388	0.11893	0.18798	1	-0.586433	0	0	0	1	1	2	0	5	0	0	2	2
9	1	9	1	0.19014	0.10278	0.31518	0.3919	4	-0.227488	1	0	1	2	1	3	0	5	3	0	3	8
8	1	28	1	0.02183	0.77857	0.16497	0.03463	2	-1.21328	0	0	0	1	3	3	1	3	0	0	2	2
26	1	29	1	0.05606	0.57388	0.27189	0.09817	2	-0.754278	0	0	0	2	3	3	1	5	3	0	3	3
57	0	57	0	0.02567	0.63219	0.19717	0.14497	2	-0.816706	0	0	0	2	3	3	1	5	3	0	3	3
16	1	19	1	0.06464	0.0433	0.12949	0.76258	4	-0.654211	0	0	0	2	1	3	1	5	3	0	3	3
27	1	37	1	0.0836	0.00943	0.70291	0.20406	3	-0.472602	1	0	1	2	1	3	0	5	3	0	3	8
10	1	10	1	0.01837	0.32719	0.41763	0.23681	3	-0.671158	0	0	0	2	1	3	1	5	2	1	4	4
44	0	44	0	0.14708	0.01388	0.66848	0.17056	3	-0.422055	1	1	0	1	1	2	0	3	0	0	2	7
21	1	28	1	0.09341	0.33896	0.20051	0.36713	4	-0.67069	0	0	0	2	2	3	0	5	0	0	2	2
13	1	16	1	0.14988	0.341	0.22291	0.28621	2	-0.52738	0	0	0	1	1	2	1	5	0	0	2	2
65	0	65	0	0.05865	0.64643	0.04489	0.25004	2	-0.744365	0	0	0	2	3	3	1	1	0	0	1	1
51	0	51	0	0.05087	0.58586	0.03563	0.32764	2	-0.570147	0	0	0	1	3	2	0	2	0	0	1	1
52	0	52	0	0.17746	0.3798	0.26081	0.18193	2	-0.834475	0	0	0	1	2	3	1	3	2	0	3	3
53	0	53	0	0.14519	0.54504	0.17418	0.13559	2	-0.767517	0	1	0	2	2	3	0	3	4	0	3	3
10	1	10	1	0.39485	0.07703	0.13898	0.38915	1	-0.722417	0	1	0	1	2	2	1	6	3	0	3	3
23	1	23	1	0.00158	0.0059	0.86288	0.12965	3	-1.13784	0	1	1	2	1	3	1	5	2	0	3	3
55	0	55	0	0.03977	0.32395	0.5993	0.03698	3	-0.90975	0	0	0	2	2	3	0	3	0	0	2	2
11	1	20	1	0.20059	0.2307	0.28924	0.27947	3	-0.935326	0	0	0	2	3	3	0	5	4	0	3	3
16	1	26	1	0.0035	0.06215	0.90022	0.03413	3	-0.893854	0	0	1	2	2	3	1	5	4	0	3	3
60	0	60	0	0.10631	0.1469	0.53219	0.2146	3	-0.650068	0	0	0	2	2	3	0	3	1	0	2	2
7	1	10	1	0.02584	0.12906	0.29312	0.55198	4	-0.865218	0	1	1	1	2	3	1	5	2	1	4	4
40	0	40	0	0.06334	0.0791	0.43573	0.42183	3	-0.764889	0	0	0	1	3	2	1	1	0	0	1	1
17	1	19	1	0.0517	0.03467	0.38592	0.52771	4	-0.810564	0	0	0	1	1	2	1	5	0	0	2	2
21	1	21	1	0.00075	0.01133	0.96771	0.02021	3	-0.592331	0	1	0	2	3	3	0	5	3	0	3	3
17	1	27	1	0.01819	0.02258	0.86334	0.09589	3	-1.22506	0	0	1	2	3	3	1	2	3	0	3	3
59	0	59	0	0.04356	0.48626	0.2885	0.18169	2	-0.333284	1	0	0	2	1	3	1	5	0	0	2	7
61	0	61	0	0.50449	0.03794	0.36872	0.08886	1	-0.445312	1	0	0	2	3	3	0	2	1	0	2	7
7	1	7	1	0.07087	0.24937	0.58454	0.09522	3	-0.676724	0	0	0	2	4	3	1	5	2	0	3	3
22	1	23	1	0.11687	0.06064	0.33951	0.48299	4	-0.888103	0	0	0	1	1	2	0	3	0	0	2	2
7	1	7	1	0.00984	0.00503	0.37088	0.61424	4	-1.52527	0	1	0	2	4	3	1	5	4	0	3	3
75	0	75	0	0.17254	0.55794	0.14612	0.1234	2	-0.208228	1	0	0	2	3	3	0	2	1	0	2	7
11	1	11	1	0.13655	0.43173	0.12072	0.311	2	-0.65849	0	0	0	1	2	3	0	3	1	0	2	2
34	0	34	0	0.01109	0.06949	0.24479	0.67464	4	-0.725172	0	0	0	1	1	2	0	5	1	0	3	3
5	1	5	1	0.00476	0.61844	0.34167	0.03512	2	-0.946923	0	1	0	1	3	2	1	6	3	0	3	3
24	1	29	1	0.02335	0.0302	0.30017	0.64629	4	-0.65647	0	1	0	2	3	3	1	5	3	0	3	3
31	0	31	0	0.11451	0.62434	0.11567	0.14548	2	-0.998408	0	0	0	2	2	3	1	5	0	0	2	2
9	1	9	1	0.16614	0.06285	0.4831	0.28791	3	-0.821595	0	0	0	1	3	3	1	2	3	0	3	3
30	1	30	1	0.03342	0.08496	0.87151	0.01012	3	-1.20138	0	0	0	2	2	3	1	6	3	0	3	3
24	0	24	0	0.3115	0.32567	0.1137	0.24914	2	-0.559714	0	0	0	1	2	3	0	5	3	0	3	3
18	1	19	1	0.42869	0.05565	0.30819	0.20747	1	-1.15449	0	0	0	1	1	2	1	5	3	0	3	3
1	1	1	1	0.39936	0.03379	0.23469	0.33217	1	-0.721284	0	0	0	2	4	3	1	6	3	0	3	3
36	1	36	1	0.03199	0.03875	0.37658	0.55268	4	-0.823935	0	0	0	2	3	3	0	6	1	0	3	3
32	1	34	1	0.0258	0.56135	0.28759	0.12525	2	-1.07629	0	1	0	1	1	2	1	5	2	0	3	3
41	0	41	0	0.38939	0.19958	0.2301	0.18093	1	-0.81748	0	0	0	2	3	3	1	1	1	0	1	1
55	0	55	0	0.1453	0.20952	0.37284	0.27234	3	-0.617286	0	0	0	2	3	3	1	1	0	0	1	1
38	0	38	0	0.4058	0.09309	0.37877	0.12234	1	-0.731708	0	0	0	2	1	3	0	2	3	0	3	3
51	0	51	0	0.04846	0.08963	0.31301	0.5489	4	-0.759447	0	0	0	1	1	2	1	3	0	0	2	2
28	1	28	1	0.03342	0.36326	0.28664	0.31668	2	-0.825263	0	0	0	1	3	3	0	1	0	0	1	1
10	1	10	1	0.7797	0.07235	0.13391	0.01404	1	-0.509128	0	1	0	1	2	3	1	5	4	0	3	3
9	1	9	1	0.05021	0.40121	0.53187	0.01671	3	-0.828448	0	0	0	1	3	3	1	5	2	0	3	3
19	1	19	1	0.03127	0.00683	0.572	0.38991	3	-1.0788	0	1	0	1	1	3	1	5	1	0	3	3
27	1	30	1	0.17918	0.20868	0.13128	0.48086	4	-0.538005	0	0	0	2	4	3	1	6	4	0	3	3
12	1	14	1	0.44311	0.07784	0.25069	0.22836	1	-0.61629	0	0	0	2	2	3	1	5	4	0	3	3
23	1	23	1	0.04804	0.03143	0.52787	0.39266	3	-0.397422	1	0	0	2	2	3	0	5	4	0	3	8
18	1	24	1	0.08086	0.51356	0.07354	0.33204	2	-0.665758	0	0	0	1	1	3	1	6	4	0	3	3
16	0	16	0	0.37483	0.34847	0.1083	0.1684	1	-0.847925	0	0	1	1	2	3	1	6	2	0	3	3
21	1	25	1	0.01364	0.00166	0.52025	0.46445	3	-0.880338	0	0	1	2	1	3	0	5	1	0	3	3
42	1	52	1	0.41973	0.03803	0.35266	0.18958	1	-0.490469	1	0	0	2	1	3	0	2	4	1	4	9
55	0	55	0	0.14636	0.51761	0.1262	0.20983	2	-0.709395	0	0	0	2	3	3	0	1	2	0	2	2
13	1	14	1	0.00542	0.92554	0.0347	0.03434	2	-0.939164	0	1	0	2	2	3	1	5	3	0	3	3
41	0	41	0	0.04413	0.72786	0.16625	0.06177	2	-0.455727	1	0	1	1	3	2	0	3	2	0	3	8
19	1	26	1	0.2686	0.05372	0.49452	0.18316	3	-0.758199	0	0	0	2	1	3	1	5	3	1	4	4
20	1	21	1	0.1402	0.3829	0.1821	0.2948	2	-0.813383	0	0	1	2	1	3	1	6	1	0	3	3
36	1	41	1	0.39227	0.02451	0.24732	0.3359	1	-0.455829	1	0	0	1	2	3	1	5	0	0	2	7
5	1	11	1	0.04687	0.01821	0.29117	0.64375	4	-1.16768	0	0	0	1	1	3	1	5	0	0	2	2
54	0	54	0	0.05525	0.13762	0.62612	0.18101	3	-1.08253	0	1	1	1	1	2	1	5	1	0	3	3
65	0	65	0	0.13445	0.03661	0.16148	0.66746	4	-0.812071	0	0	0	2	2	3	1	5	3	0	3	3
51	0	51	0	0.11573	0.49188	0.37428	0.01812	2	-1.01864	0	0	0	1	3	1	0	1	0	0	1	1
7	1	7	1	0.26025	0.05499	0.3499	0.33486	3	-0.764303	0	0	0	2	1	3	0	3	4	0	3	3
8	1	8	1	0.04311	0.0686	0.76322	0.12507	3	-0.646591	0	1	0	2	1	3	1	5	3	0	3	3
15	1	15	1	0.01394	0.05017	0.17113	0.76476	4	-0.876498	0	0	1	2	1	3	1	5	1	0	3	3
21	1	23	1	0.08882	0.47344	0.03728	0.40046	2	-0.499793	1	0	0	2	1	3	1	5	3	0	3	8
19	1	21	1	0.08949	0.058	0.53534	0.31718	3	-0.292897	1	0	0	2	1	3	0	5	0	0	2	7
53	0	53	0	0.0589	0.18555	0.5249	0.23065	3	-0.602154	0	0	0	2	1	3	1	3	3	0	3	3
64	0	64	0	0.018	0.24945	0.0587	0.67386	4	-0.470761	1	0	0	2	3	3	1	1	0	0	1	6
68	0	67.77	0	0.43588	0.01489	0.21056	0.33866	1	-0.344273	1	1	0	2	3	3	1	1	2	0	2	7
52	0	52	0	0.03336	0.19918	0.02312	0.74434	4	-0.636184	0	0	0	2	3	3	1	5	1	1	4	4
42	0	42	0	0.09041	0.30121	0.11986	0.48853	4	-0.512565	0	0	0	2	3	3	0	3	0	0	2	2
27	1	27	1	0.14074	0.65421	0.03597	0.16908	2	-0.391364	1	0	0	1	1	2	0	2	2	0	2	7
70	0	70	0	0.01695	0.26377	0.44595	0.27333	3	-0.679857	0	1	1	2	1	3	1	5	2	0	3	3
29	1	33	1	0.03343	0.29639	0.5564	0.11378	3	-0.512351	0	0	0	2	3	3	1	1	0	0	1	1
42	0	42	0	0.19148	0.29906	0.1991	0.31037	4	-0.252935	1	0	0	1	3	2	1	3	0	0	2	7
76	0	76	0	0.00378	0.04284	0.76756	0.18583	3	-0.92718	0	0	1	1	2	3	1	3	4	0	3	3
43	0	43	0	0.26076	0.09095	0.26965	0.37863	4	-0.768467	0	0	0	1	1	2	0	5	0	0	2	2
2	1	2	1	0.067	0.0972	0.494	0.34181	3	-0.586044	0	0	0	1	4	3	0	3	4	1	4	4
26	1	31	1	0.6833	0.07017	0.08847	0.15806	1	-0.86817	0	0	1	2	2	3	1	6	4	0	3	3
10	1	10	1	0.09588	0.01462	0.7794	0.1101	3	-1.30356	0	1	0	2	2	3	1	5	2	0	3	3
30	1	32	1	0.19897	0.30292	0.11318	0.38494	4	-0.622807	0	0	0	2	3	3	0	1	2	0	2	2
75	0	75	0	0.15518	0.19212	0.30914	0.34356	4	-0.147369	1	0	0	2	1	3	0	5	1	0	3	8
38	0	38	0	0.00464	0.02835	0.91098	0.05602	3	-0.841778	0	0	0	2	1	3	0	2	0	0	1	1
62	0	62	0	0.1719	0.17468	0.13418	0.51924	4	-0.584977	0	0	0	2	1	3	1	5	2	0	3	3
18	1	18	1	0.00141	0.64605	0.11303	0.23951	2	-1.02648	0	0	0	2	4	3	1	6	0	1	4	4
9	1	9	1	0.14706	0.69752	0.13368	0.02174	2	-0.456227	1	1	1	2	3	3	1	6	3	1	4	9
17	1	27	1	0.12426	0.02253	0.29383	0.55938	4	-0.896816	0	0	0	2	1	3	1	5	3	0	3	3
40	0	40	0	0.13691	0.40561	0.28904	0.16844	2	-0.446128	1	1	0	2	2	3	0	5	0	0	2	7
54	0	54	0	0.64547	0.12667	0.16287	0.065	1	-0.872598	0	1	0	2	1	3	0	3	3	1	4	4
35	0	35	0	0.06115	0.4085	0.35492	0.17543	2	-0.928404	0	0	0	2	3	3	1	3	3	1	4	4
6	1	11	1	0.02132	0.28848	0.12341	0.56679	4	-0.881775	0	0	1	2	3	3	1	3	2	0	3	3
41	0	41	0	0.10238	0.50513	0.07951	0.31298	2	-0.618768	0	0	0	2	2	3	0	5	0	0	2	2
58	0	58	0	0.07902	0.0182	0.05152	0.85127	4	-0.655032	0	1	1	1	1	3	1	5	1	0	3	3
46	0	46	0	0.22932	0.14856	0.37597	0.24615	3	-0.551355	0	0	0	2	3	3	0	5	1	0	3	3
32	0	32	0	0.06073	0.03749	0.8	0.10178	3	-0.66811	0	0	0	2	3	3	0	1	0	0	1	1
62	0	62	0	0.2936	0.19496	0.20857	0.30287	4	-0.566594	0	0	0	1	3	3	1	5	1	0	3	3
16	1	16	1	0.04113	0.79178	0.03998	0.12711	2	-0.696245	0	0	0	2	3	3	1	3	2	1	4	4
78	0	78	0	0.49708	0.05819	0.19332	0.25141	1	-0.322616	1	0	0	1	3	2	0	1	0	0	1	6
53	0	53	0	0.01911	0.08284	0.64825	0.2498	3	-0.75543	0	0	0	1	2	3	1	3	3	0	3	3
57	0	57	0	0.06721	0.56734	0.18134	0.18411	2	-0.532096	0	1	0	1	3	3	0	1	0	0	1	1
17	0	17	0	0.02021	0.00048	0.61719	0.36213	3	-0.885849	0	0	0	2	4	3	1	5	4	0	3	3
14	1	14	1	0.00769	0.04561	0.5278	0.4189	3	-0.894947	0	1	1	1	1	2	1	3	1	0	2	2
61	0	61	0	0.13969	0.10897	0.40448	0.34686	3	-0.667013	0	0	0	1	2	3	1	2	1	0	2	2
9	1	9	1	0.00173	0.03434	0.66671	0.29722	3	-0.793717	0	0	0	2	1	3	1	5	2	0	3	3
52	0	52	0	0.18352	0.1816	0.55512	0.07977	3	-0.985328	0	0	0	1	3	2	1	1	0	0	1	1
11	1	21	1	0.00063	0.00175	0.90458	0.09305	3	-1.33413	0	0	1	2	1	3	1	6	4	0	3	3
62	0	62	0	0.44494	0.42608	0.04421	0.08478	1	-0.356894	1	0	0	2	3	3	1	5	1	0	3	8
72	0	72	0	0.4082	0.15202	0.3806	0.05918	1	-0.501825	1	0	0	2	1	3	0	3	0	0	2	7
45	0	45	0	0.23263	0.49977	0.17992	0.08768	2	-0.972698	0	0	0	1	3	2	1	3	0	0	2	2
19	1	19	1	0.00767	0.51456	0.34003	0.13774	2	-0.734723	0	1	0	2	3	3	1	5	4	0	3	3
13	1	23	1	0.16047	0.08911	0.22853	0.5219	4	-1.00963	0	0	0	1	1	1	0	1	2	0	2	2
15	1	15	1	0.67059	0.0392	0.20739	0.08283	1	-0.927618	0	1	1	2	3	3	1	6	3	1	4	4
51	0	51	0	0.00521	0.62515	0.3575	0.01214	2	-0.972356	0	0	0	1	1	3	1	3	2	0	3	3
35	1	38	1	0.2568	0.44565	0.21549	0.08206	2	-0.658105	0	0	0	2	2	3	1	5	3	0	3	3
18	1	21	1	0.10623	0.05041	0.08756	0.75581	4	-0.670006	0	0	1	2	1	3	1	5	0	0	2	2
11	1	11	1	0.32972	0.52929	0.09223	0.04876	2	-0.696884	0	0	0	2	3	3	0	5	4	0	3	3
42	0	42	0	0.01903	0.1652	0.79203	0.02374	3	-0.802853	0	1	0	1	1	3	0	3	1	0	2	2
14	1	24	1	0.04199	0.02863	0.81168	0.11771	3	-1.20545	0	1	0	1	3	2	1	3	0	0	2	2
8	1	8	1	0.50313	0.01244	0.14063	0.3438	1	-0.880645	0	0	0	2	1	3	0	6	3	0	3	3
74	0	74	0	0.54988	0.1302	0.20905	0.11087	1	-0.35383	1	0	0	2	3	3	0	3	0	0	2	7
69	0	69	0	0.53184	0.07082	0.18667	0.21067	1	-0.383592	1	0	0	1	3	1	0	1	0	0	1	6
11	1	11	1	0.07423	0.03765	0.45196	0.43616	3	-0.693433	0	0	0	1	1	2	1	2	1	0	2	2
52	0	52	0	0.04377	0.10122	0.02155	0.83346	4	-0.439336	1	0	0	1	1	3	0	3	1	0	2	7
22	1	25	1	0.04	0.51184	0.02193	0.42623	2	-0.688658	0	0	0	2	2	3	0	5	2	0	3	3
76	0	76	0	0.44927	0.31512	0.05104	0.18457	1	-0.453153	1	0	0	1	3	2	0	1	0	0	1	6
15	1	32	1	0.15756	0.27614	0.18661	0.37969	4	-0.799637	0	0	0	1	3	3	1	3	3	0	3	3
33	1	39	1	0.18724	0.00585	0.04794	0.75896	4	-0.524088	0	1	0	1	1	2	1	3	0	0	2	2
39	1	39	1	0.19444	0.42204	0.14328	0.24023	2	-0.643697	0	0	0	2	2	3	0	3	2	0	3	3
41	1	66	0	0.35714	0.20093	0.15417	0.28776	1	-0.465861	1	1	0	1	1	3	0	5	1	0	3	8
57	0	57	0	0.23386	0.33024	0.11697	0.31894	2	-0.55907	0	0	0	2	3	3	1	3	3	0	3	3
76	0	76	0	0.53141	0.0231	0.20402	0.24147	1	-0.629168	0	1	0	2	4	3	1	6	3	0	3	3
19	1	21	1	0.01404	0.03847	0.72241	0.22508	3	-0.844559	0	1	0	2	1	3	0	5	3	1	4	4
52	0	52	0	0.28269	0.25018	0.26932	0.19781	1	-0.741012	0	0	0	1	1	3	1	3	0	0	2	2
8	1	8	1	0.05005	0.2248	0.44624	0.27891	3	-0.860108	0	1	1	2	4	3	1	5	4	0	3	3
20	0	20	0	0.52446	0.06424	0.37255	0.03875	1	-0.642671	0	1	0	1	1	3	1	1	0	0	1	1
25	1	31	1	0.0305	0.13394	0.63538	0.20019	3	-0.81738	0	1	0	1	3	2	1	6	2	1	4	4
70	0	70	0	0.15716	0.2808	0.47692	0.08513	3	-0.409428	1	0	0	2	1	3	0	5	0	0	2	7
74	0	74	0	0.5974	0.16916	0.07312	0.16033	1	-0.350699	1	0	0	2	1	3	1	5	0	0	2	7
47	0	47	0	0.07485	0.02716	0.19363	0.70436	4	-0.865711	0	1	0	1	3	3	0	3	2	0	3	3
69	0	69	0	0.03849	0.53334	0.18145	0.24671	2	-0.380331	1	0	0	2	3	3	0	5	0	0	2	7
69	0	69	0	0.09477	0.15222	0.64825	0.10476	3	-0.732752	0	0	0	2	3	3	1	5	3	0	3	3
56	0	56	0	0.08543	0.22307	0.53603	0.15546	3	-0.709944	0	0	0	2	3	3	0	2	0	0	1	1
73	0	73	0	0.31599	0.28703	0.20643	0.19055	1	-0.1574	1	1	0	1	3	1	0	1	0	0	1	6
50	0	50	0	0.00103	0.02483	0.64479	0.32934	3	-0.354299	1	0	1	2	1	3	0	5	2	0	3	8
65	0	65	0	0.11945	0.09628	0.6483	0.13598	3	-0.840615	0	1	1	1	1	3	1	3	3	0	3	3
66	0	66	0	0.08357	0.08949	0.15003	0.67691	4	-0.435536	1	0	0	2	3	3	0	2	1	0	2	7
68	0	68	0	0.5185	0.06404	0.16585	0.25161	1	-0.588832	0	0	0	1	2	2	0	2	2	0	2	2
38	1	38	1	0.01398	0.16763	0.15334	0.66505	4	-0.615454	0	1	1	2	3	3	1	6	2	0	3	3
18	1	21	1	0.23141	0.05546	0.31993	0.39321	4	-0.823006	0	0	0	2	3	3	1	5	2	0	3	3
23	1	27	1	0.16691	0.17566	0.4136	0.24383	3	-0.729509	0	1	0	2	1	3	0	5	3	1	4	4
56	0	56	0	0.05832	0.08626	0.12681	0.72861	4	-0.769444	0	0	0	1	3	2	0	1	0	0	1	1
53	0	53	0	0.00098	0.93474	0.04848	0.0158	2	-1.11524	0	0	0	1	2	3	1	5	0	0	2	2
5	1	11	1	0.06561	0.03335	0.37501	0.52603	4	-0.953492	0	1	0	2	3	3	1	5	3	1	4	4
53	0	53	0	0.07719	0.0633	0.2336	0.6259	4	-0.556155	0	0	0	1	1	3	1	3	3	0	3	3
22	1	22	1	0.12766	0.06332	0.15196	0.65706	4	-0.588206	0	0	0	2	3	3	0	5	0	0	2	2
69	0	69	0	0.08036	0.3793	0.16259	0.37775	2	-0.683861	0	0	0	1	3	2	1	5	2	0	3	3
9	1	9	1	0.12459	0.0868	0.76834	0.02028	3	-0.962346	0	0	0	1	3	2	0	3	0	0	2	2
21	1	21	1	0.07457	0.06607	0.37499	0.48437	4	-0.340922	1	0	0	2	1	3	1	6	2	0	3	8
67	0	67	0	0.61766	0.04689	0.22917	0.10627	1	-0.402552	1	0	0	2	3	3	0	1	0	0	1	6
63	0	63	0	0.00349	0.08103	0.81335	0.10212	3	-0.708456	0	0	0	2	1	3	1	1	0	0	1	1
26	1	29	1	0.17117	0.07827	0.34257	0.408	4	-0.457034	1	0	0	2	1	3	1	5	2	0	3	8
66	0	66	0	0.13111	0.41681	0.20629	0.24579	2	-0.952668	0	0	0	1	1	3	1	5	0	0	2	2
40	1	42	1	0.55727	0.00611	0.24014	0.19648	1	-0.765764	0	0	0	2	2	3	1	5	1	0	3	3
58	0	58	0	0.25486	0.15036	0.30074	0.29404	3	-0.964853	0	0	0	2	2	3	1	6	1	0	3	3
31	1	38	1	0.1704	0.16745	0.2683	0.39385	4	-0.468395	1	0	0	2	3	3	1	5	4	0	3	8
56	0	56	0	0.47234	0.23482	0.15033	0.14251	1	-0.589266	0	0	0	1	3	2	0	3	1	0	2	2
43	1	49	1	0.01053	0.28397	0.0493	0.6562	4	-0.643102	0	0	0	2	1	3	0	2	2	0	2	2
51	0	51	0	0.10696	0.02674	0.46162	0.40468	3	-0.792875	0	0	1	1	3	2	1	3	1	1	4	4
63	0	63	0	0.61165	0.034	0.08611	0.26824	1	-0.768001	0	0	0	2	2	3	1	6	2	0	3	3
65	0	65	0	0.47227	0.1831	0.05938	0.28525	1	-0.35379	1	0	1	2	3	3	0	2	0	0	1	6
15	1	15	1	0.01607	0.01126	0.19498	0.77769	4	-0.75005	0	0	0	2	4	3	1	5	4	0	3	3
19	1	21	1	0.11127	0.03917	0.17352	0.67605	4	-0.70381	0	1	1	1	1	3	1	5	0	0	2	2
24	1	24	1	0.01188	0.01048	0.40466	0.57299	4	-0.620378	0	0	0	2	1	3	1	2	0	0	1	1
64	0	64	0	0.13021	0.45579	0.14309	0.27092	2	-0.620978	0	0	0	2	3	3	1	5	0	0	2	2
28	1	28	1	0.16917	0.03442	0.21159	0.58483	4	-0.660143	0	0	0	2	2	3	1	3	1	1	4	4
34	0	34	0	0.05789	0.09307	0.31989	0.52915	4	-0.628203	0	0	0	2	3	3	1	3	1	0	2	2
51	1	56	1	0.0365	0.45595	0.09688	0.41067	2	-0.778278	0	0	0	2	1	3	0	5	1	0	3	3
42	1	56	1	0.69703	0.06122	0.08583	0.15593	1	-0.373585	1	1	0	2	3	3	0	1	0	0	1	6
54	0	54	0	0.03613	0.68895	0.07842	0.1965	2	-0.670422	0	1	0	2	3	3	1	6	1	0	3	3
41	0	41	0	0.06631	0.09595	0.32535	0.51239	4	-0.796735	0	0	0	1	3	3	0	2	2	1	4	4
25	1	35	1	0.14098	0.5009	0.18167	0.17645	2	-0.944213	0	0	0	1	3	2	1	5	3	0	3	3
28	1	28	1	0.05355	0.02854	0.28201	0.63589	4	-0.29078	1	0	0	2	1	3	1	5	4	0	3	8
6	1	6	1	0.01805	0.67755	0.19801	0.10638	2	-1.11203	0	1	0	2	1	3	1	6	3	0	3	3
63	0	63	0	0.01178	0.08431	0.22461	0.6793	4	-0.783689	0	0	0	2	3	3	1	5	1	0	3	3
9	1	9	1	0.17399	0.38324	0.21429	0.22849	2	-0.855926	0	1	0	2	1	3	1	3	2	1	4	4
67	0	67	0	0.57953	0.02626	0.02905	0.36517	1	-0.610258	0	0	0	1	1	3	0	2	0	0	1	1
9	1	9	1	0.02664	0.12685	0.67178	0.17474	3	-0.870744	0	0	0	2	4	3	1	5	2	1	4	4
50	1	50	1	0.27528	0.15439	0.38572	0.18461	3	-0.583635	0	0	0	2	1	3	0	1	0	0	1	1
56	0	56	0	0.07009	0.06729	0.09773	0.76489	4	-0.683301	0	0	0	2	1	3	1	3	4	0	3	3
51	1	76	0	0.56492	0.07543	0.14479	0.21486	1	-0.672009	0	0	0	1	3	2	1	3	1	0	2	2
17	1	19	1	0.22197	0.50653	0.1915	0.08	2	-0.503627	0	0	1	2	1	3	1	5	2	0	3	3
17	1	19	1	0.01057	0.01436	0.72427	0.25081	3	-0.664352	0	0	0	2	2	3	1	5	4	0	3	3
11	0	11	0	0.46134	0.29658	0.11533	0.12675	1	-0.584558	0	0	0	2	3	3	1	5	0	0	2	2
6	1	10	1	0.00348	0.00937	0.06879	0.91837	4	-0.698194	0	0	0	2	2	3	1	6	1	1	4	4
56	0	56	0	0.14536	0.0396	0.30813	0.50691	4	-0.652763	0	0	0	2	3	3	1	3	1	0	2	2
74	0	74	0	0.42852	0.14175	0.16079	0.26894	1	-0.367309	1	0	0	1	3	1	0	1	0	0	1	6
7	1	7	1	0.07892	0.16784	0.33471	0.41853	4	-0.373507	1	0	1	1	2	3	1	6	3	1	4	9
10	1	18	1	0.09166	0.0622	0.08656	0.75958	4	-0.875707	0	1	1	1	1	2	0	5	0	0	2	2
59	0	59	0	0.17533	0.2885	0.10749	0.42869	4	-0.513407	0	0	0	2	2	3	1	3	0	0	2	2
70	0	70	0	0.36558	0.13884	0.14977	0.34582	1	-0.50182	1	1	1	1	1	3	1	5	0	0	2	7
16	1	16	1	0.05461	0.026	0.45114	0.46826	4	-0.797081	0	0	0	2	2	3	0	5	3	0	3	3
20	1	20	1	0.03204	0.67102	0.18586	0.11109	2	-0.905267	0	0	0	1	3	2	1	5	0	0	2	2
15	1	16	1	0.27492	0.26219	0.24407	0.21882	1	-0.828633	0	0	0	2	2	3	1	5	3	0	3	3
75	0	75	0	0.38038	0.33549	0.08644	0.19769	1	-0.495384	1	0	0	2	2	3	1	6	3	0	3	8
42	0	42	0	0.17494	0.17855	0.31562	0.33089	4	-0.625115	0	0	0	2	3	3	0	2	1	0	2	2
6	1	10	1	0.04201	0.09624	0.01279	0.84896	4	-1.12169	0	1	0	1	3	2	1	5	3	1	4	4
48	0	48	0	0.14919	0.73213	0.00397	0.11471	2	-0.518336	0	0	0	2	1	3	1	3	1	0	2	2
17	1	27	1	0.01888	0.28874	0.67586	0.01653	3	-1.39937	0	1	0	2	3	3	1	6	2	0	3	3
17	1	19	1	0.15062	0.28367	0.44863	0.11708	3	-0.752115	0	1	0	2	2	3	1	5	4	0	3	3
4	1	4	1	0.04288	0.19259	0.20446	0.56007	4	-0.593924	0	1	0	2	3	3	1	5	3	1	4	4
27	1	31	1	0.14183	0.39849	0.23615	0.22354	2	-0.944923	0	0	0	2	1	3	1	5	2	0	3	3
38	0	38	0	0.36898	0.2257	0.07425	0.33107	1	-0.554394	0	0	0	1	3	3	0	3	3	1	4	4
19	0	19	0	0.13783	0.41173	0.34542	0.10502	2	-0.605413	0	0	0	2	3	3	0	3	1	0	2	2
27	0	27	0	0.55442	0.11793	0.22972	0.09794	1	-0.647718	0	0	0	2	3	3	1	3	3	0	3	3
14	1	14	1	0.05051	0.09356	0.13995	0.71597	4	-0.55095	0	0	1	2	1	3	1	3	1	0	2	2
27	1	37	1	0.15721	0.27582	0.4944	0.07257	3	-0.878501	0	0	0	2	3	3	0	5	3	1	4	4
11	1	18	1	0.10895	0.71646	0.10606	0.06853	2	-0.942348	0	1	1	1	1	2	1	3	3	0	3	3
37	0	37	0	0.39693	0.10174	0.27577	0.22557	1	-0.582661	0	1	0	2	3	3	1	3	0	0	2	2
39	0	39	0	0.46572	0.12366	0.16037	0.25025	1	-0.498219	1	0	0	2	2	3	0	5	1	0	3	8
14	1	14	1	0.01607	0.06028	0.09347	0.83018	4	-0.59798	0	1	0	2	1	3	1	5	2	0	3	3
27	1	28	1	0.03612	0.64776	0.00586	0.31026	2	-0.529634	0	0	1	2	3	3	1	2	3	0	3	3
2	1	2	1	0.00017	0.04322	0.87745	0.07915	3	-0.986733	0	0	0	1	4	3	1	6	3	0	3	3
38	0	38	0	0.14853	0.54908	0.2004	0.102	2	-0.446511	1	0	0	2	1	3	0	3	0	0	2	7
45	1	58	1	0.02244	0.28578	0.4121	0.27968	3	-0.814872	0	0	0	2	3	3	1	2	1	0	2	2
28	1	28	1	0.19579	0.54662	0.07081	0.18679	2	-0.585242	0	0	0	2	3	3	0	2	0	0	1	1
42	0	42	0	0.1148	0.35638	0.17961	0.34922	2	-0.367704	1	0	0	2	3	3	0	1	0	0	1	6
22	1	22	1	0.03642	0.05707	0.11146	0.79505	4	-0.393682	1	0	0	2	4	3	1	6	0	0	3	8
67	0	67	0	0.01111	0.0232	0.36724	0.59846	4	-0.748689	0	0	0	1	3	2	1	2	0	0	1	1
10	1	12	1	0.00156	0.17909	0.79015	0.0292	3	-1.14603	0	0	0	2	4	3	0	5	4	0	3	3
50	0	50	0	0.06214	0.49321	0.27678	0.16787	2	-0.436345	1	1	1	1	1	3	1	3	0	0	2	7
31	1	38	1	0.00145	0.1072	0.78609	0.10526	3	-0.893063	0	0	1	1	2	2	1	5	3	1	4	4
47	0	47	0	0.38478	0.17372	0.23587	0.20563	1	-0.587289	0	0	0	2	1	3	1	3	1	0	2	2
42	0	42	0	0.00021	0.32229	0.43222	0.24529	3	-0.569259	0	0	0	2	2	3	0	5	3	0	3	3
44	0	44	0	0.08625	0.00847	0.82239	0.08289	3	-0.782121	0	0	0	1	2	3	1	2	2	0	2	2
36	0	36	0	0.08669	0.10104	0.13674	0.67553	4	-0.524072	0	0	1	2	3	3	0	5	2	0	3	3
10	0	10	0	0.41017	0.12749	0.26877	0.19358	1	-0.766752	0	1	0	2	2	3	1	3	3	1	4	4
18	1	18	1	0.12109	0.07691	0.12481	0.67719	4	-0.566627	0	0	1	2	3	3	1	5	3	0	3	3
41	0	41	0	0.33687	0.23994	0.20086	0.22233	1	-0.786465	0	0	0	1	3	3	1	3	2	0	3	3
41	0	41	0	0.18188	0.01363	0.67387	0.13061	3	-0.699018	0	0	1	1	2	1	0	2	0	0	1	1
13	1	13	1	0.3748	0.04576	0.48808	0.09137	3	-0.466554	1	0	1	2	1	3	1	5	0	0	2	7
10	1	10	1	0.04944	0.2434	0.36237	0.34479	3	-0.81197	0	0	0	1	2	3	1	3	0	0	2	2
37	0	37	0	0.0387	0.20782	0.3251	0.42838	4	-0.779709	0	0	0	2	2	3	0	3	4	1	4	4
38	0	38	0	0.24682	0.30025	0.292	0.16093	2	-0.6639	0	0	0	2	3	3	0	1	2	0	2	2
14	1	14	1	0.03811	0.20653	0.54723	0.20813	3	-0.692836	0	1	1	1	2	2	0	3	4	0	3	3
44	0	44	0	0.00786	0.05746	0.47832	0.45636	3	-0.719512	0	1	0	2	2	3	1	2	2	0	2	2
14	1	14	1	0.7558	0.08011	0.13414	0.02995	1	-0.940304	0	0	0	2	2	3	0	3	0	0	2	2
29	1	29	1	0.02278	0.65416	0.09793	0.22513	2	-0.789554	0	0	0	2	3	3	1	3	2	0	3	3
11	1	18	1	0.00221	0.12749	0.05488	0.81542	4	-0.739652	0	0	0	1	3	3	1	5	1	0	3	3
14	1	15	1	0.16885	0.03491	0.26286	0.53338	4	-0.889956	0	0	1	1	3	2	1	3	0	1	4	4
27	1	30	1	0.10482	0.04559	0.31909	0.5305	4	-0.593116	0	0	1	2	4	3	1	5	4	0	3	3
58	0	58	0	0.07596	0.07265	0.46565	0.38575	3	-0.758749	0	0	0	2	3	3	1	5	0	0	2	2
18	1	18	1	0.37057	0.35855	0.0812	0.18968	1	-0.601838	0	0	0	1	2	3	1	5	3	0	3	3
14	0	14	0	0.51106	0.16368	0.01054	0.31472	1	-0.632397	0	0	1	1	1	2	0	3	2	0	3	3
14	1	24	1	0.22085	0.03473	0.32061	0.42382	4	-1.19183	0	1	0	2	2	3	1	6	3	1	4	4
51	0	51	0	0.01973	0.07759	0.62044	0.28223	3	-0.406921	1	0	1	2	1	3	1	5	2	0	3	8
28	0	28	0	0.21081	0.0163	0.27456	0.49833	4	-0.436931	1	1	1	1	2	3	0	3	0	1	4	9
63	0	63	0	0.01159	0.76051	0.19115	0.03676	2	-0.808506	0	0	0	2	3	3	0	5	0	0	2	2
29	0	29	0	0.05991	0.25779	0.16118	0.52112	4	-0.470178	1	1	0	2	1	3	1	3	3	0	3	8
56	0	56	0	0.08838	0.69736	0.19543	0.01883	2	-1.00295	0	0	0	2	3	3	1	6	2	0	3	3
12	1	15	1	0.01327	0.09835	0.32755	0.56083	4	-0.573386	0	0	0	2	1	3	1	5	0	0	2	2
51	0	51	0	0.01443	0.6273	0.35049	0.00778	2	-0.793661	0	0	0	1	3	3	0	3	2	0	3	3
18	1	28	1	0.01633	0.38224	0.4899	0.11153	3	-1.00914	0	0	0	2	3	3	1	3	2	0	3	3
20	1	20	1	0.23736	0.05233	0.61979	0.09051	3	-0.788542	0	0	0	1	1	2	0	2	0	0	1	1
54	0	54	0	0.07954	0.13249	0.73593	0.05204	3	-1.15292	0	0	0	2	4	3	1	3	1	0	2	2
12	1	12	1	0.11604	0.11535	0.61451	0.15411	3	-0.768735	0	0	0	2	3	3	0	5	0	0	2	2
11	1	11	1	0.18194	0.04572	0.32931	0.44303	4	-0.680433	0	0	0	2	1	3	0	5	0	0	2	2
57	0	57	0	0.40073	0.51675	0.02076	0.06176	2	-1.03057	0	0	0	1	1	2	1	5	0	0	2	2
5	1	5	1	0.00443	0.03956	0.76965	0.18636	3	-0.84674	0	1	1	1	1	2	1	5	2	1	4	4
23	1	25	1	0.24112	0.5793	0.03105	0.14854	2	-0.389754	1	0	0	2	2	3	1	3	4	0	3	8
63	0	63	0	0.26189	0.41979	0.06518	0.25314	2	-0.748693	0	0	0	2	3	3	1	5	1	0	3	3
32	1	34	1	0.06128	0.02122	0.12798	0.78953	4	-0.521243	0	0	0	1	3	2	0	1	1	0	1	1
13	1	13	1	0.19724	0.10905	0.63716	0.05656	3	-0.469208	1	0	1	2	4	3	1	6	1	1	4	9
10	1	10	1	0.14984	0.37431	0.26769	0.20817	2	-0.876086	0	0	0	2	2	3	1	5	4	0	3	3
18	1	18	1	0.08576	0.66688	0.14283	0.10454	2	-0.934513	0	0	0	2	3	3	0	1	0	0	1	1
32	0	32.47	0	0.66744	0.11342	0.17222	0.04692	1	-0.686347	0	0	0	2	3	3	1	2	0	0	1	1
17	1	21	1	0.05717	0.01612	0.48309	0.44361	3	-0.530622	0	0	1	2	2	3	1	5	4	0	3	3
12	1	14	1	0.09742	0.2652	0.23012	0.40727	4	-0.674297	0	0	0	2	3	3	0	5	3	0	3	3
4	1	4	1	0.08297	0.7271	0.08052	0.10941	2	-0.804479	0	0	0	2	4	3	1	6	4	0	3	3
73	0	73	0	0.40491	0.12342	0.17189	0.29979	1	-0.413107	1	0	0	2	1	3	1	1	0	0	1	6
23	0	23	0	0.09889	0.02957	0.76521	0.10633	3	-0.304413	1	0	0	2	3	3	1	5	3	1	4	9
12	1	12	1	0.06649	0.46081	0.2984	0.1743	2	-0.794515	0	0	0	2	3	3	0	6	4	0	3	3
13	1	13	1	0.34484	0.0796	0.24293	0.33264	1	-0.327901	1	0	1	2	3	3	1	3	2	0	3	8
12	1	16	1	0.15291	0.2058	0.10985	0.53144	4	-0.739948	0	0	0	2	3	3	0	6	4	0	3	3
64	0	64	0	0.00089	0.50772	0.46419	0.0272	2	-0.761591	0	0	0	2	4	3	1	5	0	0	2	2
13	1	13	1	0.15494	0.06033	0.24047	0.54425	4	-0.455135	1	0	0	2	2	3	1	3	3	0	3	8
52	0	52	0	0.15094	0.24636	0.25066	0.35204	4	-0.301799	1	0	0	2	2	3	0	1	0	0	1	6
66	0	66	0	0.06378	0.09252	0.37415	0.46955	4	-0.37081	1	1	0	1	1	3	1	2	0	0	1	6
63	0	63	0	0.08185	0.26638	0.4784	0.17338	3	-0.627235	0	0	1	2	2	3	1	5	0	0	2	2
15	1	19	1	0.06882	0.29854	0.4246	0.20805	3	-0.960905	0	0	0	2	3	3	0	6	3	0	3	3
21	1	21	1	0.00324	0.01746	0.77472	0.20458	3	-1.00254	0	1	0	2	3	3	1	6	2	0	3	3
32	1	32	1	0.17738	0.16767	0.29276	0.3622	4	-0.922736	0	0	0	1	3	2	1	5	0	0	2	2
38	0	38	0	0.15553	0.01631	0.51819	0.30996	3	-0.744919	0	0	0	2	3	3	1	3	0	0	2	2
66	0	66	0	0.03919	0.07167	0.51224	0.3769	3	-0.773932	0	0	0	2	3	3	1	5	2	0	3	3
61	0	61	0	0.01543	0.0188	0.70194	0.26383	3	-0.609912	0	0	0	2	3	3	0	1	1	0	1	1
6	1	6	1	0.3576	0.27117	0.2708	0.10043	1	-1.20571	0	1	0	2	1	3	1	5	2	0	3	3
12	0	12	0	0.52945	0.13273	0.18668	0.15114	1	-0.605398	0	0	1	2	3	3	0	3	4	0	3	3
15	0	15	0	0.37871	0.24735	0.22678	0.14716	1	-0.748253	0	0	1	2	3	3	0	2	0	0	1	1
34	1	38	1	0.01581	0.00446	0.97372	0.00601	3	-0.715833	0	0	0	2	2	3	1	5	4	0	3	3
58	0	58	0	0.27845	0.07986	0.47604	0.16566	3	-0.820039	0	0	0	2	2	3	0	5	0	0	2	2
39	1	49	1	0.00312	0.02527	0.389	0.58261	4	-0.711807	0	0	0	2	2	3	1	5	1	0	3	3
16	1	16	1	0.04385	0.04256	0.28039	0.6332	4	-0.804295	0	0	1	2	1	3	1	5	3	0	3	3
40	1	40	1	0.01901	0.01085	0.34699	0.62315	4	-0.561048	0	0	0	2	1	3	0	3	3	0	3	3
35	0	35	0	0.01892	0.53541	0.06143	0.38424	2	-0.953518	0	0	1	2	3	3	1	5	3	0	3	3
57	0	57	0	0.25749	0.33003	0.35984	0.05264	3	-0.887988	0	0	0	2	3	3	1	5	0	0	2	2
22	0	22	0	0.13655	0.17419	0.39841	0.29085	3	-0.456539	1	0	0	1	2	3	1	5	3	0	3	8
26	1	16	1	0.03697	0.23351	0.24176	0.48775	4	-0.884941	0	0	0	2	3	3	1	2	0	0	1	1
48	0	48	0	0.00626	0.0116	0.84942	0.13272	3	-1.13151	0	0	0	2	4	3	1	5	0	0	2	2
46	0	46	0	0.06184	0.77441	0.14749	0.01626	2	-0.758713	0	0	0	2	3	3	1	3	2	0	3	3
26	1	26	0	0.05694	0.32637	0.18138	0.43531	4	-0.794135	0	0	0	2	3	3	1	6	4	0	3	3
53	0	53	0	0.03904	0.30432	0.29017	0.36647	4	-0.685692	0	0	0	2	1	3	0	3	3	0	3	3
31	1	37	1	0.06918	0.38349	0.11379	0.43354	4	-0.65225	0	0	0	2	3	3	1	3	2	0	3	3
8	1	8	1	0.01688	0.0634	0.36948	0.55024	4	-1.20806	0	0	0	2	3	3	0	3	1	1	4	4
76	0	76	0	0.00691	0.14706	0.16509	0.68094	4	-0.518104	0	1	0	1	1	3	1	5	0	0	2	2
12	1	22	1	0.09531	0.47838	0.39598	0.03033	2	-1.3256	0	0	0	1	3	2	1	2	0	0	1	1
21	1	31	1	0.09504	0.22646	0.1	0.5785	4	-0.651333	0	0	0	2	2	3	1	3	0	0	2	2
18	1	20	1	0.02051	0.03053	0.24445	0.70451	4	-0.837899	0	0	1	2	3	3	1	5	3	1	4	4
19	1	19	1	0.02331	0.05816	0.55036	0.36818	3	-0.618475	0	0	1	1	2	3	1	3	3	0	3	3
22	1	22	1	0.06641	0.84127	0.07696	0.01536	2	-0.509585	0	0	0	2	2	3	1	5	3	1	4	4
33	1	35	1	0.40054	0.07658	0.26076	0.26212	1	-0.435036	1	0	1	1	1	3	0	5	2	0	3	8
11	1	14	1	0.06579	0.03398	0.745	0.15523	3	-1.05828	0	0	1	1	2	2	1	5	3	0	3	3
10	1	12	1	0.01771	0.05183	0.82154	0.10891	3	-0.866887	0	0	0	2	3	3	1	5	3	0	3	3
19	1	29	1	0.05617	0.4456	0.05443	0.4438	2	-0.739864	0	0	0	1	1	3	1	5	3	0	3	3
63	0	63	0	0.22963	0.40864	0.23715	0.12458	2	-0.569779	0	0	0	2	1	3	0	5	0	0	2	2
35	0	35	0	0.07407	0.16922	0.18898	0.56772	4	-0.425331	1	0	0	2	1	3	1	3	3	0	3	8
37	1	37	1	0.47356	0.03298	0.22116	0.2723	1	-0.462273	1	1	1	2	1	3	1	5	3	0	3	8
28	1	48	1	0.12981	0.18982	0.29594	0.38444	4	-0.583655	0	1	0	1	3	2	1	5	1	0	3	3
40	0	40	0	0.02733	0.18758	0.11989	0.6652	4	-0.357858	1	0	0	2	3	3	1	1	0	0	1	6
13	1	13	1	0.02215	0.02192	0.91657	0.03937	3	-1.14773	0	0	0	1	2	3	1	5	3	0	3	3
5	1	5	1	0.01457	0.07978	0.01841	0.88724	4	-0.790928	0	1	1	2	1	3	1	5	3	1	4	4
33	1	41	1	0.00385	0.05616	0.69371	0.24629	3	-0.856851	0	0	0	2	3	3	1	5	2	0	3	3
40	1	40	1	0.23287	0.09811	0.36049	0.30853	3	-0.155475	1	1	1	2	1	3	1	5	1	0	3	8
11	0	11	0	0.25271	0.17972	0.3766	0.19097	3	-0.570015	0	0	0	1	3	2	0	5	0	0	2	2
60	1	69	1	0.11848	0.04068	0.76369	0.07715	3	-0.622329	0	0	1	2	3	3	1	5	0	0	2	2
75	0	75	0	0.02038	0.00076	0.96778	0.01108	3	-0.631748	0	0	0	2	1	3	1	5	2	0	3	3
32	1	42	1	0.00237	0.39742	0.13117	0.46905	4	-0.930191	0	0	1	2	3	3	1	5	2	0	3	3
81	0	81	0	0.1521	0.14733	0.16796	0.53261	4	-0.42422	1	0	0	1	3	3	1	5	2	0	3	8
21	1	21	1	0.54016	0.05963	0.35177	0.04844	1	-0.283495	1	1	0	1	1	3	1	5	1	0	3	8
3	1	3	1	0.03897	0.04203	0.60999	0.30901	3	-0.849951	0	1	1	2	3	3	1	6	4	0	3	3
29	0	29	0	0.00389	0.06199	0.63623	0.29789	3	-0.904462	0	0	0	1	2	2	0	2	0	0	1	1
29	1	39	1	0.02283	0.03978	0.56143	0.37596	3	-0.959394	0	0	0	2	1	3	0	5	1	0	3	3
32	1	34	1	0.16753	0.2802	0.15423	0.39804	4	-0.528123	0	0	0	2	1	3	0	5	2	0	3	3
19	1	19	1	0.19096	0.54912	0.0958	0.16412	2	-0.629121	0	0	1	2	2	3	1	5	4	0	3	3
87	0	87	0	0.29308	0.2031	0.35541	0.14841	3	-0.81792	0	0	0	2	3	3	0	2	2	0	2	2
75	0	75	0	0.28907	0.36199	0.21668	0.13227	2	-0.105226	1	0	0	2	3	3	1	3	0	0	2	7
66	0	66	0	0.23624	0.34322	0.11378	0.30676	2	-0.563055	0	0	0	2	3	3	1	2	2	0	2	2
84	0	84	0	0.06389	0.21055	0.29252	0.43304	4	-0.607407	0	0	1	2	1	3	1	5	3	0	3	3
36	0	36	0	0.49038	0.03746	0.33702	0.13515	1	-0.890453	0	1	0	2	3	3	1	5	3	0	3	3
47	0	47	0	0.44523	0.08959	0.34059	0.12459	1	-0.680804	0	1	1	2	4	3	1	5	3	0	3	3
63	0	63	0	0.01893	0.02561	0.07701	0.87846	4	-0.575477	0	0	1	2	1	3	0	5	1	0	3	3
90	0	90	0	0.00908	0.02878	0.82452	0.13762	3	-0.931249	0	1	0	1	1	2	1	3	3	0	3	3
75	0	75	0	0.0895	0.22663	0.19342	0.49045	4	-0.618219	0	0	0	2	2	3	1	1	0	0	1	1
65	0	65	0	0.08491	0.29294	0.37825	0.24391	3	-0.680802	0	0	0	1	2	3	1	5	2	0	3	3
32	0	32	0	0.21813	0.10873	0.48454	0.1886	3	-0.42409	1	1	0	2	2	3	0	5	4	0	3	8
83	0	83	0	0.50173	0.14238	0.21429	0.1416	1	-0.501682	1	0	0	2	3	3	0	1	1	0	1	6
53	1	63	1	0.03237	0.40659	0.13541	0.42564	4	-0.875319	0	0	0	2	3	3	1	1	0	0	1	1
78	0	78	0	0.02942	0.30041	0.02912	0.64106	4	-0.357523	1	0	1	2	1	3	1	5	1	0	3	8
85	0	85	0	0.08468	0.39914	0.03546	0.48072	4	-0.659418	0	0	0	2	3	3	0	5	1	0	3	3
34	0	34	0	0.39761	0.11737	0.32399	0.16103	1	-0.669326	0	1	0	1	1	3	0	3	0	0	2	2
31	1	36	1	0.42301	0.06517	0.12585	0.38597	1	-0.496163	1	1	0	1	1	2	0	2	0	0	1	6
24	1	34	1	0.04909	0.21735	0.27501	0.45855	4	-0.56495	0	0	0	1	3	3	0	3	0	0	2	2
87	0	87	0	0.62983	0.06625	0.10028	0.20364	1	-0.478139	1	0	0	2	1	3	0	1	0	0	1	6
22	1	26	1	0.0608	0.06617	0.81446	0.05857	3	-1.10065	0	1	0	1	3	2	1	5	2	0	3	3
34	0	34	0	0.36497	0.09407	0.29586	0.2451	1	-0.507447	0	0	1	1	1	2	1	3	1	0	2	2
38	0	38	0	0.0715	0.14575	0.16375	0.61899	4	-0.511091	0	0	0	2	3	3	1	1	2	0	2	2
13	1	18	1	0.24417	0.01821	0.67056	0.06707	3	-1.25917	0	0	0	2	1	3	1	5	2	0	3	3
34	1	34	1	0.02772	0.0635	0.03837	0.87041	4	-0.540681	0	0	0	1	1	2	1	3	0	0	2	2
54	0	54	0	0.28934	0.0497	0.38103	0.27994	3	-0.612666	0	0	0	2	1	3	1	5	2	0	3	3
10	1	10	1	0.04425	0.5168	0.30044	0.13852	2	-1.0861	0	0	0	2	4	3	1	3	4	1	4	4
69	0	69	0	0.69694	0.03592	0.0148	0.25233	1	-0.257912	1	0	0	1	1	3	0	5	3	0	3	8
11	1	11	1	0.18096	0.33217	0.47126	0.01562	3	-0.982126	0	0	0	2	3	3	0	1	0	0	1	1
31	1	36	1	0.01219	0.23324	0.05039	0.70418	4	-0.5588	0	0	1	1	3	3	0	3	2	0	3	3
73	0	73	0	0.46958	0.07891	0.24115	0.21035	1	-0.60978	0	1	0	2	3	3	1	5	2	0	3	3
69	0	69	0	0.17482	0.03126	0.67947	0.11445	3	-0.726603	0	1	1	1	1	2	0	5	1	0	3	3
11	1	13	1	0.05152	0.16252	0.11007	0.6759	4	-0.470489	1	0	0	2	4	3	1	5	4	0	3	8
28	1	28	1	0.86267	0.01335	0.06595	0.05802	1	-0.604648	0	0	0	2	1	3	1	5	2	0	3	3
72	0	72	0	0.13736	0.02603	0.15356	0.68306	4	-0.21588	1	0	1	2	1	3	0	2	0	0	1	6
9	1	9	1	0.34425	0.18467	0.17542	0.29565	1	-0.770513	0	0	0	2	3	3	1	3	3	0	3	3
85	0	85	0	0.41686	0.15892	0.16028	0.26394	1	-0.438624	1	0	0	2	3	1	0	1	0	0	1	6
22	1	32	1	0.03725	0.11341	0.48902	0.36032	3	-0.79751	0	0	1	1	1	2	1	5	1	0	3	3
19	1	21	1	0.02528	0.30087	0.57054	0.10331	3	-0.436673	1	0	0	2	4	3	0	5	1	0	3	8
26	0	26	0	0.14098	0.12085	0.49101	0.24715	3	-0.457241	1	0	0	2	2	3	0	1	1	0	1	6
76	0	76	0	0.03583	0.06465	0.82519	0.07434	3	-0.815829	0	1	1	2	1	3	1	5	1	0	3	3
7	1	9	1	0.09466	0.12543	0.21275	0.56715	4	-0.884938	0	1	1	2	1	3	1	5	2	0	3	3
16	1	19	1	0.25048	0.08877	0.25958	0.40117	4	-0.985159	0	1	1	1	1	2	1	5	2	0	3	3
23	1	31	1	0.02238	0.20572	0.1901	0.5818	4	-0.714572	0	0	0	2	2	3	1	2	0	0	1	1
89	0	89	0	0.0022	0.01531	0.89479	0.0877	3	-0.78795	0	0	0	2	4	3	0	5	0	0	2	2
48	1	58	1	0.37522	0.03593	0.3148	0.27405	1	-0.485716	1	0	1	2	1	3	1	5	3	0	3	8
79	0	79	0	0.26435	0.04888	0.27745	0.40932	4	-0.28262	1	1	0	2	2	3	0	5	0	0	2	7
79	0	79	0	0.01282	0.31086	0.14988	0.52644	4	-0.385795	1	0	0	2	2	3	1	5	0	0	2	7
94	0	94	0	0.23909	0.22645	0.30893	0.22553	3	-0.729795	0	0	0	2	3	3	0	1	0	0	1	1
9	1	9	1	0.03079	0.03522	0.6561	0.27789	3	-0.73357	0	0	0	2	4	3	0	5	2	1	4	4
75	0	75	0	0.00917	0.32119	0.59897	0.07067	3	-0.761619	0	0	1	2	3	3	1	5	4	0	3	3
74	0	74	0	0.46354	0.12506	0.20852	0.20288	1	-0.476657	1	0	0	1	2	2	0	6	1	0	3	8
15	1	15	1	0.12835	0.43939	0.20107	0.23119	2	-0.449394	1	0	0	2	1	3	0	5	4	0	3	8
40	0	39.53	0	0.03324	0.83488	0.11445	0.01743	2	-0.822525	0	0	0	1	1	3	1	3	2	0	3	3
75	0	75	0	0.06133	0.04425	0.25448	0.63995	4	-0.524536	0	0	0	2	1	3	0	5	0	0	2	2
18	1	21	1	0.04282	0.02906	0.04756	0.88057	4	-0.301099	1	1	1	1	1	3	1	5	2	0	3	8
32	0	32	0	0.01828	0.42872	0.37456	0.17844	2	-0.960891	0	0	0	2	1	3	0	6	2	1	4	4
32	0	32	0	0.17709	0.30637	0.38221	0.13432	3	-0.245797	1	0	0	2	2	3	1	3	2	0	3	8
6	1	8	1	0.09343	0.07117	0.16124	0.67417	4	-0.896808	0	0	0	2	1	3	1	5	3	0	3	3
75	0	75	0	0.37051	0.29733	0.1027	0.22947	1	-0.807378	0	0	0	2	1	3	1	5	0	0	2	2
38	0	38	0	0.16746	0.14178	0.08699	0.60377	4	-0.4144	1	0	0	2	2	3	1	5	3	0	3	8
51	0	51	0	0.1306	0.01092	0.64359	0.21489	3	-1.01781	0	0	0	2	3	3	1	5	0	0	2	2
90	0	90	0	0.22109	0.13497	0.20076	0.44319	4	-0.546222	0	0	0	2	3	3	0	5	1	0	3	3
16	1	16	1	0.10334	0.05531	0.24528	0.59607	4	-0.422359	1	0	1	1	1	2	1	5	2	0	3	8
19	1	20	1	0.08994	0.12903	0.12953	0.6515	4	-0.568485	0	0	0	2	3	3	0	2	1	0	2	2
34	0	34	0	0.25311	0.22656	0.47668	0.04365	3	-0.473989	1	1	0	2	1	3	1	2	2	0	2	7
64	1	74	1	0.04299	0.03899	0.54751	0.37052	3	-0.55986	0	0	1	1	1	2	1	5	0	0	2	2
73	0	73	0	0.20147	0.2729	0.17745	0.34818	4	-0.081367	1	0	1	2	3	3	1	5	4	0	3	8
70	0	70	0	0.00903	0.48854	0.09199	0.41044	2	-0.890492	0	0	0	2	1	3	1	6	2	0	3	3
18	0	18	0	0.10751	0.08061	0.55801	0.25387	3	-0.84492	0	0	0	2	3	3	1	5	0	0	2	2
17	0	17	0	0.0995	0.37812	0.28188	0.2405	2	-0.349907	1	0	1	1	1	2	0	2	0	0	1	6
7	1	7	1	0.46663	0.09758	0.16219	0.2736	1	-0.564232	0	0	0	2	2	3	1	5	2	0	3	3
32	0	32	0	0.25582	0.44033	0.23789	0.06597	2	-0.648455	0	0	0	2	3	3	1	3	2	0	3	3
82	0	82	0	0.02386	0.35644	0.43798	0.18172	3	-0.349985	1	0	0	2	3	3	0	1	0	0	1	6
48	0	48	0	0.39362	0.09538	0.33897	0.17203	1	-0.684923	0	1	1	1	2	3	0	5	2	0	3	3
35	0	35	0	0.19767	0.17192	0.37995	0.25046	3	-0.250664	1	1	0	1	2	3	1	3	2	0	3	8
17	1	23	1	0.03963	0.38159	0.10281	0.47597	4	-0.470166	1	0	0	1	3	2	0	5	2	0	3	8
77	0	77	0	0.01394	0.14649	0.62449	0.2151	3	-1.03689	0	0	0	2	3	3	1	5	3	0	3	3
46	1	58	1	0.02967	0.80994	0.10097	0.05942	2	-0.408288	1	1	0	1	1	2	1	5	0	0	2	7
82	0	82	0	0.02529	0.93634	0.02764	0.01074	2	-0.875104	0	0	0	2	3	3	0	1	2	0	2	2
45	0	45.1	0	0.24117	0.25828	0.3151	0.18546	3	-0.575161	0	0	0	1	1	3	0	3	1	0	2	2
30	1	32	1	0.11456	0.1552	0.40096	0.32927	3	-0.60391	0	1	0	2	1	3	0	5	3	0	3	3
15	1	15	1	0.10837	0.19311	0.31425	0.38427	4	-0.556678	0	0	0	2	2	3	0	5	0	0	2	2
40	0	40	0	0.18786	0.44671	0.09053	0.27491	2	-0.599016	0	0	0	2	3	3	0	5	0	0	2	2
84	0	84	0	0.06326	0.16386	0.48713	0.28576	3	-0.741743	0	0	0	2	1	3	1	5	0	0	2	2
58	0	58	0	0.06356	0.64843	0.16305	0.12497	2	-0.757695	0	0	0	2	2	3	0	1	0	0	1	1
73	0	73	0	0.61998	0.05167	0.28373	0.04463	1	-0.450068	1	0	0	2	3	3	0	2	0	0	1	6
11	1	13	1	0.26398	0.55565	0.14423	0.03614	2	-1.26272	0	0	0	2	2	3	0	5	0	0	2	2
35	1	67	0	0.12386	0.21151	0.07461	0.59002	4	-0.767266	0	1	1	2	1	3	1	5	4	0	3	3
13	1	14	1	0.24476	0.25364	0.34616	0.15545	3	-0.5442	0	0	0	2	4	3	1	5	1	1	4	4
85	0	85	0	0.17429	0.16282	0.30875	0.35415	4	-0.585949	0	0	0	1	1	3	1	3	1	0	2	2
14	1	14	1	0.05425	0.09612	0.16821	0.68142	4	-0.625071	0	0	0	2	1	3	1	5	0	0	2	2
7	1	7	1	0.02418	0.39339	0.28892	0.2935	2	-1.16659	0	1	0	1	3	3	1	5	4	1	4	4
32	0	32	0	0.17656	0.62338	0.09372	0.10634	2	-0.280481	1	0	0	2	3	3	0	3	3	0	3	8
8	1	9	1	0.1029	0.524	0.06682	0.30629	2	-0.664523	0	1	1	2	1	3	1	5	1	0	3	3
81	0	81	0	0.06557	0.23795	0.29249	0.404	4	-0.624519	0	0	0	2	3	3	1	2	1	0	2	2
12	1	15	1	0.09403	0.55462	0.24781	0.10354	2	-0.732919	0	0	0	2	4	3	1	5	3	0	3	3
14	1	24	1	0.00017	0.10371	0.57017	0.32595	3	-1.00818	0	0	0	2	3	3	1	2	2	0	2	2
29	1	36	1	0.01557	0.28083	0.50161	0.20199	3	-0.922195	0	0	1	2	2	3	1	5	4	1	4	4
70	0	70	0	0.26132	0.47806	0.16148	0.09915	2	-0.456006	1	0	0	2	2	3	0	5	0	0	2	7
8	1	11	1	0.04681	0.00231	0.82712	0.12375	3	-1.08924	0	0	0	2	2	3	1	5	3	0	3	3
94	0	94	0	0.53619	0.16253	0.11164	0.18964	1	-0.520486	0	0	0	2	3	3	0	1	0	0	1	1
35	0	35	0	0.14074	0.10893	0.58025	0.17008	3	-0.614008	0	1	0	2	3	3	0	1	0	0	1	1
78	0	78	0	0.03909	0.09119	0.72796	0.14176	3	-0.614267	0	0	1	1	1	2	0	5	1	0	3	3
13	1	13	1	0.53538	0.17827	0.02578	0.26057	1	-0.755219	0	1	1	2	1	3	1	5	3	0	3	3
21	1	28	1	0.3503	0.4992	0.01011	0.14039	2	-0.479937	1	0	0	2	1	3	0	5	3	0	3	8
10	1	10	1	0.0339	0.02021	0.77494	0.17095	3	-1.26605	0	0	0	2	3	3	1	5	2	0	3	3
74	0	74	0	0.22875	0.16558	0.28067	0.325	4	-0.110671	1	0	1	1	2	3	1	3	0	0	2	7
16	1	19	1	0.00379	0.04875	0.07915	0.86831	4	-0.883087	0	1	1	2	1	3	1	5	3	0	3	3
10	1	10	1	0.00037	0.13672	0.50685	0.35606	3	-0.93893	0	0	1	2	3	3	0	5	4	0	3	3
78	0	78	0	0.1566	0.31575	0.12578	0.40187	4	-0.790037	0	0	0	2	3	3	1	5	4	0	3	3
48	1	51	1	0.19126	0.34539	0.15728	0.30607	2	-0.407314	1	1	0	2	3	3	0	5	0	0	2	7
70	0	70	0	0.34396	0.46035	0.10631	0.08938	2	-0.427906	1	0	0	1	1	3	0	2	0	0	1	6
5	1	5	1	0.09919	0.03449	0.62106	0.24526	3	-0.6657	0	1	1	2	4	3	1	5	4	0	3	3
12	1	19.43	1	0.20112	0.50329	0.06585	0.22974	2	-0.547516	0	0	0	2	3	3	1	3	1	0	2	2
84	0	84	0	0.03338	0.06538	0.11099	0.79026	4	-0.508881	0	0	0	2	2	3	1	5	2	0	3	3
68	0	68	0	0.03535	0.18675	0.43933	0.33856	3	-0.80451	0	1	1	2	1	3	1	5	0	0	2	2
11	1	18	1	0.01334	0.26651	0.02804	0.69211	4	-0.564104	0	1	1	2	2	3	1	5	4	1	4	4
23	1	33	1	0.2159	0.1404	0.22912	0.41458	4	-0.519517	0	0	0	2	3	3	1	5	4	0	3	3
15	1	35	1	0.08068	0.00532	0.07838	0.83563	4	-0.521959	0	0	0	2	2	3	0	1	3	0	2	2
69	0	69	0	0.08604	0.21888	0.63099	0.06409	3	-0.5427	0	0	1	2	3	3	1	5	3	0	3	3
29	1	40	1	0.04821	0.01084	0.51515	0.4258	3	-0.605568	0	0	0	2	1	3	1	5	2	0	3	3
38	0	38	0	0.36684	0.19641	0.2822	0.15455	1	-0.577049	0	0	1	1	2	2	1	5	2	0	3	3
29	0	29	0	0.04563	0.14166	0.75782	0.05488	3	-0.484304	1	1	0	1	2	3	0	3	2	0	3	8
86	0	86	0	0.60033	0.09476	0.07755	0.22737	1	-0.491562	1	0	0	1	3	1	0	1	0	0	1	6
41	1	51	1	0.09631	0.01776	0.79281	0.09312	3	-0.898928	0	0	1	1	3	3	0	5	4	0	3	3
62	0	62	0	0.02218	0.90526	0.04678	0.02578	2	-0.649309	0	0	1	1	1	3	0	5	2	0	3	3
6	1	8	1	0.02895	0.33402	0.39725	0.23979	3	-0.847355	0	0	1	1	1	2	0	5	3	0	3	3
34	1	42	1	0.08071	0.03859	0.48863	0.39207	3	-0.908964	0	0	0	1	3	2	0	5	3	0	3	3
23	1	37	1	0.03485	0.62456	0.20723	0.13336	2	-0.578574	0	0	0	2	4	3	1	6	3	0	3	3
14	1	14	1	0.09167	0.22651	0.34146	0.34037	3	-0.399486	1	1	1	1	1	2	0	5	4	0	3	8
9	1	9	1	0.01244	0.43719	0.32899	0.22138	2	-0.895285	0	0	1	1	1	2	0	5	2	0	3	3
69	0	69	0	0.38604	0.12642	0.45853	0.029	3	-0.62812	0	0	0	2	4	3	1	5	1	0	3	3
92	0	92	0	0.66251	0.07038	0.21035	0.05676	1	-0.645935	0	0	1	2	3	3	0	5	0	0	2	2
9	1	11	1	0.10299	0.17947	0.29537	0.42217	4	-0.43565	1	0	1	2	1	3	1	5	2	0	3	8
12	1	22	1	0.18495	0.18868	0.20183	0.42455	4	-0.892232	0	1	0	1	3	2	1	5	3	0	3	3
21	1	26	1	0.07824	0.30282	0.43322	0.18572	3	-0.538591	0	0	1	2	3	3	1	5	4	0	3	3
37	0	37	0	0.06898	0.83513	0.01807	0.07782	2	-0.668135	0	0	0	2	2	3	0	1	0	0	1	1
74	0	74	0	0.02208	0.52207	0.40783	0.04802	2	-0.834344	0	0	0	2	3	3	0	5	0	0	2	2
58	0	58	0	0.00579	0.06362	0.83551	0.09508	3	-1.17668	0	0	0	2	3	3	1	2	0	0	1	1
14	1	14	1	0.2998	0.34319	0.16762	0.18939	2	-0.576232	0	0	0	2	3	3	1	5	4	0	3	3
70	0	70	0	0.56433	0.17881	0.0578	0.19906	1	-0.530501	0	0	1	2	1	3	0	2	0	0	1	1
52	0	52	0	0.06725	0.0277	0.59521	0.30984	3	-0.62034	0	0	0	1	1	2	1	2	3	0	3	3
24	1	29	1	0.38592	0.26507	0.16976	0.17925	1	-0.609961	0	0	1	2	1	3	1	5	2	0	3	3
34	0	34	0	0.52889	0.06623	0.27468	0.13021	1	-0.771934	0	0	0	2	3	3	1	3	2	0	3	3
23	0	23	0	0.25231	0.48291	0.18042	0.08437	2	-0.348337	1	0	0	2	2	3	0	1	0	0	1	6
6	1	6	1	0.07828	0.01927	0.70391	0.19854	3	-0.675613	0	0	1	2	4	3	1	5	4	0	3	3
31	1	35	1	0.34238	0.10026	0.295	0.26236	1	-0.707724	0	0	1	2	1	3	1	5	2	0	3	3
2	1	2	1	0.20339	0.0595	0.39926	0.33785	3	-0.68257	0	0	1	2	1	3	1	3	3	1	4	4
5	1	5	1	0.16845	0.23971	0.32936	0.26249	3	-0.72936	0	1	0	2	2	3	1	5	4	0	3	3
11	1	14	1	0.40265	0.53792	0.04489	0.01455	2	-0.904576	0	0	0	2	1	3	0	5	1	0	3	3
24	1	24	1	0.11253	0.22004	0.55987	0.10756	3	-1.05133	0	1	0	1	3	3	1	5	4	1	4	4
78	0	78	0	0.03134	0.34072	0.40862	0.21932	3	-0.503292	0	0	1	1	1	2	1	5	0	0	2	2
84	0	84	0	0.26907	0.19606	0.3237	0.21117	3	-0.400566	1	0	0	1	3	2	0	1	0	0	1	6
12	0	12	0	0.38516	0.05402	0.29904	0.26178	1	-0.6204	0	0	0	1	1	3	1	5	0	0	2	2
55	0	55	0	0.06923	0.11207	0.38969	0.42901	4	-0.529342	0	0	0	2	3	3	1	5	0	0	2	2
46	1	66	0	0.09765	0.05731	0.19783	0.6472	4	-0.523906	0	0	0	1	1	3	0	5	0	0	2	2
74	0	74	0	0.31594	0.33859	0.06525	0.28023	2	-0.766283	0	0	0	2	3	3	1	1	0	0	1	1
5	1	5	1	0.00227	0.02542	0.87952	0.09278	3	-0.637351	0	1	1	2	1	3	1	5	3	0	3	3
8	1	38	1	0.28483	0.16799	0.36834	0.17885	3	-0.717036	0	0	0	1	3	3	1	2	0	0	1	1
67	0	67	0	0.43095	0.1331	0.16342	0.27254	1	-0.609463	0	0	0	2	3	3	1	5	3	0	3	3
90	0	90	0	0.60961	0.10628	0.19993	0.08419	1	-0.532376	0	0	0	2	3	3	0	1	0	0	1	1
17	1	21	1	0.12526	0.04924	0.26054	0.56496	4	-0.602371	0	0	1	2	3	3	0	5	2	0	3	3
1	1	1	1	0.37123	0.23609	0.23851	0.15416	1	-1.03669	0	0	1	2	3	3	1	6	3	1	4	4
17	0	17	1	0.11218	0.04554	0.36413	0.47815	4	-0.640116	0	0	0	1	1	3	0	2	0	0	1	1
19	1	31	1	0.01333	0.25027	0.02789	0.70851	4	-0.512579	0	0	0	2	2	3	1	5	3	0	3	3
59	0	59	0	0.00275	0.03253	0.896	0.06872	3	-0.926472	0	0	1	1	1	2	1	5	0	0	2	2
22	1	25	1	0.00535	0.26962	0.57604	0.14899	3	-1.12577	0	0	1	2	3	3	1	5	3	0	3	3
50	1	60	1	0.25295	0.13269	0.50932	0.10505	3	-0.834804	0	0	0	1	3	2	0	1	0	0	1	1
18	1	18	1	0.03038	0.01404	0.396	0.55958	4	-0.676183	0	1	0	1	1	3	1	3	3	0	3	3
78	0	78	0	0.36504	0.27075	0.29676	0.06745	1	-0.702055	0	1	0	2	3	3	0	5	3	0	3	3
15	1	15	1	0.00665	0.05772	0.47119	0.46443	3	-0.71661	0	0	0	1	2	3	1	6	1	0	3	3
18	1	18	1	0.1325	0.01981	0.40719	0.44049	4	-0.573866	0	0	0	2	3	3	0	2	4	0	3	3
2	1	2	1	0.02499	0.37036	0.54938	0.05526	3	-0.931537	0	0	0	2	3	3	1	5	3	0	3	3
73	0	73	0	0.04426	0.27895	0.17558	0.50121	4	-0.439112	1	0	0	1	3	2	0	1	0	0	1	6
34	0	34	0	0.04604	0.10764	0.1725	0.67382	4	-0.456475	1	0	0	2	1	3	1	5	0	0	2	7
4	1	4	1	0.01815	0.02421	0.75	0.20765	3	-0.899824	0	1	1	2	1	3	1	5	2	1	4	4
34	0	34	0	0.14286	0.23392	0.14196	0.48126	4	-0.635034	0	0	0	1	3	3	0	2	0	0	1	1
6	1	6	1	0.06844	0.03443	0.16612	0.73101	4	-0.610223	0	1	1	2	1	3	1	5	4	0	3	3
78	0	78	0	0.01286	0.022	0.61254	0.3526	3	-0.884138	0	0	0	2	3	3	1	5	0	0	2	2
37	0	37	0	0.04603	0.32383	0.05494	0.5752	4	-0.656202	0	1	1	2	1	3	0	3	0	0	2	2
69	0	69	0	0.03134	0.54625	0.33446	0.08795	2	-0.854769	0	0	0	1	3	3	0	1	0	0	1	1
64	0	64	0	0.68021	0.04203	0.17697	0.10079	1	-0.53773	0	0	1	1	3	3	0	1	0	0	1	1
39	0	39	0	0.46959	0.07822	0.08384	0.36835	1	-0.740684	0	0	0	2	3	3	0	1	0	0	1	1
82	0	82	0	0.33704	0.18919	0.255	0.21877	1	-0.524495	0	0	0	2	3	3	0	1	0	0	1	1
34	0	34	0	0.37818	0.4249	0.07971	0.11721	2	-0.775124	0	0	1	2	3	3	1	6	2	0	3	3
5	1	7	1	0.02736	0.56805	0.14009	0.2645	2	-0.435807	1	0	0	2	3	3	1	5	4	1	4	9
79	0	79	0	0.16843	0.41662	0.16916	0.2458	2	-0.575663	0	0	0	1	3	3	0	5	0	0	2	2
35	0	35	0	0.11923	0.18254	0.08719	0.61104	4	-0.42142	1	1	1	1	1	3	0	3	1	0	2	7
56	1	78	0	0.16373	0.27166	0.15978	0.40483	4	-0.355471	1	0	0	2	3	3	0	1	2	0	2	7
26	0	26	0	0.26581	0.36533	0.22105	0.14782	2	-0.494452	1	0	0	2	3	3	0	5	3	1	4	9
69	0	69	0	0.39901	0.13037	0.09031	0.38031	1	-0.414195	1	0	0	2	2	3	1	5	3	0	3	8
24	1	34	1	0.2536	0.04421	0.18082	0.52137	4	-0.539848	0	0	0	2	3	3	0	5	3	0	3	3
78	0	78	0	0.02863	0.00146	0.68024	0.28967	3	-0.856903	0	0	1	2	1	3	1	5	0	0	2	2
21	0	21	0	0.03489	0.03671	0.65934	0.26906	3	-0.692715	0	0	1	1	1	2	0	5	1	0	3	3
55	0	55	0	0.09573	0.11752	0.38613	0.40062	4	-0.44593	1	0	0	1	1	2	0	2	0	0	1	6
7	1	7	1	0.39998	0.24031	0.0769	0.28281	1	-0.691105	0	0	0	2	3	3	1	5	3	0	3	3
85	0	85	0	0.06939	0.33332	0.20332	0.39397	4	-0.354789	1	0	0	2	3	3	1	3	1	0	2	7
50	0	50	0	0.05944	0.26377	0.48532	0.19146	3	-0.539939	0	0	0	2	3	3	0	2	0	0	1	1
11	1	11	1	0.11909	0.14634	0.26556	0.46902	4	-0.757172	0	0	0	2	1	3	1	5	2	0	3	3
23	1	23	1	0.01436	0.12365	0.50365	0.35834	3	-0.848106	0	0	0	1	3	2	0	5	1	0	3	3
12	1	14	1	0.0125	0.15624	0.1827	0.64856	4	-0.892466	0	0	1	1	1	2	1	5	3	0	3	3
17	1	21	1	0.07901	0.01312	0.26359	0.64427	4	-0.397579	1	1	0	2	2	3	1	5	2	0	3	8
11	1	11	1	0.01941	0.13438	0.18147	0.66474	4	-0.448643	1	0	0	2	4	3	1	3	4	0	3	8
65	0	65	0	0.22369	0.27717	0.19511	0.30404	4	-0.460528	1	0	0	2	3	3	0	1	0	0	1	6
37	0	37	0	0.08916	0.65791	0.07631	0.17663	2	-0.576725	0	0	0	2	2	3	1	5	3	0	3	3
23	1	23	1	0.04589	0.20388	0.22756	0.52268	4	-0.448342	1	0	1	2	2	3	0	3	1	0	2	7
6	1	6	1	0.15998	0.10123	0.57341	0.16538	3	-0.612812	0	0	0	2	3	3	1	5	3	0	3	3
37	0	37	0	0.0342	0.12376	0.24292	0.59911	4	-0.468226	1	0	0	1	3	1	0	1	0	0	1	6
12	1	14	1	0.35952	0.49776	0.04418	0.09854	2	-0.646759	0	0	0	2	2	3	1	5	1	0	3	3
45	0	45	0	0.03338	0.06407	0.76756	0.13499	3	-0.734904	0	0	0	2	3	3	0	2	0	0	1	1
12	1	12	1	0.17396	0.20087	0.39087	0.2343	3	-0.597072	0	0	0	2	3	3	1	3	2	0	3	3
19	0	19	0	0.29962	0.36058	0.2118	0.128	2	-0.860993	0	1	0	2	1	3	1	2	0	0	1	1
71	0	71	0	0.0579	0.6359	0.19371	0.11249	2	-0.665113	0	0	0	2	3	3	1	1	3	0	2	2
76	0	76	0	0.56516	0.2238	0.11242	0.09863	1	-0.486952	1	0	0	2	3	3	0	2	0	0	1	6
78	0	78	0	0.34548	0.08523	0.26663	0.30266	1	-0.527128	0	0	0	1	3	1	0	1	0	0	1	1
5	1	5	1	0.10578	0.32004	0.43005	0.14413	3	-0.858785	0	0	1	2	1	3	1	3	0	1	4	4
71	0	71	0	0.05948	0.43848	0.42593	0.07611	2	-0.116091	1	0	0	2	3	3	1	5	4	0	3	8
32	0	32	0	0.47559	0.15305	0.18301	0.18834	1	-0.622973	0	0	0	2	2	3	1	1	2	0	2	2
5	1	11	1	0.18842	0.3469	0.10691	0.35778	4	-0.814818	0	0	0	2	3	3	0	5	0	0	2	2
21	1	23	1	0.55006	0.14089	0.03493	0.27412	1	-0.766087	0	0	1	2	1	3	1	5	3	0	3	3
16	1	18	1	0.02695	0.0249	0.32494	0.62321	4	-0.430339	1	1	1	2	1	3	1	6	2	0	3	8
72	0	72	0	0.02068	0.13782	0.10031	0.74119	4	-0.471206	1	0	0	1	1	2	0	1	0	0	1	6
23	1	34	1	0.12555	0.11922	0.15186	0.60337	4	-0.608064	0	1	0	1	3	3	1	5	3	1	4	4
66	0	66	0	0.27498	0.56888	0.06428	0.09186	2	-0.549436	0	0	0	1	2	2	1	5	1	0	3	3
33	1	36	1	0.02513	0.48006	0.0801	0.41472	2	-0.618309	0	0	1	1	1	3	1	5	3	0	3	3
5	1	7	1	0.40728	0.03191	0.43067	0.13014	3	-0.740886	0	0	1	1	1	3	0	5	2	0	3	3
61	0	61	0	0.09187	0.24332	0.17234	0.49247	4	-0.407498	1	0	0	2	3	3	0	5	0	0	2	7
19	1	29	1	0.02897	0.02733	0.32375	0.61995	4	-0.877061	0	0	0	1	4	3	1	6	1	0	3	3
59	0	59	0	0.00066	0.00233	0.98558	0.01142	3	-0.810543	0	0	0	2	3	3	1	1	1	0	1	1
11	1	11	1	0.04518	0.06465	0.56668	0.3235	3	-0.513785	0	1	0	2	1	3	1	5	4	1	4	4
36	0	36.27	0	0.47388	0.07181	0.16861	0.2857	1	-0.727459	0	0	0	1	2	3	1	5	2	0	3	3
74	0	74	0	0.14303	0.34889	0.04187	0.46621	4	-0.790178	0	0	1	1	1	2	1	3	0	0	2	2
18	1	29	1	0.29916	0.01307	0.321	0.36677	4	-0.867285	0	0	0	2	1	3	1	2	2	0	2	2
87	0	87	0	0.18827	0.03473	0.43283	0.34417	3	-0.609751	0	0	1	1	1	2	1	5	1	0	3	3
31	1	36	1	0.03319	0.08337	0.08159	0.80185	4	-0.524696	0	0	1	2	2	3	1	5	4	0	3	3
11	1	18	1	0.237	0.00748	0.0791	0.67642	4	-0.692314	0	1	0	1	1	3	1	5	3	1	4	4
4	1	4	1	0.48984	0.01334	0.11675	0.38007	1	-0.503365	0	0	0	1	1	3	1	5	3	1	4	4
31	0	31	0	0.00376	0.0278	0.18874	0.77971	4	-0.520536	0	0	0	1	3	3	0	2	0	0	1	1
79	0	79	0	0.36628	0.0446	0.36479	0.22433	1	-0.773496	0	0	0	2	3	3	1	5	0	0	2	2
31	1	32	1	0.06647	0.39891	0.13835	0.39627	2	-0.558052	0	0	0	2	3	3	0	5	4	0	3	3
33	0	33	0	0.12013	0.71422	0.12138	0.04427	2	-0.549882	0	0	0	2	3	3	1	3	0	0	2	2
21	1	27	1	0.02274	0.03117	0.04124	0.90485	4	-0.647871	0	1	1	2	2	3	1	5	4	0	3	3
8	1	9	1	0.00725	0.2002	0.05142	0.74113	4	-0.78771	0	0	1	2	2	3	1	5	3	0	3	3
17	1	18	1	0.10327	0.2177	0.19926	0.47977	4	-0.594104	0	0	1	2	3	3	1	5	4	0	3	3
71	0	71	0	0.14765	0.08719	0.34687	0.41829	4	-0.581737	0	0	0	2	3	3	0	1	0	0	1	1
79	0	79	0	0.20005	0.03045	0.61743	0.15207	3	-0.434726	1	0	0	1	1	2	0	5	0	0	2	7
4	1	5	1	0.03931	0.37937	0.4545	0.12682	3	-0.549947	0	1	1	2	1	3	1	5	4	0	3	3
10	0	10	0	0.46107	0.0096	0.18917	0.34015	1	-0.633138	0	0	0	2	3	3	0	5	0	0	2	2
35	0	35	0	0.48533	0.0758	0.02778	0.41109	1	-0.754654	0	0	1	2	3	3	1	3	1	0	2	2
15	1	15	1	0.02535	0.05699	0.3726	0.54506	4	-0.906506	0	0	1	2	1	3	0	5	3	0	3	3
9	1	11	1	0.05577	0.08861	0.41229	0.44333	4	-0.671796	0	0	0	1	1	2	1	3	2	0	3	3
11	1	20	1	0.29372	0.03965	0.40346	0.26317	3	-0.532559	0	0	0	2	2	3	1	5	3	0	3	3
66	0	66	0	0.16653	0.0552	0.13652	0.64175	4	-0.632254	0	0	1	2	2	3	0	5	4	0	3	3
14	1	21	1	0.05436	0.05596	0.08231	0.80737	4	-0.747031	0	1	0	2	1	3	1	6	3	0	3	3
9	1	10	1	0.05177	0.12501	0.08427	0.73896	4	-0.609639	0	0	1	2	1	3	1	5	1	1	4	4
38	0	38	0	0.38242	0.06882	0.2369	0.31186	1	-0.73019	0	0	0	2	2	3	0	1	0	0	1	1
45	1	54	1	0.0105	0.12197	0.65124	0.21629	3	-0.637792	0	0	1	2	1	3	0	5	4	0	3	3
4	1	4	1	0.24385	0.48192	0.0827	0.19153	2	-0.686227	0	0	1	2	1	3	1	5	2	0	3	3
8	1	8	1	0.02861	0.46846	0.1935	0.30943	2	-0.489038	1	1	0	1	1	3	0	3	1	0	2	7
43	0	43	0	0.12982	0.06207	0.50402	0.30409	3	-0.536726	0	0	1	2	1	3	1	5	0	0	2	2
21	0	21	0	0.50137	0.37744	0.06233	0.05886	1	-0.605726	0	0	0	2	2	3	0	2	0	0	1	1
90	0	90	0	0.01276	0.08364	0.76911	0.1345	3	-0.411547	1	1	1	1	3	3	0	5	0	0	2	7
67	0	67	0	0.30195	0.5256	0.08033	0.09211	2	-0.659503	0	0	0	2	4	3	0	5	0	0	2	2
82	0	82	0	0.24255	0.05671	0.37452	0.32622	3	-0.446962	1	0	0	2	1	3	0	5	0	0	2	7
69	0	69	0	0.00775	0.09328	0.54174	0.35723	3	-0.88594	0	0	0	2	3	3	0	6	3	0	3	3
69	0	69	0	0.45737	0.09147	0.27477	0.17639	1	-0.269326	1	0	0	1	3	3	0	1	0	0	1	6
88	0	88	0	0.15285	0.1144	0.08028	0.65247	4	-0.458296	1	0	1	2	3	3	1	5	4	0	3	8
11	1	21	1	0.00063	0.02145	0.57209	0.40583	3	-0.992236	0	0	0	1	1	3	0	3	1	0	2	2
28	0	28	0	0.18469	0.15113	0.4596	0.20458	3	-0.495226	1	1	0	1	1	3	1	3	0	0	2	7
84	0	84	0	0.07971	0.13893	0.37125	0.41011	4	-0.561313	0	1	0	2	3	3	1	5	0	0	2	2
79	0	79	0	0.07958	0.25163	0.58062	0.08818	3	-0.675581	0	0	0	2	3	3	1	1	0	0	1	1
27	0	27	0	0.0908	0.16165	0.12932	0.61823	4	-0.326992	1	0	0	2	3	3	0	2	0	0	1	6
86	0	86	0	0.09052	0.29511	0.42881	0.18556	3	-0.536063	0	0	0	2	2	3	1	5	4	0	3	3
64	0	64	0	0.41941	0.11368	0.33695	0.12996	1	-0.525746	0	0	0	2	2	3	0	5	0	0	2	2
42	1	48	1	0.03924	0.00822	0.37511	0.57743	4	-0.748549	0	0	0	2	1	3	1	6	3	0	3	3
33	1	33	1	0.16792	0.12605	0.38663	0.3194	3	-0.565723	0	0	0	2	3	3	1	5	3	0	3	3
11	1	11	1	0.01545	0.08816	0.08545	0.81094	4	-1.02019	0	1	1	2	1	3	1	5	2	0	3	3
13	1	14	1	0.02021	0.03929	0.45147	0.48903	4	-0.579969	0	0	1	1	1	2	1	5	3	0	3	3
23	1	25	1	0.47877	0.09265	0.10858	0.32	1	-0.442498	1	1	1	2	2	3	1	3	3	0	3	8
39	1	51	1	0.4149	0.23326	0.21315	0.1387	1	-0.428298	1	1	0	1	3	3	1	5	4	0	3	8
17	1	20	1	0.2546	0.10113	0.56143	0.08285	3	-0.791964	0	0	0	2	3	3	1	5	3	0	3	3
68	0	68	0	0.27918	0.25089	0.17434	0.29559	4	-0.532953	0	1	0	1	4	2	1	6	0	0	3	3
25	1	30	1	0.48105	0.15462	0.19903	0.1653	1	-0.678933	0	0	0	2	3	3	1	5	4	0	3	3
30	1	30	1	0.17865	0.26167	0.35739	0.20229	3	-0.655557	0	0	0	2	3	3	1	3	3	1	4	4
89	0	89	0	0.20034	0.22519	0.40221	0.17227	3	-0.414986	1	0	0	2	1	3	1	5	2	0	3	8
77	0	77	0	0.34921	0.24992	0.2362	0.16468	1	-0.591789	0	1	0	2	1	3	1	5	0	0	2	2
11	1	11	1	0.05015	0.06791	0.4041	0.47783	4	-1.17606	0	0	0	2	1	3	1	5	4	0	3	3
86	0	86	0	0.0355	0.69581	0.04409	0.2246	2	-0.495982	1	0	0	1	3	2	0	5	0	0	2	7
26	0	26	0	0.102	0.38842	0.28154	0.22804	2	-0.464111	1	0	0	2	1	3	1	3	3	0	3	8
11	1	17	1	0.02615	0.14019	0.0556	0.77807	4	-1.06523	0	0	1	2	1	3	1	5	3	0	3	3
17	1	37	1	0.09636	0.1429	0.0801	0.68064	4	-0.670261	0	1	0	2	1	3	1	5	4	0	3	3
13	1	20	1	0.06405	0.23438	0.18461	0.51696	4	-0.656369	0	0	1	1	1	2	1	5	1	0	3	3
13	1	16	1	0.67671	0.13651	0.07035	0.11643	1	-0.858934	0	1	1	2	3	3	0	3	1	0	2	2
71	0	71	0	0.16995	0.09706	0.43445	0.29854	3	-0.337055	1	1	0	2	3	3	0	2	2	0	2	7
77	0	77	0	0.00188	0.15371	0.75386	0.09055	3	-0.826158	0	0	0	2	3	3	1	2	0	0	1	1
51	0	51	0	0.02089	0.37279	0.59445	0.01187	3	-1.17505	0	0	0	2	3	3	1	5	0	0	2	2
39	1	57	1	0.20349	0.1583	0.39053	0.24769	3	-0.187665	1	0	0	1	1	2	1	3	3	0	3	8
79	0	79	0	0.41459	0.18462	0.16488	0.23591	1	-0.278336	1	1	1	1	1	2	1	5	1	0	3	8
74	0	74	0	0.12632	0.12742	0.21928	0.52698	4	-0.756473	0	0	0	2	3	3	1	5	0	0	2	2
9	1	11	1	0.05674	0.04741	0.11328	0.78256	4	-0.808802	0	1	0	2	1	3	1	5	3	0	3	3
21	1	30	1	0.08007	0.09422	0.57299	0.25273	3	-0.680482	0	0	0	2	1	3	0	5	0	0	2	2
24	1	34	1	0.06991	0.12541	0.07662	0.72806	4	-0.66813	0	0	0	2	4	3	1	5	3	0	3	3
53	0	53	0	0.3668	0.04219	0.24965	0.34136	1	-0.737805	0	0	0	2	3	3	1	5	3	0	3	3
9	1	9	1	0.05042	0.10712	0.70415	0.13832	3	-0.780821	0	0	1	1	1	3	0	5	1	0	3	3
11	1	16	1	0.03505	0.30608	0.45074	0.20814	3	-0.509559	0	0	0	2	4	3	1	5	3	0	3	3
27	0	27	0	0.10024	0.03929	0.56198	0.29848	3	-0.637639	0	0	0	1	1	2	1	3	0	0	2	2
41	1	53	1	0.34143	0.32836	0.18472	0.14549	1	-0.292688	1	0	0	2	1	3	1	5	4	0	3	8
37	1	41	1	0.13619	0.07479	0.12275	0.66627	4	-0.519392	0	0	0	2	3	3	0	5	0	0	2	2
66	0	66	0	0.21802	0.15123	0.25946	0.37129	4	-0.499442	1	0	1	2	1	3	1	5	1	0	3	8
41	1	47	1	0.0474	0.76763	0.02147	0.16351	2	-0.668334	0	1	1	2	1	3	1	5	0	0	2	2
78	0	78	0	0.04108	0.23495	0.33083	0.39314	4	-0.426785	1	1	0	1	3	3	1	5	3	0	3	8
67	0	67	0	0.18963	0.08786	0.39738	0.32514	3	-0.612842	0	0	0	2	3	3	0	2	1	0	2	2
11	1	11	1	0.03009	0.58991	0.13427	0.24574	2	-0.801591	0	0	1	2	1	3	1	6	4	0	3	3
88	0	88	0	0.38759	0.17978	0.28062	0.15202	1	-0.72831	0	0	0	1	3	1	0	1	0	0	1	1
56	0	56	0	0.00453	0.32536	0.57303	0.09708	3	-0.83179	0	0	0	1	3	2	0	2	0	0	1	1
67	0	67	0	0.42983	0.10708	0.08328	0.37981	1	-0.816458	0	0	1	2	1	3	1	5	1	0	3	3
44	0	44	0	0.0468	0.05253	0.62015	0.28052	3	-0.521506	0	1	1	2	1	3	1	5	0	0	2	2
46	1	49	1	0.05423	0.48168	0.36896	0.09513	2	-1.05073	0	0	0	2	1	3	0	5	1	0	3	3
29	0	29	0	0.24757	0.39994	0.28985	0.06263	2	-0.320823	1	0	0	1	2	2	1	5	3	0	3	8
8	1	9	1	0.06014	0.40703	0.44906	0.08378	3	-0.609083	0	0	0	2	3	3	0	5	0	1	4	4
18	1	18	1	0.30527	0.20769	0.32879	0.15825	3	-0.734419	0	0	0	2	3	3	0	5	1	0	3	3
12	1	14	1	0.12691	0.05846	0.24825	0.56638	4	-0.461513	1	0	1	2	1	3	1	5	3	0	3	8
31	0	31	0	0.17772	0.25248	0.37858	0.19123	3	-0.575255	0	1	1	1	1	3	0	5	1	0	3	3
22	1	22	1	0.07375	0.19971	0.31193	0.41461	4	-0.688369	0	0	0	1	3	3	0	2	0	0	1	1
29	0	29	0	0.57026	0.07288	0.26741	0.08945	1	-0.631837	0	0	0	2	3	3	0	3	0	0	2	2
49	0	49	0	0.2383	0.1688	0.16026	0.43265	4	-0.5202	0	0	0	2	2	3	1	1	0	0	1	1
53	0	53	0	0.02641	0.06206	0.21064	0.7009	4	-0.640023	0	0	0	2	3	3	1	5	3	0	3	3
73	0	73	0	0.45851	0.18844	0.1376	0.21545	1	-0.520226	0	0	0	1	3	2	1	1	0	0	1	1
30	0	30	0	0.10694	0.20366	0.16781	0.52159	4	-0.481481	1	0	0	1	2	3	1	1	0	0	1	6
74	0	74	0	0.26055	0.31225	0.2244	0.2028	2	-0.690462	0	0	0	1	1	1	0	1	0	0	1	1
10	1	10	1	0.04075	0.29623	0.49673	0.16629	3	-1.31716	0	0	1	2	1	3	1	6	1	1	4	4
79	0	79	0	0.45263	0.09987	0.19818	0.24933	1	-0.609947	0	0	0	2	3	3	0	2	0	0	1	1
24	1	24	1	0.01882	0.25428	0.03685	0.69005	4	-0.548276	0	0	0	2	1	3	0	5	3	0	3	3
29	1	29	1	0.02691	0.03756	0.1056	0.82993	4	-0.524791	0	0	0	2	3	3	1	1	0	0	1	1
35	1	35	1	0.15253	0.17487	0.39915	0.27346	3	-0.497409	1	1	0	2	3	3	1	6	2	1	4	9
38	1	42	1	0.14624	0.33711	0.16085	0.35581	4	-0.585129	0	0	0	1	1	3	1	6	0	0	3	3
47	0	47	0	0.05703	0.18361	0.62442	0.13494	3	-0.657101	0	0	0	2	2	3	0	3	0	0	2	2
10	1	10	1	0.0201	0.00802	0.51394	0.45795	3	-0.760473	0	0	0	2	1	3	1	3	2	0	3	3
79	0	79	0	0.39212	0.14178	0.35628	0.10982	1	-0.288521	1	0	1	1	1	2	0	3	2	0	3	8
37	0	37	0	0.19347	0.14849	0.59113	0.06692	3	-0.90411	0	0	0	1	2	3	1	1	1	0	1	1
50	0	50	0	0.31125	0.30037	0.27957	0.10881	1	-0.542458	0	0	0	2	1	3	0	2	0	0	1	1
42	0	42	0	0.08793	0.17874	0.38046	0.35288	3	-0.268367	1	0	0	1	3	2	0	2	2	0	2	7
10	0	10	0	0.0906	0.43835	0.23562	0.23543	2	-0.474128	1	1	0	1	1	3	0	5	2	0	3	8
62	0	62	0	0.05165	0.10936	0.05134	0.78764	4	-0.603127	0	0	0	2	1	3	0	5	2	0	3	3
69	0	69	0	0.03056	0.26879	0.47105	0.2296	3	-0.202516	1	0	0	1	1	3	1	3	1	0	2	7
39	0	39	0	0.13643	0.06096	0.64182	0.16079	3	-0.267183	1	0	0	2	3	3	0	1	1	0	1	6
39	0	39	0	0.18361	0.54366	0.21517	0.05757	2	-0.636699	0	0	0	2	2	3	1	3	1	0	2	2
84	0	84	0	0.35167	0.1226	0.20756	0.31818	1	-0.360235	1	0	0	1	2	2	0	5	2	0	3	8
22	1	42	1	0.16523	0.1675	0.14025	0.52703	4	-0.610741	0	0	0	2	1	3	1	5	1	0	3	3
79	0	79	0	0.35596	0.17789	0.25231	0.21384	1	-0.163183	1	0	0	1	1	3	1	3	1	0	2	7
10	1	10	1	0.00031	0.00952	0.72664	0.26353	3	-1.5651	0	0	1	2	1	3	1	6	4	1	4	4
10	1	10	1	0.11724	0.06201	0.12694	0.69382	4	-0.625623	0	0	0	1	4	2	1	5	4	0	3	3
45	1	45	1	0.14025	0.31428	0.26868	0.27679	2	-0.180272	1	0	0	1	2	2	1	3	3	1	4	9
40	0	40	0	0.00377	0.83885	0.14149	0.0159	2	-0.610866	0	0	0	2	4	3	1	5	3	0	3	3
46	0	46	0	0.05207	0.04348	0.49299	0.41145	3	-0.758207	0	1	0	1	1	3	1	3	0	0	2	2
22	1	42	1	0.03517	0.30917	0.43066	0.225	3	-0.992647	0	1	0	2	3	3	1	5	4	0	3	3
31	0	31	0	0.32628	0.27977	0.19443	0.19952	1	-0.558188	0	1	0	2	2	3	0	5	2	0	3	3
10	1	10	1	0.01036	0.09939	0.14973	0.74052	4	-0.545503	0	0	0	2	4	3	1	6	0	1	4	4
41	0	41	0	0.10208	0.34943	0.16629	0.38221	4	-0.469814	1	0	0	1	1	2	1	3	0	0	2	7
46	0	46	0	0.00782	0.4634	0.12693	0.40185	2	-0.777503	0	0	0	2	3	3	0	3	1	0	2	2
21	1	24	1	0.04779	0.2003	0.5498	0.20211	3	-0.968018	0	1	0	2	2	3	1	5	3	0	3	3
43	1	44	1	0.44263	0.11488	0.24558	0.1969	1	-0.177111	1	1	0	2	3	3	0	5	3	0	3	8
44	0	44	0	0.56952	0.14201	0.21379	0.07468	1	-0.806113	0	0	1	2	3	3	1	3	1	0	2	2
79	0	79	0	0.72716	0.20694	0.06084	0.00507	1	-0.104329	1	0	0	1	2	2	1	1	0	0	1	6
49	0	49	0	0.15913	0.49525	0.09398	0.25164	2	-0.591679	0	0	0	2	3	3	0	1	0	0	1	1
7	1	7	1	0.02384	0.47765	0.33162	0.16689	2	-0.949699	0	0	0	2	3	3	1	3	4	0	3	3
45	0	45	0	0.21883	0.09533	0.40009	0.28575	3	-0.303818	1	0	0	1	2	2	1	5	3	0	3	8
10	1	10	1	0.00561	0.32588	0.26113	0.40739	4	-1.0463	0	0	0	2	3	3	1	5	1	0	3	3
40	0	40	0	0.41881	0.22931	0.1301	0.22179	1	-0.532086	0	0	0	2	2	3	0	3	0	0	2	2
13	0	13	0	0.12694	0.61908	0.06694	0.18704	2	-0.746163	0	0	0	1	3	3	1	5	0	0	3	3
41	0	41	0	0.0439	0.11951	0.45002	0.38658	3	-0.467502	1	1	0	1	1	2	1	5	3	0	3	8
6	1	6	1	0.02574	0.04958	0.352	0.57269	4	-0.480045	1	0	0	2	1	3	0	3	2	0	3	8
39	0	39	0	0.0356	0.80339	0.03164	0.12937	2	-0.797372	0	0	0	1	2	2	1	6	3	0	3	3
21	1	21	1	0.02687	0.23389	0.04855	0.69068	4	-0.60987	0	0	0	1	2	2	1	3	1	1	4	4
11	1	16	1	0.12756	0.16737	0.69314	0.01193	3	-0.889461	0	0	0	2	2	3	1	5	0	1	4	4
45	1	62	1	0.59451	0.05612	0.27459	0.07478	1	-0.550198	0	0	0	1	4	3	1	6	4	0	3	3
67	0	67	0	0.38643	0.20069	0.33757	0.07531	1	-0.34365	1	0	0	2	3	3	0	3	0	0	2	7
39	0	39	0	0.29303	0.47966	0.01754	0.20978	2	-0.553802	0	0	0	1	3	3	1	2	1	0	2	2
72	0	72	0	0.31054	0.23344	0.27257	0.18345	1	-0.29688	1	0	0	2	3	3	0	2	0	0	1	6
23	0	23	0	0.0981	0.31159	0.28221	0.30811	2	-0.641461	0	0	0	2	3	3	0	2	0	0	1	1
20	1	20	1	0.06401	0.04372	0.16454	0.72772	4	-0.43273	1	1	0	1	1	2	0	3	3	0	3	8
2	1	2	1	0.22878	0.46073	0.09391	0.21658	2	-0.320496	1	0	0	2	3	3	0	5	0	1	4	9
17	1	17	1	0.22649	0.37026	0.32347	0.07978	2	-0.738525	0	0	0	2	3	3	0	5	3	0	3	3
16	1	26	1	0.12942	0.1936	0.19246	0.48452	4	-0.600739	0	0	0	2	4	3	1	6	2	1	4	4
68	0	68	0	0.35777	0.23848	0.20185	0.20191	1	-0.153167	1	0	0	2	1	3	1	3	2	0	3	8
10	1	10	1	0.13913	0.21307	0.14638	0.50142	4	-0.504615	0	0	0	1	1	2	0	3	0	0	2	2
10	1	10	1	0.26568	0.20206	0.08055	0.45172	4	-0.381887	1	0	0	1	2	3	1	5	0	0	2	7
16	0	16	0	0.41645	0.0843	0.14637	0.35287	1	-0.531851	0	0	0	2	1	3	0	3	1	0	2	2
39	0	39	0	0.24943	0.06001	0.5333	0.15727	3	-0.649564	0	0	1	1	2	3	0	5	4	0	3	3
78	0	78	0	0.72274	0.07408	0.11271	0.09047	1	-0.499449	1	0	0	1	1	2	0	1	0	0	1	6
14	1	24	1	0.03986	0.15456	0.29359	0.51199	4	-0.712943	0	0	0	1	1	2	1	5	0	0	2	2
42	0	42	0	0.32251	0.45241	0.11021	0.11487	2	-0.419492	1	0	0	2	3	3	0	1	0	0	1	6
44	0	44	0	0.00034	0.03036	0.86524	0.10406	3	-1.1329	0	0	0	2	2	3	1	3	1	0	2	2
39	0	39	0	0.14103	0.48229	0.08384	0.29285	2	-0.952399	0	0	0	2	3	3	1	2	3	0	3	3
51	1	51	1	0.53393	0.19603	0.11496	0.15508	1	-0.160707	1	0	0	1	1	2	1	3	0	0	2	7
42	0	42	0	0.12615	0.26269	0.28899	0.32217	4	-0.431408	1	0	0	2	2	3	1	3	2	0	3	8
68	0	68	0	0.22463	0.15901	0.33171	0.28466	3	-0.17815	1	0	0	2	3	3	0	2	1	0	2	7
11	1	21	1	0.13362	0.1288	0.6893	0.04829	3	-1.32397	0	0	0	2	2	3	1	6	1	0	3	3
24	1	32	1	0.19602	0.4581	0.20102	0.14486	2	-0.75811	0	0	0	2	2	3	1	6	3	1	4	4
14	1	32	1	0.04184	0.16829	0.58823	0.20163	3	-1.01333	0	0	1	2	2	3	1	5	4	1	4	4
5	1	5	1	0.00204	0.05281	0.70746	0.23769	3	-0.921702	0	1	1	2	2	3	1	6	3	1	4	4
45	0	45	0	0.05024	0.12886	0.55966	0.26124	3	-0.697804	0	1	0	1	3	3	1	5	3	0	3	3
40	0	40	0	0.65201	0.10091	0.1491	0.09798	1	-0.651765	0	0	0	2	2	3	1	3	3	0	3	3
12	1	12	1	0.11689	0.28304	0.08565	0.51442	4	-0.441537	1	0	0	2	3	3	1	3	4	0	3	8
81	0	81	0	0.71497	0.03761	0.04912	0.1983	1	-0.41473	1	0	0	1	3	2	1	3	0	0	2	7
19	1	19	1	0.20452	0.16269	0.35769	0.27509	3	-0.474698	1	0	0	2	4	3	1	5	4	0	3	8
23	1	28	1	0.25832	0.13021	0.43332	0.17815	3	-0.516144	0	0	0	1	1	3	0	3	1	0	2	2
39	0	39	0	0.00667	0.36385	0.55742	0.07206	3	-0.696797	0	0	0	2	3	3	1	5	2	0	3	3
16	1	16	1	0.06857	0.14292	0.08151	0.707	4	-0.628397	0	0	0	1	1	2	1	3	2	0	3	3
19	1	19	1	0.33485	0.40481	0.16909	0.09124	2	-0.645352	0	0	1	1	1	2	0	5	3	0	3	3
41	0	41	0	0.11659	0.80323	0.06269	0.01749	2	-0.642035	0	1	0	1	2	3	1	3	3	0	3	3
38	0	38	0	0.04104	0.08585	0.54035	0.33277	3	-0.547981	0	0	0	1	1	3	1	3	3	1	4	4
39	0	39	0	0.11722	0.11055	0.24991	0.52232	4	-0.424815	1	0	0	1	1	3	1	3	1	0	2	7
13	1	43	1	0.00802	0.08082	0.24433	0.66684	4	-0.79459	0	0	0	1	1	3	0	5	3	0	3	3
81	0	81	0	0.71084	0.06245	0.221	0.00571	1	-0.312855	1	0	0	2	3	3	1	3	3	0	3	8
41	0	41	0	0.72292	0.02973	0.16563	0.08171	1	-0.58387	0	0	0	2	2	3	0	2	0	0	1	1
28	1	28	1	0.59912	0.1241	0.18329	0.0935	1	-0.289089	1	1	1	2	2	3	1	5	4	1	4	9
21	1	27	1	0.17786	0.30038	0.02873	0.49303	4	-0.697438	0	0	0	2	2	3	0	5	4	0	3	3
22	1	22	1	0.03687	0.07558	0.3032	0.58434	4	-0.407136	1	0	0	1	3	1	0	1	0	0	1	6
71	0	71	0	0.18281	0.02325	0.3063	0.48764	4	-0.177177	1	0	0	2	2	3	0	1	2	0	2	7
76	0	76	0	0.46096	0.15958	0.07726	0.3022	1	-0.532192	0	1	0	2	1	3	1	3	3	0	3	3
28	1	38	1	0.08159	0.23949	0.238	0.44092	4	-0.649546	0	0	0	1	3	3	0	3	1	0	2	2
78	0	78	0	0.36409	0.18333	0.2598	0.19278	1	-0.303665	1	0	0	2	3	3	0	2	0	0	1	6
14	1	14	1	0.45674	0.09452	0.37173	0.07701	1	-0.879474	0	0	0	2	3	3	1	5	4	1	4	4
21	1	23	1	0.13573	0.31538	0.17304	0.37585	4	-0.559734	0	0	0	2	2	3	1	5	1	0	3	3
88	0	88	0	0.37983	0.20449	0.27088	0.14481	1	-0.262981	1	0	0	1	1	2	0	1	0	0	1	6
11	1	14	1	0.12526	0.02408	0.07767	0.77299	4	-0.605162	0	0	1	1	1	3	1	3	1	1	4	4
26	1	26	1	0.01966	0.37117	0.47752	0.13164	3	-0.891548	0	0	1	2	3	3	0	2	0	0	1	1
34	1	36	1	0.19781	0.52541	0.14789	0.12889	2	-0.640475	0	0	0	2	3	3	1	3	4	0	3	3
73	0	73.17	0	0.40804	0.0582	0.28106	0.25271	1	-0.362504	1	0	0	2	1	3	0	3	2	0	3	8
21	1	31	1	0.03073	0.04888	0.20786	0.71253	4	-0.966915	0	0	0	1	1	2	1	3	1	0	2	2
7	1	9	1	0.00869	0.202	0.33141	0.4579	4	-1.1337	0	0	0	2	2	3	1	6	3	0	3	3
40	0	40	0	0.00621	0.06583	0.5305	0.39745	3	-0.647217	0	0	0	1	3	3	0	1	0	0	1	1
9	0	9	0	0.31006	0.42495	0.06107	0.20393	2	-0.445161	1	0	0	2	3	3	1	3	2	0	3	8
39	0	39	0	0.17846	0.07805	0.61158	0.13191	3	-0.761926	0	0	0	2	3	3	0	3	3	0	3	3
40	0	40	0	0.10329	0.22252	0.58184	0.09235	3	-0.929609	0	0	0	1	1	3	1	5	3	0	3	3
41	0	41	0	0.03477	0.05666	0.63767	0.2709	3	-0.737498	0	0	0	2	3	3	0	2	0	0	1	1
12	1	13	1	0.07328	0.23198	0.3005	0.39424	4	-0.351068	1	0	0	1	1	3	1	3	3	1	4	9
79	0	79	0	0.53464	0.09056	0.23683	0.13797	1	-0.426866	1	0	0	1	3	2	0	1	0	0	1	6
11	1	15	1	0.02368	0.01261	0.86729	0.09642	3	-0.97526	0	1	0	2	2	3	1	6	3	0	3	3
44	0	44	0	0.46985	0.05574	0.18411	0.29031	1	-0.509346	0	0	0	1	3	3	1	1	0	0	1	1
14	1	14	1	0.02593	0.27976	0.64054	0.05377	3	-0.927092	0	1	0	1	3	2	0	3	3	0	3	3
46	0	46	0	0.04758	0.30964	0.60791	0.03487	3	-0.965793	0	0	0	2	3	3	0	3	1	0	2	2
74	0	74	0	0.31889	0.12612	0.2657	0.28929	1	-0.494789	1	0	0	2	2	3	0	1	0	0	1	6
24	1	32	1	0.36635	0.03963	0.28212	0.31191	1	-0.766366	0	0	0	1	3	3	0	5	3	1	4	4
26	1	38	1	0.02939	0.24455	0.21073	0.51534	4	-0.785103	0	0	1	2	3	3	1	2	1	0	2	2
22	1	42	1	0.03216	0.06919	0.14392	0.75473	4	-0.514508	0	1	0	1	4	2	1	3	2	0	3	3
43	0	43	0	0.02306	0.47763	0.21178	0.28754	2	-0.770643	0	0	0	1	3	3	1	3	3	0	3	3
27	1	37	1	0.05482	0.24771	0.24227	0.4552	4	-0.825003	0	1	0	1	1	3	1	3	1	0	2	2
72	0	72	0	0.57502	0.1108	0.19054	0.12365	1	-0.42742	1	0	0	2	2	3	0	2	0	0	1	6
80	0	80	0	0.58951	0.02602	0.08453	0.29994	1	-0.453866	1	1	1	1	1	2	1	3	1	0	2	7
23	1	23	1	0.08372	0.64677	0.23708	0.03244	2	-0.849507	0	0	0	2	3	3	1	3	1	0	2	2
34	1	56	1	0.02921	0.84954	0.0566	0.06466	2	-0.74276	0	0	0	1	2	2	1	6	0	0	3	3
40	0	40	0	0.20633	0.30982	0.24259	0.24127	2	-0.64682	0	0	0	2	3	3	1	2	0	0	1	1
41	0	41	0	0.15178	0.36945	0.41924	0.05954	3	-0.597405	0	0	0	2	3	3	1	2	1	0	2	2
44	0	44	0	0.50845	0.27189	0.19025	0.02941	1	-0.640151	0	0	0	2	2	3	1	3	0	0	2	2
40	0	40	0	0.02794	0.28054	0.55183	0.13969	3	-0.714555	0	0	0	1	3	3	0	1	0	0	1	1
1	1	1	1	0.00975	0.01938	0.61872	0.35216	3	-0.812608	0	1	1	2	4	3	1	6	4	0	3	3
45	0	45	0	0.18861	0.3884	0.06212	0.36088	2	-0.443276	1	0	0	2	2	3	0	3	0	0	2	7
70	0	70	0	0.44229	0.15659	0.14961	0.25151	1	-0.471197	1	0	0	2	3	3	1	1	0	0	1	6
31	1	41	1	0.04145	0.06535	0.06801	0.82519	4	-0.556012	0	0	0	2	1	3	1	2	3	0	3	3
20	1	40	1	0.08425	0.38729	0.08034	0.44812	4	-0.547584	0	0	0	2	2	3	0	3	0	0	2	2
13	1	13	1	0.0228	0.79931	0.08739	0.09049	2	-0.752405	0	0	0	2	3	3	0	3	1	0	2	2
82	0	82	0	0.59091	0.08927	0.15538	0.16445	1	-0.386536	1	0	0	1	3	1	0	1	0	0	1	6
46	0	46	0	0.37033	0.07215	0.3098	0.24772	1	-0.504137	0	0	0	2	3	3	0	1	0	0	1	1
77	0	77	0	0.43254	0.31679	0.13901	0.11167	1	-0.418503	1	0	0	1	3	3	0	1	1	0	1	6
20	0	20	0	0.33552	0.21744	0.27781	0.16923	1	-0.962303	0	0	0	1	2	1	0	1	0	0	1	1
75	0	75	0	0.45895	0.08639	0.09007	0.36459	1	-0.352193	1	0	0	2	2	3	0	2	1	0	2	7
11	1	21	1	0.05789	0.14902	0.10717	0.68592	4	-0.607491	0	0	0	2	3	3	1	3	4	1	4	4
53	0	53	0	0.28281	0.08464	0.46378	0.16877	3	-0.805233	0	0	0	2	3	3	1	5	0	0	2	2
67	0	67	0	0.00755	0.00834	0.68143	0.30268	3	-1.05853	0	0	0	2	3	3	1	5	4	0	3	3
13	1	14	1	0.04947	0.59299	0.22174	0.13581	2	-0.683869	0	1	0	2	2	3	1	5	4	0	3	3
74	0	74	0	0.18373	0.27752	0.28371	0.25504	3	-0.667227	0	0	0	2	2	3	1	1	0	0	1	1
13	1	13	1	0.0814	0.71516	0.14772	0.05573	2	-0.760046	0	0	1	1	1	3	1	5	0	0	2	2
74	0	74	0	0.03908	0.13375	0.76416	0.06301	3	-1.06617	0	0	0	1	2	3	0	5	0	0	2	2
8	1	9	1	0.09268	0.00543	0.06376	0.83813	4	-0.953331	0	0	0	1	3	2	0	5	0	0	2	2
14	1	17	1	0.18403	0.31704	0.36409	0.13484	3	-0.554751	0	0	1	2	3	3	1	5	3	0	3	3
16	1	26	1	0.10814	0.09585	0.71462	0.0814	3	-0.97046	0	0	0	2	3	3	0	5	3	1	4	4
33	0	33	0	0.05763	0.43489	0.30011	0.20737	2	-0.79507	0	0	0	2	3	3	1	1	2	0	2	2
71	0	71	0	0.00148	0.44293	0.46256	0.09303	3	-0.650035	0	1	0	1	3	3	1	5	0	0	2	2
69	0	69	0	0.01284	0.38012	0.2864	0.32064	2	-0.875807	0	1	1	2	3	3	1	5	1	0	3	3
43	1	54	1	0.06204	0.08368	0.29029	0.56398	4	-0.545912	0	0	0	2	3	3	0	5	1	0	3	3
79	0	79	0	0.06966	0.68415	0.1786	0.0676	2	-0.17423	1	0	0	2	1	3	1	5	3	0	3	8
79	0	79	0	0.12839	0.4351	0.27518	0.16133	2	-0.721676	0	0	0	2	2	3	1	5	0	0	2	2
24	0	24	0	0.01516	0.11168	0.51874	0.35442	3	-0.701585	0	1	0	1	1	2	1	5	2	0	3	3
85	0	85	0	0.00559	0.02465	0.07057	0.89918	4	-0.684546	0	0	1	1	3	3	0	3	4	0	3	3
79	0	79	0	0.10223	0.17404	0.31377	0.40997	4	-0.653124	0	0	0	2	3	3	0	5	3	0	3	3
49	0	49	0	0.11613	0.4896	0.21793	0.17634	2	-0.543268	0	0	0	2	1	3	1	5	1	0	3	3
13	1	26	1	0.17375	0.5441	0.12243	0.15972	2	-0.939529	0	0	0	2	1	3	0	5	2	0	3	3
14	1	16	1	0.49089	0.07697	0.30714	0.125	1	-1.02799	0	1	0	2	3	3	1	5	3	0	3	3
19	1	27	1	0.34242	0.20586	0.23818	0.21354	1	-0.708736	0	0	0	2	1	3	0	5	4	0	3	3
51	1	56	1	0.05246	0.67751	0.22388	0.04615	2	-0.852183	0	1	0	1	3	3	0	5	4	0	3	3
1	1	1	1	0.00032	0.00732	0.62497	0.36739	3	-0.760757	0	1	0	2	3	3	1	5	2	1	4	4
21	0	21	0	0.03391	0.07952	0.68889	0.19768	3	-0.893023	0	0	0	1	3	2	0	6	3	0	3	3
68	0	68	0	0.17005	0.22339	0.03978	0.56679	4	-0.668329	0	1	1	2	2	3	1	5	2	0	3	3
57	0	57	0	0.2281	0.10646	0.38046	0.28498	3	-0.745208	0	0	0	2	3	3	1	5	3	0	3	3
29	0	29	0	0.28086	0.18221	0.18212	0.35482	4	-0.472621	1	0	0	2	3	3	0	1	0	0	1	6
11	1	11	1	0.06274	0.05055	0.43138	0.45533	4	-0.632493	0	0	1	2	3	3	1	5	4	0	3	3
3	1	3	1	0.13781	0.3431	0.13343	0.38566	4	-0.656851	0	0	1	2	1	3	1	5	2	0	3	3
69	0	69	0	0.41453	0.11416	0.32691	0.1444	1	-0.140123	1	1	0	2	1	3	1	3	2	0	3	8
82	0	82	0	0.00195	0.57707	0.39675	0.02423	2	-1.20328	0	0	0	2	2	3	1	5	3	0	3	3
9	1	12	1	0.12619	0.39507	0.05002	0.42872	4	-0.830446	0	0	0	2	2	3	1	5	3	0	3	3
74	0	74	0	0.03657	0.74235	0.08839	0.13269	2	-0.950696	0	0	0	2	3	3	1	5	3	0	3	3
78	0	78	0	0.08991	0.6538	0.13653	0.11976	2	-0.757963	0	0	0	2	1	3	0	5	1	0	3	3
13	1	13	1	0.25269	0.05624	0.53272	0.15835	3	-0.588239	0	0	0	2	3	3	1	3	2	0	3	3
17	1	17	1	0.1998	0.32192	0.29509	0.18319	2	-0.663786	0	0	0	2	3	3	0	5	2	0	3	3
13	1	23	1	0.04163	0.05968	0.44579	0.4529	4	-0.893817	0	0	0	2	3	3	1	5	3	0	3	3
78	0	78	0	0.4619	0.43224	0.04688	0.05898	1	-0.521574	0	0	1	1	1	3	0	5	0	0	2	2
34	0	34	0	0.0398	0.70133	0.06913	0.18975	2	-0.593031	0	0	1	1	1	3	1	5	2	0	3	3
13	1	13	1	0.15546	0.0949	0.38108	0.36856	3	-0.492752	1	0	1	2	1	3	1	5	3	0	3	8
85	0	85	0	0.04302	0.0615	0.32124	0.57425	4	-0.47116	1	1	0	1	1	2	1	5	0	0	2	7
32	1	38	1	0.06543	0.27819	0.13192	0.52447	4	-0.735289	0	0	0	1	3	2	1	5	1	0	3	3
22	1	22	1	0.00225	0.05103	0.93528	0.01144	3	-0.888752	0	1	0	2	2	3	1	5	3	1	4	4
78	0	78	0	0.04168	0.09375	0.66441	0.20016	3	-0.371021	1	0	0	2	1	3	1	5	3	0	3	8
88	0	88	0	0.26091	0.16205	0.41023	0.16682	3	-0.706858	0	0	0	2	2	3	0	5	0	0	2	2
75	0	75	0	0.49284	0.1729	0.12759	0.20667	1	-0.462113	1	0	0	2	2	3	0	1	0	0	1	6
56	0	56	0	0.12756	0.16287	0.39035	0.31922	3	-0.421163	1	0	1	1	1	2	1	5	0	0	2	7
3	1	4	1	0.02247	0.09887	0.35082	0.52784	4	-0.531802	0	0	0	2	1	3	1	5	2	0	3	3
21	1	24	1	0.01027	0.23879	0.48906	0.26188	3	-1.08359	0	1	0	2	2	3	1	5	3	0	3	3
[truncated: 27 more rows]

## Sheet: Figure 5B
DFS	state1	OS	state2	TME class 1 probability	TME class 2 probability	TME class 3 probability	TME class 4 probability	Predicted TME class	DLS	DLS	CEA	CA199	Lauren	Tumor location	Differentiation	Size	T stage	N stage	M stage	TNM stage	DLS&Stage
73	0	73	0	0.2459	0.11134	0.24443	0.39834	4	-0.36147	1	0	0	2	3	3	1	2	0	0	1	6
89	0	89	0	0.20645	0.11761	0.14616	0.52978	4	-0.46955	1	0	0	1	3	2	1	1	0	0	1	6
75	0	75	0	0.52178	0.24729	0.13961	0.09133	1	-0.54598	0	0	0	1	1	2	1	2	1	0	2	2
75	0	75	0	0.08424	0.4129	0.14317	0.35969	2	-0.40395	1	0	0	2	3	3	0	5	1	0	3	8
44	1	52	1	0.30374	0.22197	0.32017	0.15413	3	-0.72317	0	0	0	1	2	3	0	3	2	0	3	3
4	1	4	1	0.06071	0.18274	0.26764	0.48891	4	-0.59016	0	0	0	2	3	3	1	6	0	0	3	3
37	0	37	0	0.13122	0.2681	0.41072	0.18997	3	-0.69554	0	0	0	1	1	3	0	2	0	0	1	1
27	1	28	1	0.66149	0.02511	0.11467	0.19872	1	-0.89249	0	0	0	1	3	3	1	6	2	0	3	3
18	1	60	1	0.12825	0.46593	0.08454	0.32128	2	-0.3401	1	0	0	1	3	2	0	3	0	0	2	7
85	0	85	0	0.56912	0.03719	0.11977	0.27392	1	-0.67671	0	1	1	1	3	2	1	5	2	0	3	3
18	1	21	1	0.13306	0.24894	0.54673	0.07128	3	-0.88905	0	1	0	2	3	3	0	5	2	0	3	3
35	1	35	1	0.73274	0.06252	0.12984	0.0749	1	-0.9757	0	0	0	2	2	3	1	5	1	0	3	3
16	1	16	1	0.11563	0.05283	0.31183	0.51972	4	-0.73163	0	0	0	1	3	3	1	5	0	0	2	2
74	0	74	0	0.11477	0.38416	0.23914	0.26193	2	-0.37146	1	0	0	2	3	3	1	1	2	0	2	7
66	1	79	1	0.21732	0.16862	0.09335	0.52071	4	-0.36055	1	0	0	2	3	3	1	2	0	0	1	6
6	1	11	1	0.08445	0.30132	0.11257	0.50166	4	-0.53584	0	0	0	2	2	3	1	5	4	1	4	4
3	1	43	1	0.26461	0.1886	0.25315	0.29365	4	-0.3556	1	0	0	2	3	3	0	5	3	0	3	8
2	1	2	1	0.00132	0.28161	0.65714	0.05993	3	-0.58879	0	0	1	2	2	3	0	6	4	0	3	3
6	1	6	1	0.21872	0.07022	0.11618	0.59488	4	-0.63731	0	0	1	2	3	3	1	5	4	1	4	4
18	1	22	1	0.17147	0.03934	0.05428	0.73491	4	-0.79739	0	0	0	1	3	3	1	5	4	0	3	3
76	0	76	0	0.20184	0.44706	0.20266	0.14844	2	-0.29095	1	0	0	2	3	3	1	3	1	0	2	7
4	1	11	1	0.18624	0.28742	0.07783	0.44852	4	-0.64907	0	0	0	1	1	1	1	2	0	0	1	1
83	0	83	0	0.11667	0.09937	0.34643	0.43753	4	-0.36303	1	0	0	1	1	3	1	5	1	0	3	8
11	1	67	1	0.17821	0.15007	0.08162	0.5901	4	-0.38535	1	0	0	2	3	3	1	6	2	0	3	8
34	1	64	1	0.06856	0.13696	0.35528	0.43921	4	-0.38611	1	0	0	2	2	3	0	5	0	0	2	7
75	0	75	0	0.49171	0.24302	0.10233	0.16294	1	-0.36857	1	0	0	1	2	3	1	1	0	0	1	6
13	1	18	1	0.19253	0.04383	0.65675	0.10689	3	-1.09748	0	1	0	1	3	2	1	6	3	0	3	3
77	0	77	0	0.21824	0.31304	0.05474	0.41398	4	-0.46863	1	0	0	1	1	2	1	5	0	0	2	7
25	1	66	1	0.10096	0.10751	0.28699	0.50454	4	-0.45505	1	0	0	2	3	3	0	1	1	0	1	6
16	1	16	1	0.17145	0.50231	0.08175	0.2445	2	-0.83364	0	1	0	1	3	2	1	3	0	0	2	2
65	0	65	0	0.42915	0.07951	0.29481	0.19653	1	-0.40159	1	0	0	1	1	1	0	2	0	0	1	6
90	0	90	0	0.14893	0.31746	0.25172	0.2819	2	-0.55217	0	0	0	2	3	3	0	5	0	0	2	2
5	1	8	1	0.11532	0.08801	0.26108	0.53559	4	-0.64573	0	0	0	1	2	3	1	6	3	0	3	3
45	1	54	1	0.38875	0.35948	0.06217	0.1896	1	-0.61946	0	0	0	1	3	2	0	2	2	0	2	2
76	0	76	0	0.78449	0.01616	0.07811	0.12125	1	-0.26211	1	0	0	1	1	2	0	5	1	0	3	8
33	0	33	0	0.10905	0.23217	0.41928	0.2395	3	-0.61726	0	0	0	2	3	3	0	5	3	0	3	3
3	1	6	1	0.25631	0.09315	0.22829	0.42226	4	-0.90089	0	1	0	2	3	1	1	6	3	0	3	3
94	0	94	0	0.29393	0.39467	0.09591	0.21549	2	-0.5279	0	0	0	2	3	3	0	1	0	0	1	1
42	1	63	1	0.07262	0.06766	0.02706	0.83266	4	-0.25322	1	0	1	2	1	2	1	5	1	0	3	8
10	1	11	1	0.00101	0.17389	0.72753	0.09757	3	-0.94279	0	1	0	2	2	3	1	5	3	0	3	3
21	1	21	1	0.11323	0.56779	0.12874	0.19025	2	-0.56501	0	1	1	2	3	2	0	6	2	0	3	3
6	1	11	1	0.10298	0.29201	0.53014	0.07487	3	-0.87675	0	1	1	2	3	3	1	2	1	0	2	2
10	1	11	1	0.04606	0.02076	0.65962	0.27356	3	-0.57405	0	0	0	1	2	2	1	5	3	0	3	3
12	1	67	1	0.03714	0.28353	0.06423	0.61511	4	-0.3118	1	0	0	1	2	1	1	6	3	0	3	8
2	1	34	1	0.14392	0.0197	0.70117	0.13521	3	-0.43043	1	0	1	2	4	3	1	5	4	0	3	8
74	0	74	0	0.55481	0.09285	0.13682	0.21551	1	-0.3401	1	0	0	2	3	3	1	5	0	0	2	7
76	0	76	0	0.24347	0.52073	0.07274	0.16306	2	-0.27093	1	0	0	1	1	2	0	5	0	0	2	7
94	0	94	0	0.34069	0.44286	0.0424	0.17405	2	-0.55264	0	0	0	2	3	3	0	1	0	0	1	1
17	1	24	1	0.12733	0.23024	0.40494	0.23749	3	-0.90451	0	1	1	2	3	3	0	5	4	0	3	3
6	1	36	1	0.1226	0.38956	0.11449	0.37335	2	-0.46586	1	0	0	1	3	3	1	5	4	0	3	8
83	0	83	0	0.56397	0.15859	0.14483	0.13261	1	-0.43217	1	0	0	1	4	2	1	1	0	0	1	6
6	1	16	1	0.28897	0.06529	0.40663	0.23911	3	-0.31741	1	0	0	2	4	3	1	5	1	0	3	8
6	1	6	1	0.15769	0.03701	0.1153	0.69001	4	-0.69575	0	0	0	2	3	3	0	5	2	0	3	3
11	1	11	1	0.06354	0.01346	0.37574	0.54726	4	-0.59745	0	0	0	1	3	3	1	5	3	0	3	3
79	0	79	0	0.19891	0.28429	0.22209	0.29472	4	-0.39695	1	0	0	2	1	3	0	5	2	0	3	8
34	1	57	1	0.14228	0.19872	0.58556	0.07345	3	-0.80421	0	0	0	1	3	3	0	5	3	0	3	3
32	1	72	0	0.05263	0.45222	0.38427	0.11088	2	-0.63755	0	1	1	1	1	2	0	5	0	0	2	2
51	0	51	0	0.27234	0.26746	0.12316	0.33705	4	-0.3624	1	0	0	2	1	3	1	5	3	0	3	8
2	1	3	1	0.03585	0.06412	0.39606	0.50397	4	-0.59835	0	0	0	1	1	3	1	5	3	0	3	3
66	0	66	0	0.0533	0.58748	0.10107	0.25816	2	-0.5239	0	0	1	1	3	2	1	5	0	0	2	2
77	0	77	0	0.17423	0.35468	0.32162	0.14947	2	-0.36068	1	0	0	1	3	3	0	5	1	0	3	8
11	1	15	1	0.0219	0.4629	0.14545	0.36975	2	-0.44501	1	0	1	2	1	3	1	5	3	0	3	8
90	0	90	0	0.22574	0.23229	0.34342	0.19855	3	-0.44633	1	0	0	2	3	3	0	1	0	0	1	6
25	1	64	1	0.33423	0.22822	0.10116	0.3364	4	-0.33076	1	0	0	1	3	3	1	5	0	0	2	7
8	1	10	1	0.31273	0.0183	0.26102	0.40796	4	-0.56634	0	0	0	1	1	3	1	6	3	0	3	3
10	1	10	1	0.01314	0.08742	0.72817	0.17127	3	-0.60256	0	1	0	1	3	2	1	5	2	0	3	3
67	0	67	0	0.10071	0.09167	0.10649	0.70113	4	-0.29123	1	0	0	1	3	2	0	2	0	0	1	6
45	1	48	1	0.22098	0.16378	0.24785	0.36739	4	-0.38204	1	0	0	1	4	3	1	5	4	0	3	8
7	1	7	1	0.1719	0.08216	0.53866	0.20727	3	-0.57778	0	0	0	1	3	1	0	1	0	0	1	1
27	1	69	1	0.20067	0.11796	0.31565	0.36572	4	-0.30082	1	1	0	1	3	3	0	1	0	0	1	6
74	0	74	0	0.33073	0.04037	0.43551	0.19339	3	-0.46437	1	0	0	1	1	2	0	2	0	0	1	6
10	1	11	1	0.03767	0.32985	0.28903	0.34345	4	-0.59511	0	1	1	1	2	2	0	1	0	0	1	1
32	1	32	1	0.10906	0.33222	0.18282	0.3759	4	-0.60384	0	0	0	2	3	2	0	1	0	0	1	1
89	0	89	0	0.41042	0.30082	0.08976	0.199	1	-0.36398	1	0	0	1	3	3	1	5	0	0	2	7
90	0	90	0	0.27879	0.09032	0.46388	0.16701	3	-0.40601	1	0	0	1	3	3	0	1	2	0	2	7
12	1	12	1	0.28289	0.0697	0.37744	0.26997	3	-0.8237	0	0	0	2	3	3	0	3	4	0	3	3
4	1	6	1	0.03244	0.3089	0.53112	0.12754	3	-0.51872	0	0	0	2	2	3	0	6	3	0	3	3
10	1	20	1	0.27346	0.1082	0.48561	0.13274	3	-0.46459	1	0	1	1	3	2	1	3	2	0	3	8
72	0	72	0	0.14598	0.26931	0.31205	0.27266	3	-0.75012	0	0	0	2	3	2	1	2	0	0	1	1
75	0	75	0	0.3342	0.15748	0.28256	0.22577	1	-0.46428	1	0	0	1	1	2	1	5	0	0	2	7
7	1	11	1	0.20608	0.18299	0.24946	0.36147	4	-0.55192	0	0	0	1	2	3	0	5	0	0	2	2
52	1	53	1	0.3706	0.36644	0.14021	0.12275	1	-0.60816	0	0	0	1	3	3	0	3	0	0	2	2
33	1	48	1	0.30645	0.08419	0.10898	0.50038	4	-0.45899	1	0	0	1	3	1	0	1	0	0	1	6
90	0	90	0	0.31706	0.27655	0.16212	0.24428	1	-0.48707	1	0	0	1	3	1	0	1	0	0	1	6
65	0	65	0	0.07586	0.04762	0.60112	0.2754	3	-0.40731	1	0	0	2	3	2	0	1	0	0	1	6
31	1	31	1	0.08449	0.23276	0.05215	0.6306	4	-0.57783	0	0	0	1	1	2	1	3	2	0	3	3
86	0	86	0	0.43219	0.05498	0.22083	0.292	1	-0.3673	1	0	0	2	2	3	0	3	2	0	3	8
76	0	76	0	0.19591	0.5733	0.12834	0.10245	2	-0.35966	1	0	0	2	3	3	1	5	2	0	3	8
10	1	12	1	0.03088	0.11407	0.31157	0.54348	4	-0.69048	0	0	0	2	1	3	1	6	4	0	3	3
73	0	73	0	0.07119	0.1286	0.55846	0.24174	3	-0.36505	1	0	0	2	3	1	0	1	0	0	1	6
33	1	33	1	0.13316	0.02133	0.14856	0.69694	4	-0.57067	0	0	0	2	3	3	0	1	0	0	1	1
52	1	52	1	0.5377	0.22118	0.15504	0.08608	1	-0.74019	0	0	0	1	4	3	1	5	0	0	2	2
4	1	11	1	0.00385	0.00441	0.77012	0.22162	3	-0.98367	0	0	1	2	1	3	1	6	4	0	3	3
94	0	94	0	0.70441	0.22369	0.03647	0.03543	1	-0.28185	1	0	0	2	2	3	0	3	0	0	2	7
8	1	32	1	0.05699	0.33076	0.08162	0.53063	4	-0.38731	1	0	0	2	3	3	1	3	4	0	3	8
23	1	23	1	0.1859	0.25189	0.1597	0.40251	4	-0.47361	1	0	0	1	3	2	1	1	0	0	1	6
2	1	2	1	0.07104	0.12572	0.28759	0.51565	4	-0.36744	1	0	0	1	3	3	0	6	4	1	4	9
86	0	86	0	0.54401	0.11115	0.12375	0.2211	1	-0.62107	0	0	0	2	1	3	1	5	1	0	3	3
20	1	20	1	0.06935	0.05368	0.40385	0.47312	4	-0.47944	1	0	0	2	2	3	1	3	1	0	2	7
5	1	36	1	0.14597	0.01991	0.19827	0.63585	4	-0.33266	1	1	1	1	4	2	1	5	3	0	3	8
44	1	58	1	0.09551	0.05464	0.21866	0.63118	4	-0.40933	1	0	0	1	3	1	0	1	0	0	1	6
88	0	88	0	0.07754	0.17982	0.65893	0.0837	3	-0.71428	0	0	0	1	3	3	1	5	3	0	3	3
96	0	96	0	0.01363	0.49719	0.3979	0.09127	2	-0.54317	0	0	0	1	4	2	1	5	0	0	2	2
5	1	5	1	0.06332	0.05504	0.5664	0.31524	3	-0.40713	1	0	0	2	2	3	1	6	3	0	3	8
17	1	19	1	0.09145	0.24833	0.29937	0.36084	4	-0.70274	0	0	0	2	2	3	1	5	2	0	3	3
51	1	61	1	0.07808	0.4356	0.1724	0.31392	2	-0.3281	1	0	0	1	3	3	0	1	0	0	1	6
60	0	60	0	0.32165	0.32725	0.27478	0.07632	2	-0.19363	1	0	0	1	2	3	0	2	0	0	1	6
60	0	60	0	0.10177	0.74104	0.0766	0.08058	2	-0.63847	0	0	0	2	3	3	0	1	0	0	1	1
60	1	74	1	0.07977	0.63424	0.10284	0.18315	2	-0.38923	1	0	0	1	3	3	0	1	0	0	1	6
31	1	51	1	0.01524	0.15562	0.10853	0.72061	4	-0.41224	1	0	1	2	2	3	1	5	2	0	3	8
22	1	22	1	0.06498	0.71219	0.11546	0.10738	2	-0.75672	0	0	0	1	3	3	0	3	1	0	2	2
82	0	82	0	0.03471	0.48933	0.43944	0.03653	2	-0.64589	0	0	0	1	2	3	0	1	0	0	1	1
10	1	11	1	0.2574	0.19683	0.16086	0.38492	4	-0.81579	0	0	0	2	3	3	1	5	1	0	3	3
88	0	88	0	0.69528	0.05348	0.03749	0.21374	1	-0.53225	0	0	1	1	3	2	0	5	3	0	3	3
30	1	33	1	0.09903	0.12881	0.57237	0.19979	3	-0.47611	1	0	0	1	2	3	1	2	0	0	1	6
5	1	7	1	0.0911	0.05977	0.32016	0.52897	4	-0.46772	1	0	0	1	4	3	1	5	4	0	3	8
9	1	11	1	0.06165	0.08092	0.46298	0.39445	3	-0.70681	0	0	0	2	3	3	1	3	4	0	3	3
21	1	24	1	0.20278	0.12857	0.31906	0.34959	4	-0.4468	1	0	0	2	3	2	0	5	0	0	2	7
13	1	13	1	0.13601	0.13121	0.32477	0.40802	4	-0.45107	1	1	0	2	3	3	1	2	2	0	2	7
16	1	19	1	0.11819	0.02866	0.16093	0.69222	4	-0.68931	0	0	0	1	2	3	1	6	3	0	3	3
17	1	24	1	0.21566	0.23314	0.36965	0.18155	3	-0.85593	0	0	0	1	3	3	1	3	2	0	3	3
94	0	94	0	0.33151	0.04357	0.51307	0.11185	3	-0.62139	0	1	0	1	3	2	0	1	0	0	1	1
12	1	12	1	0.07438	0.51174	0.28775	0.12613	2	-0.86616	0	0	0	2	4	2	1	5	2	0	3	3
24	1	24	1	0.17345	0.04489	0.60116	0.1805	3	-0.47183	1	0	0	2	3	3	1	5	1	0	3	8
4	1	46	1	0.19224	0.09017	0.36329	0.3543	3	-0.42763	1	0	0	1	3	2	1	6	1	0	3	8
28	1	32	1	0.10689	0.07242	0.479	0.34169	3	-0.39406	1	0	0	2	3	3	1	5	1	0	3	8
7	1	7	1	0.02698	0.65591	0.02026	0.29685	2	-0.69856	0	1	0	2	2	2	1	5	2	0	3	3
26	0	26	0	0.12518	0.25395	0.18481	0.43607	4	-0.59262	0	0	0	2	2	3	1	5	3	0	3	3
50	1	60	1	0.20639	0.1682	0.479	0.14641	3	-0.31161	1	0	0	2	2	3	0	1	0	0	1	6
14	1	27	1	0.11544	0.03651	0.39355	0.4545	4	-0.73175	0	0	0	2	4	3	1	2	4	0	3	3
4	1	9	1	0.21171	0.0936	0.24092	0.45377	4	-0.58746	0	0	1	1	3	3	1	5	0	0	2	2
17	1	17	1	0.08056	0.02383	0.29107	0.60455	4	-0.50526	0	0	0	1	3	3	1	5	3	0	3	3
4	1	6	1	0.39013	0.26276	0.02628	0.32083	1	-0.69787	0	1	1	1	2	3	0	6	3	1	4	4
2	1	7	1	0.03125	0.08115	0.36084	0.52676	4	-0.47801	1	0	0	1	3	3	1	5	2	0	3	8
22	1	24	1	0.01429	0.47217	0.07668	0.43686	2	-0.79656	0	1	0	1	3	3	0	5	1	0	3	3
7	1	7	1	0.12435	0.17361	0.04626	0.65578	4	-0.56545	0	0	0	2	3	3	0	6	4	1	4	4
6	1	6	1	0.36401	0.46303	0.02695	0.146	2	-0.42517	1	0	0	1	2	3	1	5	3	0	3	8
7	1	11	1	0.09053	0.39911	0.05001	0.46035	4	-0.65583	0	0	1	2	3	3	1	6	4	0	3	3
7	1	8	1	0.30394	0.01725	0.4517	0.22712	3	-0.61605	0	0	1	1	3	3	0	5	0	0	2	2
18	1	20	1	0.0307	0.60042	0.09488	0.27401	2	-0.58227	0	0	1	1	1	2	0	5	1	0	3	3
74	0	74	0	0.03157	0.45586	0.33322	0.17935	2	-0.35526	1	0	0	1	3	1	0	1	0	0	1	6
91	0	91	0	0.08656	0.46703	0.13131	0.3151	2	-0.47723	1	0	0	2	3	3	0	5	0	0	2	7
47	1	69	1	0.07637	0.40777	0.43914	0.07673	3	-0.31341	1	0	0	1	3	2	1	1	0	0	1	6
16	1	19	1	0.22548	0.14692	0.36419	0.26342	3	-0.30267	1	0	0	2	3	3	1	6	0	0	3	8
18	1	18	1	0.12734	0.50986	0.28694	0.07586	2	-1.14329	0	0	0	2	4	3	1	6	1	0	3	3
16	1	19	1	0.13557	0.17991	0.40424	0.28028	3	-0.58889	0	0	0	1	2	3	1	6	3	0	3	3
95	0	95	0	0.53537	0.1645	0.15775	0.14239	1	-0.26661	1	0	0	2	3	3	0	3	0	0	2	7
8	1	10	1	0.1091	0.09901	0.11096	0.68094	4	-0.81882	0	0	0	2	1	3	1	3	3	0	3	3
13	1	13	1	0.16973	0.11322	0.26112	0.45593	4	-0.40904	1	0	0	2	1	3	0	5	3	0	3	8
47	1	48	1	0.06736	0.70653	0.11729	0.10882	2	-0.4145	1	0	0	2	2	3	0	6	1	0	3	8
13	1	14	1	0.00494	0.55805	0.37469	0.06232	2	-0.72874	0	0	0	2	3	3	0	6	1	0	3	3
48	1	55	1	0.04977	0.19869	0.62162	0.12991	3	-0.54139	0	0	0	2	3	3	0	5	1	0	3	3
80	0	80	0	0.11951	0.36318	0.33866	0.17866	2	-0.5808	0	0	0	2	1	3	1	5	0	0	2	2
6	1	9	1	0.66208	0.1405	0.08594	0.11148	1	-0.69355	0	0	0	1	2	3	1	5	3	0	3	3
35	1	67	1	0.24614	0.16818	0.3168	0.26889	3	-0.19418	1	0	0	1	3	1	0	1	0	0	1	6
6	1	6	1	0.03542	0.64704	0.22525	0.09229	2	-0.67495	0	0	0	2	3	3	1	6	3	0	3	3
5	1	10	1	0.30357	0.15022	0.19106	0.35515	4	-0.5218	0	1	0	1	2	3	1	6	2	1	4	4
78	0	78	0	0.61033	0.15577	0.07841	0.15549	1	-0.48739	1	0	0	2	3	3	1	5	1	0	3	8
81	0	81	0	0.08614	0.20703	0.42328	0.28355	3	-0.57205	0	0	0	1	3	3	0	1	0	0	1	1
60	1	66	1	0.08105	0.26875	0.62512	0.02508	3	-0.70449	0	0	0	2	3	1	1	3	2	0	3	3
48	1	48	1	0.15964	0.33656	0.31639	0.18741	2	-0.42275	1	0	0	2	3	3	1	5	4	0	3	8
59	0	59	0	0.3098	0.12834	0.40674	0.15512	3	-0.47815	1	0	0	1	3	1	0	1	0	0	1	6
41	1	43	1	0.16397	0.5071	0.20051	0.12843	2	-0.68013	0	1	0	1	2	2	0	5	2	0	3	3
12	1	12	1	0.18626	0.25968	0.34817	0.20589	3	-0.47097	1	0	1	2	2	3	0	3	2	0	3	8
16	1	16	1	0.03344	0.20557	0.60846	0.15253	3	-0.43673	1	0	0	1	3	2	1	5	2	0	3	8
2	1	5	1	0.08581	0.21669	0.26833	0.42917	4	-0.81039	0	0	1	2	3	3	1	2	4	0	3	3
41	1	41	1	0.32857	0.09714	0.42151	0.15278	3	-0.39407	1	0	0	2	3	3	0	1	0	0	1	6
12	1	22	1	0.05564	0.10001	0.13932	0.70504	4	-0.9809	0	0	0	1	2	3	1	5	4	0	3	3
47	0	47	0	0.19428	0.11895	0.4281	0.25867	3	-0.36524	1	0	0	1	1	3	0	2	1	0	2	7
9	1	10	1	0.26076	0.15551	0.05122	0.53252	4	-0.44571	1	0	0	1	1	3	1	1	2	0	2	7
80	0	80	0	0.43571	0.02963	0.08494	0.44972	4	-0.50777	0	0	0	1	3	2	0	5	0	0	2	2
5	1	8	1	0.61037	0.11887	0.19431	0.07646	1	-0.52931	0	0	0	2	1	3	1	6	2	1	4	4
45	1	51	1	0.22364	0.24032	0.40491	0.13114	3	-0.44428	1	0	0	2	2	3	0	5	3	0	3	8
12	1	13	1	0.24371	0.07275	0.3816	0.30194	3	-0.37707	1	0	1	2	1	2	1	5	1	0	3	8
79	0	79	0	0.47383	0.03749	0.34746	0.14122	1	-0.49974	1	0	0	1	1	3	1	5	4	0	3	8
4	1	10	1	0.00323	0.85395	0.09516	0.04766	2	-0.90552	0	0	0	1	3	3	1	6	4	0	3	3
74	0	74	0	0.12537	0.55165	0.21355	0.10942	2	-0.19086	1	0	1	1	1	3	1	5	1	0	3	8
9	1	11	1	0.06796	0.04571	0.09407	0.79226	4	-0.84343	0	0	0	2	3	3	1	5	2	0	3	3
6	1	6	1	0.19196	0.18337	0.11223	0.51245	4	-0.56635	0	0	0	2	3	3	1	5	4	0	3	3
54	0	54	0	0.1484	0.69861	0.07183	0.08116	2	-0.60165	0	1	1	1	1	2	1	6	3	0	3	3
21	1	23	1	0.05124	0.01973	0.74825	0.18077	3	-0.60864	0	0	0	1	3	2	0	3	0	0	2	2
22	1	29	1	0.11343	0.15421	0.26788	0.46448	4	-0.4345	1	0	0	2	1	3	0	5	1	0	3	8
12	1	12	1	0.00973	0.09725	0.10641	0.78661	4	-0.82557	0	0	0	2	1	3	0	5	3	0	3	3
29	1	62	1	0.29694	0.19961	0.31336	0.19009	3	-0.3272	1	0	0	1	1	2	1	5	1	0	3	8
10	1	17	1	0.13757	0.04353	0.06973	0.74917	4	-0.71586	0	0	0	2	3	3	1	5	0	0	2	2
53	1	60	1	0.02898	0.86275	0.03734	0.07094	2	-0.23147	1	0	0	1	2	2	1	5	2	0	3	8
55	1	57	1	0.41049	0.0938	0.09568	0.40003	1	-0.558497	0	0	0	2	2	3	1	5	3	0	3	3
70	0	70	0	0.39472	0.09215	0.12843	0.3847	1	-0.465063	1	0	1	1	3	3	0	5	2	1	4	9
12	1	17	1	0.59655	0.31825	0.06033	0.02488	1	-1.03254	0	0	0	2	1	3	0	5	2	0	3	3
68	0	68	0	0.71464	0.12971	0.05637	0.09928	1	-0.349888	1	1	1	1	3	2	1	3	1	0	2	7
66	0	66	0	0.51627	0.12489	0.14603	0.21281	1	-0.402485	1	0	0	1	3	2	0	5	4	0	3	8
73	0	73	0	0.80321	0.16247	0.00439	0.02993	1	-0.390865	1	0	0	2	4	3	0	6	1	0	3	8
69	0	69	0	0.46616	0.11568	0.05694	0.36122	1	-0.574014	0	0	0	1	3	2	1	5	3	0	3	3
72	0	72	0	0.42512	0.15058	0.16285	0.26145	1	-0.446592	1	0	0	1	1	2	0	5	1	0	3	8
14	1	16	1	0.42501	0.32877	0.21838	0.02784	1	-0.748126	0	1	0	1	1	3	1	3	1	0	2	2
14	1	20	1	0.499	0.14747	0.24056	0.11297	1	-0.892187	0	0	0	2	3	3	1	5	1	0	3	3
8	1	9	1	0.47992	0.10626	0.30725	0.10657	1	-0.700508	0	0	0	1	4	2	1	5	3	0	3	3
15	1	18	1	0.43549	0.11984	0.18546	0.25921	1	-0.871308	0	0	0	2	3	3	1	5	4	0	3	3
71	0	71	0	0.35255	0.20866	0.28586	0.15294	1	-0.428692	1	0	1	1	1	2	0	5	1	0	3	8
11	1	11	1	0.42682	0.25139	0.22545	0.09634	1	-0.547346	0	0	0	1	3	3	1	6	2	0	3	3
66	0	66	0	0.43474	0.05618	0.20438	0.30471	1	-0.303185	1	0	0	1	3	3	0	1	0	0	1	6
74	0	74	0	0.46543	0.10593	0.23873	0.18991	1	-0.548418	0	0	0	1	1	3	0	5	0	0	2	2
46	1	67	1	0.26355	0.34444	0.17598	0.21604	2	-0.734024	0	0	0	1	2	3	1	6	1	0	3	3
2	1	3	1	0.07366	0.34931	0.28087	0.29617	2	-0.673715	0	0	0	2	2	3	0	1	0	0	1	1
2	1	3	1	0.12981	0.40125	0.17146	0.29748	2	-0.836364	0	1	1	2	1	3	0	6	0	0	3	3
9	1	12	1	0.0113	0.03331	0.94865	0.00674	3	-1.00896	0	1	0	2	3	3	0	6	0	1	4	4
9	1	28	0	0.13761	0.42983	0.15609	0.27648	2	-0.522806	0	0	0	1	3	2	0	6	0	0	3	3
7	1	9	1	0.02757	0.70074	0.09658	0.17511	2	-0.932573	0	0	0	1	4	3	0	5	0	1	4	4
8	1	20	1	0.07526	0.29776	0.49119	0.1358	3	-0.641608	0	0	0	1	3	3	0	5	2	0	3	3
6	1	21	1	0.01031	0.32258	0.12003	0.5471	4	-0.788435	0	0	0	1	4	3	1	6	3	1	4	4
44	0	44	0	0.07374	0.77218	0.04588	0.1082	2	-0.92858	0	0	0	1	3	3	0	2	0	0	1	1
15	1	18	1	0.07766	0.01383	0.74404	0.16447	3	-0.926003	0	1	1	1	3	3	0	6	0	0	3	3
32	1	35	1	0.2337	0.17208	0.09329	0.50093	4	-0.331546	1	0	0	1	3	3	1	5	3	0	3	8
2	1	12	1	0.11887	0.42487	0.20395	0.25232	2	-0.749945	0	0	1	1	3	3	1	6	4	0	3	3
14	1	14	1	0.12077	0.06981	0.09238	0.71704	4	-0.630948	0	0	0	2	3	1	0	2	0	0	1	1
2	1	2	1	0.02744	0.20106	0.54347	0.22804	3	-0.757295	0	0	0	1	4	3	1	6	2	0	3	3
9	1	15	1	0.13631	0.11162	0.49458	0.25749	3	-0.611462	0	1	1	1	3	3	1	6	3	0	3	3
15	1	20	1	0.0853	0.20798	0.34563	0.36109	4	-0.651898	0	0	0	1	1	3	0	5	3	1	4	4
14	1	14	1	0.03814	0.03738	0.14606	0.77842	4	-0.669671	0	0	1	1	1	3	1	5	1	0	3	3
59	0	59	0	0.09912	0.05687	0.55209	0.29193	3	-1.01638	0	0	0	2	3	3	0	5	0	0	2	2
12	1	15	1	0.0333	0.08659	0.03979	0.84033	4	-0.855681	0	0	0	1	3	2	1	6	2	1	4	4
15	1	15	1	0.30204	0.20658	0.10494	0.38644	4	-0.977063	0	0	0	2	3	3	1	5	1	0	3	3
56	0	56	0	0.19513	0.16273	0.32246	0.31968	3	-0.831523	0	0	0	1	3	1	0	1	0	0	1	1
17	1	17	1	0.22489	0.05891	0.13686	0.57935	4	-0.707339	0	0	1	2	1	1	1	5	0	0	2	2
54	0	54	0	0.18016	0.35888	0.29253	0.16843	2	-1.02488	0	0	1	2	3	3	0	5	0	0	2	2
53	0	53	0	0.04608	0.17521	0.68653	0.09219	3	-1.03441	0	0	0	1	3	3	0	1	1	0	1	1
54	0	54	0	0.04525	0.56697	0.35054	0.03725	2	-0.505755	0	0	0	2	3	3	1	5	0	0	2	2
22	1	35	0	0.52823	0.00179	0.2423	0.22769	1	-0.8163	0	0	0	1	3	1	0	6	0	0	3	3
22	1	45	1	0.67503	0.18322	0.0788	0.06295	1	-0.9234	0	0	0	2	1	1	0	2	0	1	4	4
44	0	44	0	0.09889	0.11819	0.61897	0.16396	3	-0.79151	0	0	0	1	4	1	0	1	0	0	1	1
14	1	14	1	0.20309	0.14869	0.17604	0.47219	4	-0.638931	0	0	0	1	2	3	1	5	0	0	2	2
28	1	41	1	0.02237	0.30647	0.38992	0.28124	3	-0.703767	0	0	0	2	3	1	0	6	3	0	3	3
46	0	46	0	0.13951	0.48255	0.17678	0.20117	2	-0.703932	0	1	0	2	1	1	1	5	2	0	3	3
54	0	54	0	0.17114	0.04243	0.37174	0.41469	4	-0.313665	1	0	0	2	3	2	0	1	3	0	2	7
57	0	57	0	0.16953	0.02819	0.41311	0.38917	3	-0.424787	1	0	0	2	3	3	0	5	0	0	2	7
12	1	29	1	0.16494	0.10577	0.5525	0.17679	3	-0.624761	0	0	1	2	2	1	0	6	3	0	3	3
13	1	21	1	0.02538	0.30347	0.03434	0.63682	4	-0.596576	0	0	1	1	2	3	1	5	2	0	3	3
9	1	11	1	0.02883	0.03928	0.53247	0.39942	3	-0.762813	0	0	0	2	3	3	0	6	0	0	3	3
46	1	54	0	0.00276	0.02657	0.85749	0.11318	3	-0.776375	0	0	0	1	2	3	1	5	3	0	3	3
71	0	71	0	0.42682	0.25139	0.22545	0.09634	1	-0.547346	0	0	0	1	3	3	1	6	2	0	3	3
63	0	63	0	0.19726	0.17458	0.39102	0.23714	3	-0.969268	0	0	0	1	1	3	1	5	2	0	3	3
62	0	62	0	0.16037	0.32309	0.05096	0.46558	4	-0.292074	1	0	0	2	3	3	1	5	0	0	2	7
5	1	7	1	0.2192	0.00333	0.1975	0.57997	4	-0.936959	0	1	0	2	2	3	0	6	0	0	3	3
10	1	35	1	0.03552	0.03326	0.01147	0.91974	4	-0.716492	0	0	1	2	2	3	1	5	2	0	3	3
5	1	7	1	0.18138	0.18112	0.28345	0.35406	4	-0.550696	0	0	1	2	3	2	0	6	0	0	3	3
20	1	22	1	0.4099	0.42173	0.1246	0.04377	2	-0.334047	1	0	0	1	4	3	0	6	3	0	3	8
63	0	63	0	0.05066	0.16203	0.2513	0.536	4	-0.462826	1	0	1	1	1	3	1	5	2	0	3	8
19	1	21	1	0.22723	0.06162	0.48007	0.23109	3	-0.554612	0	0	0	2	3	3	1	5	2	0	3	3
70	0	70	0	0.20881	0.48302	0.03475	0.27342	2	-0.468535	1	0	0	1	3	3	0	2	1	0	2	7
5	1	7	1	0.00262	0.00384	0.92632	0.06722	3	-0.661543	0	0	0	1	3	3	1	6	2	0	3	3
6	1	8	1	0.02768	0.1008	0.53843	0.33309	3	-0.735804	0	0	0	2	2	2	1	5	1	0	3	3
4	1	6	1	0.22843	0.1583	0.32948	0.2838	3	-0.713619	0	0	0	2	4	3	0	1	0	0	1	1
76	0	76	0	0.43474	0.05618	0.20438	0.30471	1	-0.303185	1	0	0	1	3	3	0	1	0	0	1	6
27	1	35	1	0.0778	0.16336	0.49236	0.26649	3	-0.590529	0	0	0	1	3	3	1	6	2	0	3	3
74	0	74	0	0.46543	0.10593	0.23873	0.18991	1	-0.548418	0	0	0	1	1	3	0	5	0	0	2	2
66	0	66	0	0.06723	0.78193	0.02345	0.1274	2	-0.457004	1	0	0	2	1	2	1	5	0	0	2	7
24	1	29	1	0.2757	0.1492	0.37991	0.19519	3	-0.575073	0	0	0	2	2	3	0	5	3	0	3	3
58	0	58	0	0.1136	0.29224	0.40013	0.19403	3	-0.480506	1	0	0	2	2	3	1	5	0	0	2	7
8	1	19	1	0.0098	0.04426	0.89166	0.05429	3	-0.840113	0	0	0	2	3	3	1	5	3	0	3	3
59	0	59	0	0.32342	0.25915	0.34879	0.06865	3	-0.408727	1	0	0	2	3	2	0	1	0	0	1	6
12	1	22	1	0.14994	0.0443	0.28478	0.52098	4	-0.405648	1	1	1	2	1	3	1	5	3	0	3	8
47	0	47	0	0.10131	0.11006	0.5419	0.24674	3	-0.625003	0	0	0	2	2	3	0	5	1	0	3	3
23	1	34	1	0.06726	0.42669	0.35686	0.14919	2	-1.1095	0	0	0	2	1	3	1	5	0	0	2	2
16	1	36	1	0.04794	0.15615	0.224	0.57192	4	-0.464718	1	0	0	1	4	3	0	5	1	0	3	8
61	0	61	0	0.03736	0.61743	0.13494	0.21027	2	-0.509954	0	0	1	1	2	1	1	5	4	0	3	3
74	0	74	0	0.91752	0.02617	0.0432	0.01311	1	-0.484792	1	0	0	1	4	3	1	6	4	1	4	9
52	1	57	1	0.05069	0.21816	0.05951	0.67164	4	-0.619982	0	0	0	1	4	2	1	6	3	0	3	3
60	0	60	0	0.18929	0.0741	0.16387	0.57275	4	-0.455423	1	0	0	1	2	3	0	1	0	0	1	6
57	0	57	0	0.01903	0.10577	0.71974	0.15547	3	-1.01793	0	0	0	2	1	2	1	2	2	0	2	2
26	1	29	1	0.01837	0.05505	0.83461	0.09198	3	-0.738073	0	0	0	2	3	3	0	6	0	0	3	3
4	1	7	1	0.03076	0.03973	0.23601	0.6935	4	-0.692215	0	0	1	2	2	2	1	5	3	0	3	3
16	1	16	1	0.23144	0.07064	0.29617	0.40176	4	-0.845787	0	0	1	2	3	3	0	1	1	0	1	1
35	1	39	1	0.00486	0.75436	0.19332	0.04746	2	-1.11935	0	0	0	2	3	3	1	5	1	0	3	3
22	1	24	1	0.01533	0.18958	0.55718	0.23791	3	-0.767662	0	1	0	2	2	3	1	6	4	1	4	4
74	0	74	0	0.49459	0.11663	0.07824	0.31054	1	-0.447631	1	1	0	2	4	2	0	5	3	0	3	8
75	0	75	0	0.22478	0.39962	0.14916	0.22644	2	-0.446422	1	0	1	1	2	3	1	6	4	0	3	8
13	1	23	1	0.37824	0.04226	0.05554	0.52397	4	-0.635327	0	0	0	1	3	3	0	1	0	0	1	1
43	1	60	0	0.0634	0.45895	0.41361	0.06404	2	-0.856815	0	0	0	1	2	1	0	1	0	0	1	1
6	1	7	1	0.15191	0.24808	0.15792	0.44208	4	-0.457028	1	0	0	1	3	3	1	6	0	1	4	9
64	0	64	0	0.14779	0.09829	0.12227	0.63165	4	-0.626587	0	0	0	1	3	3	1	5	1	0	3	3
63	0	63	0	0.05965	0.04624	0.17536	0.71875	4	-0.386277	1	0	0	2	2	3	1	2	0	0	1	6
6	1	7	1	0.0444	0.21199	0.29722	0.44639	4	-0.921822	0	0	0	1	3	3	1	5	4	0	3	3
57	0	57	0	0.13746	0.62986	0.06275	0.16994	2	-0.410317	1	1	0	1	3	3	0	1	1	0	1	6
6	1	7	1	0.2093	0.36117	0.11825	0.31128	2	-0.89075	0	0	0	1	3	2	0	5	3	0	3	3
5	1	7	1	0.17161	0.12768	0.20154	0.49917	4	-0.615995	0	1	1	1	1	3	0	5	2	0	3	3
74	0	74	0	0.44604	0.06393	0.34881	0.14122	1	-0.478958	1	0	1	1	3	3	1	5	2	1	4	9
60	0	60	0	0.10002	0.42667	0.35844	0.11487	2	-0.62861	0	0	0	1	3	2	0	1	2	0	2	2
3	1	4	1	0.0521	0.11801	0.21214	0.61775	4	-0.435897	1	0	0	1	1	2	0	6	2	0	3	8
51	0	51	0	0.07826	0.09668	0.44648	0.37858	3	-0.636944	0	0	0	2	3	2	1	2	0	0	1	1
20	1	61	1	0.19636	0.06713	0.24074	0.49577	4	-0.406349	1	0	1	2	3	3	1	6	4	0	3	8
24	1	35	1	0.01345	0.66699	0.14402	0.17554	2	-0.938441	0	0	0	2	3	3	1	5	3	0	3	3
26	1	29	1	0.089	0.26341	0.54939	0.09819	3	-0.756806	0	0	0	2	2	3	1	5	1	0	3	3
10	1	13	1	0.11211	0.10179	0.16848	0.61762	4	-0.467974	1	0	0	2	2	3	1	5	4	0	3	8
63	0	63	0	0.19622	0.53333	0.13547	0.13498	2	-0.590255	0	0	0	2	3	3	0	5	0	0	2	2
57	0	57	0	0.11768	0.13576	0.15983	0.58672	4	-0.675216	0	0	0	2	3	3	0	1	2	0	2	2
33	1	40	1	0.16048	0.143	0.38603	0.31049	3	-0.423711	1	0	0	2	3	2	0	1	2	0	2	7
59	0	59	0	0.10174	0.49993	0.13572	0.26262	2	-0.683772	0	0	1	1	3	1	1	1	0	0	1	1
34	1	41	1	0.02499	0.49532	0.09171	0.38797	2	-0.688601	0	1	0	1	3	2	1	5	0	0	2	2
20	1	21	1	0.1	0.63085	0.19647	0.07268	2	-0.422853	1	1	0	1	1	3	0	5	3	0	3	8
27	1	29	1	0.09797	0.57393	0.27726	0.05085	2	-0.66825	0	0	0	1	3	3	1	5	2	0	3	3
60	0	60	0	0.03824	0.00491	0.13896	0.81788	4	-0.824398	0	0	0	2	4	3	1	5	0	0	2	2
72	0	72	0	0.00399	0.56027	0.02994	0.4058	2	-0.722281	0	0	0	2	2	2	1	5	2	0	3	3
15	1	27	1	0.07539	0.41659	0.09361	0.41441	2	-0.592799	0	0	0	2	3	3	0	5	0	0	2	2
5	1	10	1	0.21379	0.06108	0.45366	0.27147	3	-0.576171	0	1	0	2	3	2	1	5	4	0	3	3
75	0	75	0	0.03238	0.80775	0.05273	0.10713	2	-0.434681	1	0	0	2	4	3	0	1	0	0	1	6
74	0	74	0	0.44483	0.02635	0.31671	0.21211	1	-0.493353	1	0	0	2	3	3	1	1	0	0	1	6
20	1	29	1	0.02365	0.16442	0.20575	0.60617	4	-0.814386	0	0	0	2	3	3	1	6	3	0	3	3
40	0	40	0	0.2622	0.312	0.35859	0.06721	3	-0.514358	0	0	0	2	3	3	1	5	1	0	3	3
14	1	23	1	0.5681	0.24811	0.05521	0.12858	1	-0.774211	0	0	0	2	4	3	0	6	0	1	4	4
82	0	82	0	0.15885	0.37679	0.09293	0.37143	2	-0.405332	1	1	0	2	2	3	0	5	0	0	2	7
18	1	48	1	0.04245	0.39798	0.48373	0.07584	3	-0.584327	0	1	1	2	3	2	0	5	1	0	3	3
22	1	45	1	0.03527	0.85331	0.07635	0.03506	2	-0.747519	0	0	0	2	3	3	0	5	3	0	3	3
11	1	11	1	0.10224	0.37571	0.2242	0.29785	2	-0.84769	0	0	1	2	3	2	0	5	3	0	3	3
58	0	58	0	0.04698	0.63691	0.23627	0.07984	2	-0.585616	0	0	0	1	1	2	1	5	0	0	2	2
82	0	82	0	0.25218	0.27723	0.21233	0.25826	2	-0.368246	1	0	0	1	3	2	0	1	0	0	1	6
47	0	47	0	0.26627	0.02822	0.53871	0.1668	3	-0.77319	0	0	0	1	3	3	0	1	0	0	1	1
12	1	22	1	0.12534	0.12549	0.31553	0.43364	4	-0.598755	0	0	0	1	3	3	0	2	0	0	1	1
72	0	72	0	0.15552	0.01546	0.39436	0.43467	4	-0.311066	1	0	1	1	1	2	0	5	1	0	3	8
16	1	21	1	0.05274	0.69679	0.23266	0.01781	2	-0.797077	0	0	0	2	3	3	1	6	3	0	3	3
11	1	17	1	0.2945	0.42009	0.08324	0.20217	2	-0.408934	1	0	0	2	1	1	0	5	2	0	3	8
6	1	7	1	0.06611	0.62163	0.1504	0.16185	2	-0.432479	1	0	1	2	2	3	0	6	0	1	4	9
13	1	19	1	0.01428	0.1391	0.58769	0.25893	3	-0.65556	0	1	0	2	3	3	1	5	2	0	3	3
24	1	25	1	0.56359	0.14138	0.09633	0.1987	1	-0.666852	0	0	0	1	4	3	0	6	0	1	4	4
72	0	72	0	0.03702	0.32528	0.26061	0.37709	4	-0.864039	0	0	0	1	3	2	1	5	4	0	3	3
51	0	51	0	0.14127	0.03449	0.31808	0.50616	4	-0.614825	0	0	0	1	1	2	0	5	0	0	2	2
2	1	2	1	0.00094	0.00789	0.52488	0.46629	3	-1.10959	0	1	1	1	4	2	1	5	4	1	4	4
15	1	15	1	0.12718	0.0398	0.1981	0.63491	4	-0.529551	0	0	0	1	3	3	0	5	0	0	2	2
73	0	73	0	0.25839	0.63909	0.06322	0.0393	2	-0.384987	1	0	0	1	3	3	1	1	0	0	1	6
52	0	52	0	0.03746	0.35156	0.17251	0.43847	4	-0.418961	1	0	0	1	3	3	0	5	1	0	3	8
15	1	17	1	0.03035	0.13913	0.63708	0.19344	3	-0.643147	0	0	0	2	3	2	0	5	3	0	3	3
69	0	69	0	0.41046	0.03045	0.23121	0.32788	1	-0.451465	1	0	0	2	3	1	1	5	0	0	2	7
13	1	13	1	0.02783	0.372	0.27441	0.32577	2	-0.511312	0	1	0	2	4	3	1	6	3	0	3	3
62	0	62	0	0.23047	0.14516	0.4513	0.17307	3	-0.288538	1	0	0	1	1	2	0	1	0	0	1	6
8	1	18	1	0.24373	0.16587	0.14506	0.44535	4	-0.759313	0	0	0	1	3	1	0	1	0	0	1	1
7	1	15	1	0.02054	0.00256	0.3673	0.60961	4	-0.720956	0	0	0	1	1	2	1	6	2	0	3	3
2	1	3	1	0.26016	0.27055	0.0493	0.41999	4	-0.678328	0	0	1	1	4	3	0	6	4	0	3	3
44	0	44	0	0.06084	0.31355	0.27164	0.35398	4	-0.559786	0	0	0	1	3	3	0	2	1	0	2	2
28	1	33	1	0.16173	0.27852	0.31231	0.24744	3	-0.672778	0	1	0	2	4	3	1	5	1	0	3	3
42	1	43	1	0.02403	0.38472	0.57048	0.02076	3	-1.08084	0	1	0	2	3	3	1	5	1	0	3	3
13	0	13	1	0.1946	0.342	0.40497	0.05843	3	-1.16004	0	0	0	2	3	3	0	5	0	0	2	2
61	0	61	0	0.41041	0.25938	0.18758	0.14262	1	-0.461551	1	0	0	2	2	3	1	6	1	0	3	8
26	1	30	1	0.10696	0.01116	0.55874	0.32314	3	-0.779786	0	0	1	2	3	1	0	3	0	0	3	3
8	1	10	1	0.29291	0.04332	0.38186	0.28191	3	-1.05757	0	1	0	2	2	3	1	1	4	0	3	3
20	1	36	1	0.04667	0.03926	0.02552	0.88856	4	-0.441461	1	1	1	2	3	2	1	5	3	0	3	8
26	1	46	1	0.01971	0.20242	0.42102	0.35686	3	-0.84819	0	0	0	2	3	2	1	5	1	0	3	3
38	1	40	1	0.08619	0.17177	0.07849	0.66356	4	-0.376861	1	0	0	2	2	3	1	5	3	0	3	8
16	1	17	1	0.20493	0.09397	0.43721	0.2639	3	-0.489597	1	1	0	2	2	3	1	6	1	1	4	9
53	0	53	0	0.00079	0.06053	0.86165	0.07703	3	-0.873609	0	0	0	2	3	3	1	2	1	0	2	2
2	1	3	1	0.1053	0.28855	0.34646	0.25969	3	-0.538609	0	0	0	2	3	1	0	6	2	1	4	4
48	0	48	0	0.03674	0.0553	0.51855	0.38942	3	-0.791068	0	0	0	2	3	2	0	2	1	0	2	2
14	1	42	1	0.10503	0.39782	0.04752	0.44963	4	-0.533518	0	0	0	1	3	2	0	6	0	1	4	4
10	1	61	1	0.03076	0.19549	0.41746	0.3563	3	-0.905591	0	0	0	1	3	3	1	6	1	0	3	3
73	0	73	0	0.07798	0.18055	0.03228	0.70919	4	-0.860736	0	0	1	1	3	3	1	5	3	0	3	3
50	0	50	0	0.04906	0.49784	0.07603	0.37708	2	-0.585602	0	0	0	1	3	3	0	1	0	0	1	1
2	1	16	1	0.20561	0.08031	0.27028	0.4438	4	-0.511641	0	0	1	1	4	3	0	5	4	0	3	3
12	1	32	1	0.00217	0.25923	0.48358	0.25503	3	-1.26218	0	0	0	2	3	1	1	6	0	0	3	3
7	1	8	1	0.14618	0.0288	0.5564	0.26862	3	-0.92782	0	1	1	1	3	3	1	5	2	0	3	3
2	1	5	1	0.10725	0.10884	0.27066	0.51326	4	-0.531224	0	1	1	1	2	3	1	6	3	0	3	3
46	0	46	0	0.11062	0.07084	0.38534	0.4332	4	-0.395311	1	0	0	1	2	3	0	1	0	0	1	6
22	1	52	1	0.11545	0.58894	0.19849	0.09712	2	-0.876554	0	0	0	2	3	3	0	5	2	0	3	3
73	0	73	0	0.01387	0.09955	0.51291	0.37368	3	-0.840072	0	0	0	2	2	3	1	6	3	0	3	3
50	0	50	0	0.21209	0.16123	0.45251	0.17417	3	-0.6924	0	0	0	1	3	1	0	1	0	0	1	1
18	1	18	1	0.03797	0.03968	0.2614	0.66095	4	-0.716193	0	1	1	1	1	3	1	5	4	0	3	3
15	1	46	0	0.01284	0.3611	0.49265	0.13341	3	-1.12861	0	0	0	1	2	3	1	6	0	0	3	3
27	1	27	1	0.20059	0.4111	0.1144	0.27392	2	-0.765321	0	0	0	1	3	3	0	5	2	0	3	3
14	1	24	1	0.09821	0.26669	0.1184	0.5167	4	-0.74714	0	0	0	1	3	3	1	5	1	0	3	3
8	1	9	1	0.16524	0.34903	0.30003	0.1857	2	-0.525335	0	0	0	1	3	2	1	5	4	0	3	3
4	1	9	1	0.28681	0.46063	0.15545	0.09711	2	-0.871395	0	0	0	1	3	3	1	5	1	0	3	3
49	0	49	0	0.10247	0.03688	0.38607	0.47457	4	-0.298239	1	0	0	1	3	3	1	5	1	0	3	8
8	1	9	1	0.0219	0.04777	0.22416	0.70617	4	-0.558377	0	0	1	1	3	3	0	3	0	0	3	3
14	1	16	1	0.30634	0.10356	0.15687	0.43323	4	-1.08912	0	0	0	2	3	3	1	6	0	0	3	3
12	1	12	1	0.00289	0.26121	0.05797	0.67794	4	-0.67544	0	0	1	2	2	3	0	6	3	0	3	3
68	0	68	0	0.1373	0.0375	0.41402	0.41117	3	-0.911693	0	0	0	2	3	3	1	5	2	0	3	3
54	1	54	0	0.38424	0.04618	0.17763	0.39195	4	-0.473728	1	1	1	2	1	2	1	5	1	0	3	8
5	1	6	1	0.46155	0.25342	0.10292	0.18211	1	-0.52558	0	1	1	2	3	3	1	6	3	0	3	3
50	0	50	0	0.05884	0.36266	0.3614	0.21711	2	-0.542361	0	0	0	2	3	1	0	1	2	0	2	2
36	1	41	0	0.00378	0.07359	0.61292	0.30971	3	-1.1127	0	0	0	2	1	1	1	2	1	0	2	2
14	1	15	1	0.01287	0.77794	0.14231	0.06689	2	-0.831692	0	0	0	1	3	3	1	5	2	0	3	3
5	1	10	1	0.09873	0.32713	0.09567	0.47848	4	-0.757029	0	0	0	1	3	3	0	5	0	0	2	2
51	0	51	0	0.22274	0.15003	0.56712	0.06011	3	-0.636025	0	0	0	1	1	3	0	5	0	0	2	2
22	1	32	1	0.11162	0.23761	0.34996	0.30081	3	-0.470763	1	0	0	1	3	3	0	1	0	1	4	9
45	0	45	0	0.33425	0.49773	0.13205	0.03597	2	-0.827884	0	0	0	1	3	3	1	1	0	0	1	1
12	1	17	1	0.06742	0.15585	0.37415	0.40258	4	-0.854015	0	0	0	2	2	1	0	6	3	0	3	3
8	1	9	1	0.04384	0.02899	0.50817	0.419	3	-0.849384	0	0	1	2	3	3	0	5	2	1	4	4
4	1	5	1	0.10848	0.32914	0.53854	0.02385	3	-0.943235	0	0	1	2	3	3	0	6	0	0	3	3
11	1	11	1	0.0129	0.81001	0.04894	0.12814	2	-1.05183	0	0	0	2	3	3	0	5	3	0	3	3
5	1	9	1	0.05165	0.04084	0.32355	0.58397	4	-0.407213	1	1	0	2	1	2	1	5	0	0	2	7
16	1	21	1	0.29237	0.53269	0.0718	0.10313	2	-0.774981	0	0	0	2	3	2	1	5	2	0	3	3
6	1	6	1	0.09529	0.10958	0.0862	0.70893	4	-0.512251	0	0	0	2	3	3	0	6	2	0	3	3
13	1	16	1	0.02869	0.54965	0.11733	0.30433	2	-0.587196	0	1	1	2	1	3	0	6	4	0	3	3
68	0	68	0	0.0877	0.48985	0.27738	0.14507	2	-0.787731	0	0	0	2	3	2	0	5	1	0	3	3
17	1	19	1	0.20914	0.01076	0.44185	0.33825	3	-0.52506	0	0	0	2	3	1	0	2	1	0	2	2
28	1	29	1	0.19541	0.04658	0.4118	0.34621	3	-0.43775	1	0	0	2	2	1	0	6	0	1	4	9
64	0	64	0	0.3485	0.25679	0.064	0.33071	1	-0.323674	1	0	0	2	2	2	0	2	1	0	2	7
63	0	63	0	0.0069	0.06096	0.86076	0.07138	3	-1.04313	0	0	0	2	1	1	1	5	2	0	3	3
12	1	12	1	0.16419	0.01977	0.09576	0.72028	4	-0.547705	0	0	0	2	1	2	0	1	0	0	1	1
27	1	47	1	0.68332	0.09635	0.13548	0.08486	1	-0.892506	0	0	0	2	3	3	0	5	2	0	3	3
5	1	17	1	0.00974	0.21839	0.1161	0.65577	4	-0.682857	0	0	0	2	1	3	0	6	3	0	3	3
59	0	59	0	0.0736	0.02747	0.63939	0.25954	3	-0.94674	0	0	0	1	3	1	0	1	0	0	1	1
25	1	35	1	0.05465	0.01405	0.79443	0.13688	3	-0.17726	1	0	0	1	3	1	1	5	1	0	3	8
4	1	20	1	0.15651	0.10291	0.45364	0.28694	3	-0.593325	0	1	1	1	2	1	0	6	0	0	3	3
5	1	8	1	0.24203	0.04167	0.65753	0.05878	3	-0.82444	0	0	1	1	2	3	1	5	1	0	3	3
34	1	36	1	0.03361	0.16973	0.03998	0.75668	4	-0.602536	0	0	0	1	4	3	0	5	0	1	4	4
22	1	22	1	0.00871	0.03452	0.40944	0.54734	4	-1.10022	0	0	1	1	4	1	1	6	0	0	3	3
56	0	56	0	0.03332	0.18867	0.7651	0.0129	3	-0.850513	0	1	1	1	3	2	1	2	1	0	2	2
44	0	44	0	0.19899	0.38711	0.2305	0.1834	2	-0.561135	0	0	0	1	3	3	0	1	0	0	1	1
50	1	51	1	0.05482	0.60604	0.14238	0.19676	2	-0.805524	0	0	0	2	2	3	1	5	2	0	3	3
18	1	19	1	0.21576	0.35449	0.41204	0.01772	3	-0.825935	0	1	0	2	3	2	0	5	3	0	3	3
10	1	18	1	0.00246	0.06979	0.02656	0.90119	4	-0.670499	0	0	0	2	1	3	1	5	1	0	3	3
45	1	48	1	0.03463	0.11326	0.81927	0.03285	3	-0.718737	0	0	0	2	4	3	1	5	0	0	2	2
18	1	22	1	0.32436	0.06864	0.16693	0.44007	4	-0.936124	0	0	0	2	3	3	1	6	2	0	3	3
24	1	25	1	0.08646	0.03212	0.64065	0.24077	3	-0.705948	0	0	0	2	3	1	1	6	0	1	4	4
4	1	41	1	0.1624	0.20475	0.49465	0.1382	3	-0.814219	0	0	0	2	2	3	1	6	0	0	3	3
3	1	4	1	0.00808	0.05944	0.41207	0.52041	4	-0.668884	0	0	0	2	1	2	0	2	0	0	3	3
20	1	24	1	0.0262	0.04163	0.61909	0.31309	3	-0.764809	0	0	0	2	1	3	0	6	0	1	4	4
41	0	41	0	0.0817	0.17146	0.29322	0.45362	4	-0.648393	0	0	0	2	3	1	1	1	0	0	1	1
27	1	34	1	0.18502	0.1416	0.38317	0.29021	3	-0.904278	0	0	1	2	1	3	1	6	0	0	3	3
71	0	71	0	0.5267	0.2373	0.09387	0.14213	1	-0.407389	1	0	0	2	3	3	0	1	0	0	1	6
18	1	20	1	0.01129	0.09282	0.16982	0.72607	4	-0.849007	0	0	0	2	2	3	1	5	3	0	3	3
5	1	10	1	0.03634	0.52681	0.37033	0.06653	2	-1.09012	0	1	1	2	3	3	0	6	0	0	3	3
2	1	2	1	0.04467	0.40329	0.46773	0.08431	3	-0.673414	0	0	1	2	2	3	0	6	0	1	4	4
65	0	65	0	0.23507	0.34332	0.26929	0.15233	2	-0.383898	1	0	0	1	3	1	0	1	0	0	1	6
14	1	15	1	0.70161	0.07203	0.0738	0.15256	1	-1.07992	0	0	0	1	3	2	1	6	0	1	4	4
70	0	70	0	0.12699	0.32621	0.29559	0.25121	2	-0.354932	1	0	0	1	3	3	0	2	4	0	3	8
75	0	75	0	0.02052	0.53831	0.05206	0.38912	2	-0.778825	0	0	0	1	3	2	1	1	0	0	1	1
4	1	5	1	0.30833	0.17551	0.16747	0.34869	4	-0.496506	1	0	0	1	4	3	0	6	0	1	4	9
21	1	32	1	0.0994	0.22535	0.25766	0.41759	4	-0.926095	0	0	0	2	3	3	1	5	3	0	3	3
11	1	15	1	0.04193	0.0823	0.85921	0.01656	3	-0.899862	0	0	1	2	4	3	0	6	0	1	4	4
57	0	57	0	0.20263	0.66769	0.10335	0.02633	2	-0.775442	0	0	0	2	3	1	0	1	0	0	1	1
43	0	43	0	0.11052	0.38214	0.21924	0.28809	2	-0.731385	0	0	0	1	3	3	0	2	2	0	2	2
79	0	79	0	0.41892	0.09843	0.0792	0.40345	1	-0.47132	1	0	1	1	1	2	0	2	2	0	2	7
78	0	78	0	0.79661	0.08038	0.02223	0.10078	1	-0.766529	0	0	0	1	3	2	0	1	0	0	1	1
6	1	8	1	0.03029	0.21382	0.61824	0.13764	3	-0.731686	0	0	0	1	3	3	0	6	0	0	3	3
11	1	16	1	0.00287	0.00785	0.70883	0.28045	3	-1.1881	0	0	0	2	1	3	0	6	3	1	4	4
2	1	23	1	0.11519	0.15798	0.30646	0.42037	4	-0.468168	1	0	0	1	1	3	0	6	1	0	3	8
12	1	19	1	0.08992	0.06653	0.63212	0.21143	3	-0.767092	0	0	1	1	2	2	0	6	0	1	4	4
68	0	68	0	0.02114	0.60772	0.08854	0.28261	2	-0.719698	0	0	0	2	2	2	0	6	3	0	3	3
7	1	41	1	0.11717	0.02698	0.38059	0.47525	4	-0.708501	0	0	0	2	4	3	0	5	3	1	4	4
21	1	22	1	0.00074	0.00585	0.84319	0.15023	3	-0.85248	0	0	0	1	1	3	0	6	3	0	3	3
8	1	18	1	0.25642	0.22921	0.1227	0.39167	4	-0.596503	0	0	1	1	2	3	0	5	0	0	3	3
22	1	22	1	0.03473	0.09946	0.25586	0.60996	4	-0.66544	0	0	0	1	3	3	0	6	3	0	3	3
13	1	24	1	0.00379	0.09575	0.88171	0.01876	3	-0.729542	0	0	0	1	1	3	0	6	2	0	3	3
8	1	9	1	0.07479	0.70713	0.0305	0.18758	2	-0.997802	0	0	0	2	4	3	0	5	0	0	3	3
15	1	21	1	0.20045	0.20445	0.38168	0.21342	3	-0.6113	0	0	0	1	3	2	0	6	1	1	4	4
20	1	30	1	0.03369	0.38507	0.26823	0.31301	2	-0.434529	1	0	0	1	2	3	1	5	2	0	3	8
18	1	28	1	0.02908	0.09204	0.07933	0.79955	4	-0.523467	0	0	0	1	2	3	0	5	2	0	3	3
35	1	40	1	0.04797	0.65349	0.07621	0.22233	2	-0.731791	0	0	0	1	3	2	0	5	0	0	3	3
16	0	30	0	0.1966	0.23292	0.33772	0.23276	3	-0.375234	1	0	0	2	3	2	0	6	3	1	4	9
39	1	43	1	0.01408	0.15038	0.57673	0.25882	3	-0.772498	0	0	1	2	3	3	1	6	4	0	3	3
16	1	26	1	0.21813	0.28598	0.30213	0.19377	3	-0.59765	0	0	0	2	2	3	0	5	4	0	3	3
82	0	82	0	0.18327	0.56416	0.07008	0.18249	2	-0.452664	1	0	0	2	3	3	0	5	0	0	2	7
12	0	32	0	0.00732	0.13023	0.79249	0.06996	3	-0.846722	0	0	0	1	4	3	0	6	0	1	4	4
75	0	75	0	0.13035	0.35251	0.24028	0.27686	2	-0.610743	0	0	0	1	3	1	0	1	0	0	1	1
9	1	11	1	0.00784	0.05672	0.16434	0.7711	4	-0.557575	0	1	1	1	1	2	0	6	0	0	3	3
45	1	47	1	0.00181	0.01099	0.64449	0.34271	3	-1.03876	0	1	1	1	3	3	0	6	3	0	3	3
18	1	19	1	0.06216	0.82214	0.07421	0.04149	2	-1.31269	0	0	0	1	4	3	0	6	0	0	3	3
4	1	15	1	0.00625	0.61558	0.18222	0.19595	2	-0.650562	0	0	0	1	3	3	0	6	3	1	4	4
39	1	51	1	0.08601	0.65134	0.24158	0.02107	2	-1.13442	0	0	0	2	4	3	0	5	0	0	3	3
35	1	5	1	0.00792	0.05554	0.13612	0.80042	4	-0.737427	0	0	0	2	3	3	0	6	2	1	4	4
11	1	14	1	0.21294	0.38702	0.16391	0.23614	2	-0.737094	0	0	0	1	4	3	0	6	0	1	4	4
17	1	21	1	0.01016	0.0237	0.05544	0.91071	4	-0.536469	0	0	0	1	2	3	0	6	0	0	3	3
6	1	8	1	0.03218	0.0217	0.29128	0.65485	4	-1.00299	0	0	1	1	3	1	0	6	3	1	4	4
8	1	10	1	0.03945	0.12541	0.41953	0.41561	3	-0.529938	0	1	0	1	1	3	0	5	0	1	4	4
35	1	37	1	0.00653	0.25741	0.33048	0.40558	4	-0.634268	0	0	0	1	4	3	0	6	3	1	4	4
8	1	8	1	0.13364	0.0287	0.20847	0.62918	4	-0.771012	0	0	0	1	3	2	0	6	3	0	3	3
10	1	12	1	0.347	0.4042	0.11139	0.13741	2	-0.598841	0	0	0	2	3	1	0	6	3	0	3	3
5	1	7	1	0.03841	0.14333	0.26401	0.55426	4	-0.789358	0	0	1	2	3	3	0	5	3	1	4	4
9	1	12	1	0.04025	0.05255	0.41081	0.49639	4	-1.05244	0	0	0	2	2	1	0	6	3	0	3	3
12	1	15	1	0.05672	0.06608	0.70284	0.17436	3	-0.947407	0	0	1	1	1	3	1	6	4	0	3	3
8	1	17	1	0.00367	0.21627	0.68712	0.09294	3	-0.926753	0	0	0	1	2	3	0	6	3	0	3	3
63	0	63	0	0.08573	0.13695	0.14228	0.63503	4	-0.498499	1	0	0	1	4	3	0	5	0	0	2	7
13	1	13	1	0.06331	0.07994	0.18601	0.67075	4	-0.554639	0	0	0	1	2	3	1	6	0	0	3	3
25	1	7	1	0.05858	0.49243	0.26786	0.18112	2	-0.794741	0	0	0	2	4	3	0	6	0	1	4	4
27	1	35	1	0.02034	0.05007	0.56402	0.36557	3	-0.899228	0	0	0	2	2	3	0	6	3	1	4	4
20	1	20	1	0.03263	0.29286	0.63934	0.03517	3	-0.952897	0	0	1	2	3	2	0	5	3	0	3	3
36	1	36	1	0.38217	0.25368	0.23676	0.12739	1	-0.601332	0	1	1	2	4	3	1	5	3	0	3	3
5	1	6	1	0.12101	0.18232	0.62317	0.0735	3	-0.894972	0	0	1	2	3	3	0	5	3	0	3	3
15	1	17	1	0.18429	0.12005	0.32568	0.36997	4	-0.792801	0	0	0	2	3	3	0	5	1	0	3	3
68	0	68	0	0.00633	0.0766	0.75684	0.16023	3	-1.00535	0	0	0	1	4	3	1	6	2	0	3	3
18	1	18	1	0.27153	0.43154	0.16152	0.13541	2	-0.604759	0	0	0	1	3	1	0	2	1	0	2	2
5	1	18	1	0.01303	0.68714	0.26562	0.03421	2	-0.829109	0	1	1	1	3	2	0	5	0	0	3	3
55	1	57	1	0.6289	0.09651	0.11164	0.16295	1	-0.588498	0	0	1	1	3	3	0	6	0	0	3	3
7	1	19	1	0.08892	0.73842	0.12971	0.04295	2	-1.00512	0	1	0	2	3	3	0	5	0	0	3	3
26	1	39	1	0.17436	0.01222	0.183	0.63042	4	-0.766826	0	1	1	2	2	3	0	6	0	0	3	3
69	0	69	0	0.63508	0.07847	0.15921	0.12724	1	-0.938804	0	0	0	2	4	3	1	1	3	0	3	3
11	1	19	1	0.00071	0.00649	0.95067	0.04213	3	-0.723424	0	1	0	2	3	3	1	5	4	0	3	3
6	1	9	1	0.40762	0.02862	0.48725	0.07652	3	-0.610493	0	0	0	2	3	3	1	6	0	0	3	3
14	1	14	1	0.23261	0.02697	0.38929	0.35113	3	-0.315365	1	0	0	2	3	2	0	6	3	0	3	8
77	0	77	0	0.02147	0.41298	0.22413	0.34142	2	-0.575029	0	0	0	2	3	3	1	5	3	0	3	3
17	1	17	1	0.40441	0.04475	0.09013	0.46072	4	-0.381827	1	0	1	2	3	2	0	6	3	0	3	8
77	0	77	0	0.11447	0.58936	0.13995	0.15622	2	-0.601478	0	0	1	2	2	3	0	5	0	0	3	3
76	0	76	0	0.32596	0.17585	0.12348	0.37472	4	-0.550171	0	1	0	2	3	2	1	3	0	0	3	3
75	0	75	0	0.25548	0.13341	0.34344	0.26767	3	-0.338925	1	0	0	2	3	3	0	1	0	0	1	6
76	0	76	0	0.11017	0.00813	0.48817	0.39353	3	-0.560981	0	0	0	2	3	3	0	6	0	0	3	3
14	1	14	0	0.04139	0.55233	0.04592	0.36037	2	-0.482941	1	0	0	1	3	3	0	5	0	1	4	9
2	1	4	1	0.03594	0.12394	0.10339	0.73674	4	-0.370844	1	0	0	1	3	3	1	5	3	1	4	9
78	0	78	0	0.07401	0.2697	0.37192	0.28437	3	-0.149789	1	0	0	1	3	3	0	3	0	0	3	8
16	0	16	0	0.06092	0.57504	0.31303	0.05101	2	-0.808633	0	0	0	2	3	2	1	1	0	0	1	1
15	0	15	0	0.01759	0.00575	0.94792	0.02874	3	-0.751643	0	0	0	2	3	3	0	2	0	0	1	1
14	1	14	1	0.10245	0.07476	0.60121	0.22159	3	-0.686691	0	0	0	2	3	3	1	5	1	0	3	3
8	1	9	1	0.05325	0.89694	0.03747	0.01234	2	-1.16734	0	0	0	2	3	3	0	6	0	0	3	3
6	1	8	1	0.001	0.02953	0.50516	0.46431	3	-0.637502	0	0	0	2	2	3	0	6	0	0	3	3
7	1	12	1	0.01128	0.40676	0.44869	0.13327	3	-0.891012	0	0	0	2	1	3	0	5	0	0	3	3
15	1	15	1	0.33469	0.4429	0.12084	0.10158	2	-0.57156	0	0	0	2	3	3	0	3	1	0	3	3
3	1	12	1	0.01172	0.177	0.52606	0.28522	3	-0.641686	0	1	1	2	3	3	0	6	3	0	3	3
23	1	23	1	0.14891	0.28181	0.06702	0.50226	4	-0.742499	0	0	0	1	3	3	0	6	0	0	3	3
10	1	14	1	0.00179	0.00992	0.87081	0.11748	3	-0.669468	0	1	1	1	3	3	1	6	4	0	3	3
17	0	17	0	0.35675	0.0654	0.40667	0.17118	3	-0.671144	0	0	0	1	2	3	1	5	0	0	2	2
21	1	36	1	0.05234	0.24937	0.31605	0.38224	4	-0.416129	1	0	0	1	2	3	1	5	0	0	2	7
4	1	7	1	0.00874	0.52551	0.43498	0.03077	2	-1.00164	0	0	1	1	3	3	0	6	0	1	4	4
12	0	12	0	0.29363	0.13231	0.40977	0.16429	3	-0.650068	0	0	0	1	3	1	0	1	0	0	1	1
12	1	12	1	0.04661	0.12752	0.30583	0.52004	4	-0.629223	0	1	0	1	1	2	0	5	0	0	2	2
13	1	13	1	0.01322	0.0093	0.55456	0.42292	3	-0.514063	0	0	0	1	3	2	1	5	1	0	3	3
2	1	3	1	0.01832	0.7807	0.13764	0.06334	2	-0.991258	0	0	0	1	3	3	0	5	0	0	3	3
3	1	5	1	0.1393	0.43486	0.1655	0.26034	2	-0.910859	0	0	1	2	3	2	0	6	0	0	3	3
3	1	5	1	0.00708	0.00884	0.58435	0.39972	3	-0.943057	0	0	0	2	1	1	0	6	0	0	3	3
75	0	75	0	0.14133	0.24158	0.37001	0.24709	3	-0.637563	0	0	0	2	3	2	0	1	0	0	1	1
5	1	9	1	0.03248	0.06997	0.16666	0.7309	4	-0.507595	0	1	1	2	3	1	0	6	0	0	3	3
10	1	13	1	0.04751	0.55588	0.08981	0.30681	2	-1.08457	0	0	1	2	3	3	1	5	4	0	3	3
9	0	9	0	0.05764	0.06073	0.85575	0.02589	3	-0.933068	0	0	0	2	3	3	0	1	0	0	1	1
8	0	8	0	0.10048	0.70189	0.1891	0.00853	2	-0.967385	0	0	0	2	3	3	1	5	0	0	2	2
23	1	25	1	0.05217	0.04775	0.01835	0.88173	4	-0.49705	1	0	1	2	2	3	0	3	4	0	3	8
76	0	76	0	0.01036	0.21327	0.50501	0.27136	3	-0.727241	0	0	1	2	3	3	0	6	0	0	3	3
76	0	76	0	0.0088	0.52707	0.41848	0.04566	2	-0.657673	0	1	1	1	3	1	0	6	0	0	3	3
8	1	8	1	0.20633	0.11407	0.31355	0.36605	4	-0.726977	0	0	0	2	3	3	1	5	3	0	3	3
4	1	6	1	0.03286	0.51945	0.37218	0.07551	2	-0.895267	0	0	1	2	3	1	0	6	0	0	3	3
75	0	75	0	0.28334	0.20239	0.24128	0.273	1	-0.555818	0	0	0	1	3	2	0	1	0	0	1	1
76	0	76	0	0.16612	0.02248	0.4739	0.3375	3	-0.390823	1	0	0	1	3	3	0	6	2	0	3	8
5	0	5	0	0.10446	0.66495	0.14107	0.08952	2	-0.675947	0	0	1	1	3	3	0	1	0	0	1	1
5	1	5	1	0.04752	0.14684	0.13988	0.66576	4	-0.750237	0	0	0	1	1	2	0	1	1	0	1	1
11	1	18	1	0.06987	0.21994	0.31186	0.39833	4	-0.877705	0	0	0	1	3	2	0	6	0	0	3	3
22	1	23	1	0.14272	0.03592	0.1281	0.69326	4	-0.4348	1	0	0	1	4	3	1	6	4	0	3	8
75	0	75	0	0.05693	0.2273	0.04871	0.66706	4	-0.26141	1	0	0	1	3	2	0	1	0	0	1	6
77	0	77	0	0.67738	0.0761	0.04606	0.20046	1	-0.684229	0	0	0	1	3	3	0	1	0	0	1	1
6	1	9	1	0.08313	0.55997	0.17174	0.18516	2	-0.708868	0	1	1	2	3	3	1	6	2	0	3	3
31	1	42	1	0.08056	0.25951	0.3922	0.26774	3	-0.742853	0	0	1	2	2	3	0	6	0	0	3	3
45	1	49	1	0.06891	0.24698	0.41614	0.26797	3	-0.912165	0	0	0	2	3	3	1	5	1	0	3	3
11	1	11	1	0.58014	0.2326	0.09682	0.09045	1	-0.573812	0	0	0	1	2	3	1	5	1	0	3	3
18	1	22	1	0.26488	0.24624	0.17133	0.31755	4	-0.561632	0	0	0	1	1	3	0	5	1	0	3	3
4	1	6	1	0.01301	0.0026	0.46738	0.51701	4	-0.578941	0	0	0	2	3	3	0	5	0	0	3	3
22	1	27	1	0.10415	0.08021	0.63446	0.18117	3	-0.399902	1	0	0	1	3	3	0	5	3	0	3	8
52	0	52	0	0.21595	0.04287	0.456	0.28519	3	-0.411803	1	0	0	1	2	1	0	5	0	0	2	7
56	0	56	0	0.18387	0.20508	0.2157	0.39536	4	-0.400575	1	0	0	1	3	1	1	1	0	0	1	6
48	0	48	0	0.12138	0.19657	0.38338	0.29867	3	-0.862458	0	0	1	2	3	1	0	1	4	0	3	3
10	1	13	1	0.02365	0.23089	0.62526	0.1202	3	-0.726418	0	1	1	2	3	3	1	6	3	0	3	3
										1
34	1	48	1	0.65306	0.11502	0.04277	0.18916	1	-0.51255	0	0	0	1	3	1	1	5	3	0	3	3
17	1	27	1	0.14638	0.21892	0.20036	0.43434	4	-0.54871	0	0	0	1	3	1	1	5	3	0	3	3
47	1	57	1	0.07905	0.42056	0.41073	0.08966	2	-0.71988	0	0	0	1	3	1	1	6	2	0	3	3
62	0	62	0	0.32854	0.05013	0.30645	0.31488	1	-0.34345	1	0	0	1	3	1	1	1	0	0	1	6
64	0	64	0	0.46772	0.02314	0.09567	0.41347	1	-0.50116	1	0	0	2	1	1	0	2	0	0	1	6
33	1	43	1	0.09638	0.11754	0.30125	0.48484	4	-0.54205	0	0	1	1	2	1	1	6	3	0	3	3
75	0	75	0	0.58648	0.17625	0.1426	0.09468	1	-0.39111	1	0	0	1	3	1	0	1	0	0	1	6
66	0	66	1	0.1962	0.13345	0.05564	0.61472	4	-0.57745	0	0	0	1	3	1	1	1	0	0	1	1
18	1	28	1	0.16892	0.03039	0.39552	0.40518	4	-0.65675	0	0	0	1	2	3	0	6	4	0	3	3
16	1	20	1	0.21235	0.18855	0.12665	0.47245	4	-0.11978	1	0	0	2	3	1	0	2	0	0	1	6
75	0	75	0	0.31154	0.23397	0.29486	0.15963	1	-0.40267	1	0	0	1	3	3	0	3	0	0	2	7
77	0	77	0	0.39026	0.27145	0.06202	0.27627	1	-0.43866	1	0	0	2	2	1	1	1	2	0	2	7
69	0	69	0	0.72673	0.15209	0.06562	0.05556	1	-0.361601	1	1	0	2	2	1	0	6	3	0	3	8
45	1	52	1	0.43901	0.18792	0.22205	0.15102	1	-0.599827	0	0	0	1	3	3	1	2	1	0	2	2
76	0	76	0	0.69994	0.0763	0.12096	0.1028	1	-0.306711	1	0	0	1	3	3	0	3	0	0	2	7
52	1	58	1	0.43985	0.061	0.07131	0.42784	1	-0.692546	0	0	0	1	1	3	0	5	1	0	3	3
67	0	67	0	0.00687	0.19915	0.33186	0.46212	4	-0.62395	0	0	0	2	1	1	0	5	0	0	2	2
75	0	75	0	0.61848	0.07693	0.1247	0.17989	1	-0.412786	1	0	0	2	2	1	0	1	1	0	1	6
62	0	62	0	0.07395	0.28115	0.32614	0.31877	3	-0.5763	0	0	0	2	3	3	1	5	4	0	3	3
30	1	31	0	0.61721	0.10478	0.05806	0.21994	1	-0.557828	0	0	0	1	3	1	0	1	2	0	2	2
5	1	13	1	0.11213	0.76515	0.08991	0.03281	2	-0.49062	1	0	0	2	1	3	1	3	0	0	2	7
3	1	7	1	0.15234	0.49451	0.21924	0.13391	2	-0.24329	1	0	0	2	3	1	1	3	0	0	2	7
69	0	69	0	0.47879	0.11988	0.06325	0.33808	1	-0.47468	1	0	1	2	1	3	1	6	2	0	3	8
77	0	77	0	0.6251	0.09178	0.13292	0.15021	1	-0.389428	1	0	0	2	3	1	1	2	1	0	2	7
52	1	52	0	0.02187	0.10761	0.77901	0.09152	3	-1.01078	0	0	0	2	3	3	1	6	4	0	3	3
75	0	75	0	0.20261	0.56977	0.16365	0.06398	2	-0.4626	1	0	0	2	1	1	1	2	0	0	1	6
69	0	69	0	0.55219	0.18989	0.06481	0.19312	1	-0.4476	1	0	0	2	2	1	1	1	0	0	1	6
21	1	41	0	0.03737	0.90813	0.03732	0.01718	2	-0.52591	0	0	1	2	3	1	1	5	2	0	3	3
52	1	62	1	0.5605	0.14399	0.1895	0.10601	1	-0.281218	1	0	0	1	2	1	0	1	0	0	1	6
68	0	68	0	0.35946	0.29581	0.14443	0.20031	1	-0.192961	1	0	0	2	1	1	0	2	0	0	1	6
67	0	67	0	0.34546	0.16957	0.24961	0.23536	1	-0.310434	1	0	0	2	3	3	1	3	2	0	3	8
47	1	47	1	0.62474	0.28776	0.04258	0.04492	1	-0.51691	0	0	0	2	3	1	0	2	0	0	1	1
69	0	69	0	0.29084	0.21452	0.2561	0.23854	1	-0.29638	1	0	0	2	1	1	0	1	0	0	1	6
67	0	67	0	0.36881	0.19867	0.10156	0.33097	1	-0.80482	0	0	0	2	3	1	0	2	0	0	1	1
34	1	35	1	0.41821	0.04179	0.15461	0.38539	1	-0.50618	0	0	0	1	2	3	0	3	0	0	2	2
74	0	74	0	0.38965	0.07383	0.26245	0.27407	1	-0.47473	1	0	0	2	3	3	1	2	1	0	2	7
8	1	10	1	0.0118	0.06319	0.84342	0.08159	3	-0.55546	0	0	0	2	1	3	0	5	2	0	3	3
45	0	45	0	0.08598	0.83361	0.04403	0.03638	2	-0.62319	0	0	0	2	1	3	0	1	0	0	1	1
48	1	98	0	0.12414	0.10806	0.32006	0.44774	4	-0.65298	0	0	0	2	3	3	0	2	1	0	2	2
51	0	51	0	0.32574	0.33209	0.16735	0.17481	2	-0.58013	0	0	0	2	3	1	1	3	1	0	2	2
72	0	72	0	0.02006	0.08589	0.78647	0.10758	3	-1.04789	0	0	0	1	3	3	0	5	4	0	3	3
89	0	89	0	0.22461	0.19631	0.25401	0.32507	4	-0.53183	0	1	0	2	1	1	1	2	2	0	3	3
23	1	25	1	0.14288	0.10315	0.53467	0.2193	3	-0.56316	0	0	0	2	3	1	1	2	1	0	2	2
19	1	39	1	0.24988	0.26653	0.1315	0.3521	4	-0.39141	1	0	0	1	3	1	0	3	0	0	2	7
43	1	57	1	0.04743	0.1081	0.40613	0.43834	4	-0.53917	0	0	0	1	3	3	0	1	2	0	2	2
76	0	76	0	0.42956	0.05883	0.07908	0.43253	4	-0.63349	0	0	1	2	3	1	1	5	3	0	3	3
48	1	68	1	0.45178	0.04768	0.29311	0.20744	1	-0.38428	1	0	1	1	3	1	1	3	4	0	3	8
23	1	23	1	0.21004	0.30308	0.16287	0.324	4	-0.26616	1	0	0	2	3	3	0	1	0	0	1	6
3	1	6	1	0.17182	0.08636	0.11774	0.62408	4	-0.65011	0	0	0	2	1	1	1	3	1	0	2	2
65	0	65	0	0.32841	0.10714	0.28798	0.27647	1	-0.69796	0	1	1	1	3	3	1	3	0	0	2	2
67	0	67	0	0.28341	0.36063	0.16286	0.19309	2	-0.46483	1	0	0	2	3	1	1	3	0	0	2	7
89	0	89	0	0.37669	0.03619	0.54571	0.04142	3	-0.88974	0	0	0	2	3	1	1	3	3	0	3	3
35	1	35	1	0.40612	0.30992	0.17368	0.11028	1	-0.64912	0	0	0	2	1	1	0	5	0	0	2	2
10	1	43	0	0.04035	0.58519	0.18018	0.19428	2	-0.48753	1	0	1	2	1	1	1	6	3	0	3	8
69	0	69	0	0.27587	0.20422	0.28182	0.23809	3	-0.41439	1	0	0	2	1	3	1	5	0	0	2	7
9	1	9	1	0.01185	0.03827	0.20091	0.74898	4	-0.76495	0	1	0	2	3	3	1	5	4	0	3	3
29	1	33	1	0.62686	0.07072	0.11905	0.18337	1	-0.41144	1	0	0	1	3	3	0	1	0	0	1	6
75	0	75	0	0.16664	0.34529	0.21433	0.27375	2	-0.80772	0	1	0	2	3	1	1	1	1	0	1	1
32	1	37	1	0.62825	0.10391	0.15755	0.11029	1	-0.72159	0	0	0	2	3	1	1	3	1	0	2	2
52	1	79	0	0.27976	0.50802	0.10962	0.10261	2	-0.37799	1	0	0	2	2	1	0	3	0	0	2	7
49	0	49	0	0.04627	0.36921	0.48324	0.10128	3	-0.98016	0	0	0	1	1	3	1	3	3	0	3	3
71	0	71	0	0.14603	0.1907	0.46159	0.20167	3	-0.53627	0	0	0	1	1	3	1	5	2	0	3	3
76	0	76	0	0.07896	0.27663	0.14824	0.49617	4	-0.41588	1	0	0	2	1	1	0	5	3	0	3	8
82	0	82	0	0.05096	0.12584	0.20939	0.61381	4	-0.28149	1	0	0	1	3	1	0	3	0	0	2	7
47	1	53	1	0.58989	0.06503	0.09	0.25508	1	-0.67192	0	0	0	1	3	3	1	5	0	0	2	2
20	1	20	1	0.07003	0.29748	0.42107	0.21142	3	-0.77401	0	0	0	1	3	3	1	2	3	0	3	3
84	0	84	0	0.15083	0.3352	0.19644	0.31754	2	-0.25648	1	1	0	2	3	3	1	2	4	0	3	8
45	1	45	1	0.01502	0.50966	0.24532	0.23001	2	-0.65368	0	0	1	1	2	3	1	6	4	0	3	3
15	1	18	1	0.25473	0.0346	0.28994	0.42074	4	-0.42212	1	0	0	1	1	3	0	3	0	0	2	7
19	1	19	0	0.32007	0.32488	0.14717	0.20789	2	-0.63089	0	0	0	2	2	1	0	1	0	0	1	1
84	0	84	0	0.10627	0.0987	0.18798	0.60706	4	-0.65947	0	0	0	2	3	1	0	1	0	0	1	1
76	0	76	0	0.00149	0.00201	0.91345	0.08305	3	-0.81142	0	0	0	2	3	3	1	5	2	0	3	3
14	1	14	1	0.00399	0.00381	0.88501	0.10718	3	-0.73174	0	0	0	2	3	1	0	2	0	0	1	1
66	0	66	0	0.79622	0.05953	0.07697	0.06727	1	-0.72036	0	0	1	2	2	3	0	5	2	0	3	3
65	0	65	0	0.39696	0.10326	0.11436	0.38542	1	-0.45115	1	0	0	2	3	1	1	1	0	0	1	6
69	0	69	0	0.57213	0.29059	0.0717	0.06558	1	-0.490136	1	0	0	1	3	3	0	2	0	0	1	6
23	1	53	0	0.2502	0.1808	0.08236	0.48664	4	-0.46834	1	0	0	1	3	3	1	5	3	0	3	8
73	0	73	0	0.41931	0.25729	0.13683	0.18658	1	-0.43105	1	0	1	1	3	3	0	3	0	0	2	7
74	0	74	0	0.00681	0.66177	0.32394	0.00749	2	-1.13849	0	0	1	2	3	3	0	3	2	0	3	3
25	1	55	0	0.26877	0.14854	0.13246	0.45022	4	-0.49613	1	0	0	2	3	3	0	2	0	0	1	6
75	0	75	0	0.29856	0.26523	0.38178	0.05444	3	-0.73621	0	0	0	2	3	1	0	1	0	0	1	1
18	1	20	1	0.42689	0.03594	0.4114	0.12578	1	-0.42936	1	0	0	1	2	3	1	3	3	0	3	8
13	1	13	1	0.31209	0.28211	0.26627	0.13953	1	-0.86252	0	0	0	1	1	3	1	5	3	0	3	3
26	1	38	1	0.06396	0.56287	0.21369	0.15949	2	-0.50462	0	0	0	1	3	3	1	5	2	0	3	3
82	0	82	0	0.17598	0.354	0.22572	0.2443	2	-0.46151	1	0	0	1	3	1	0	1	1	0	1	6
24	1	38	1	0.31816	0.09728	0.26068	0.32388	4	-0.62361	0	1	0	2	2	1	0	3	3	0	3	3
51	1	54	1	0.04182	0.05478	0.1744	0.72899	4	-0.33635	1	0	0	2	2	3	0	5	0	0	2	7
84	0	84	0	0.87048	0.02066	0.06746	0.04141	1	-0.36042	1	0	0	2	1	1	0	3	1	0	2	7
62	0	62	0	0.18579	0.08039	0.44349	0.29034	3	-0.56612	0	0	0	2	2	3	0	6	4	0	3	3
49	1	78	0	0.17402	0.18697	0.41218	0.22682	3	-0.5652	0	0	0	2	3	1	0	1	0	0	1	1
70	0	70	0	0.25625	0.22367	0.30173	0.21836	3	-0.37705	1	0	0	1	2	3	0	5	4	0	3	8
82	0	82	0	0.1632	0.6934	0.08673	0.05667	2	-0.53924	0	0	0	1	2	3	0	1	1	0	1	1
20	1	22	1	0.03574	0.21816	0.12657	0.61954	4	-0.63794	0	0	0	2	3	1	1	5	4	0	3	3
54	1	54	0	0.01129	0.08382	0.50784	0.39705	3	-0.6583	0	0	0	1	3	3	1	3	0	0	2	2
69	0	69	0	0.27761	0.54622	0.09567	0.0805	2	-0.73007	0	0	0	2	3	1	1	1	0	0	1	1
75	0	75	0	0.33295	0.28425	0.11813	0.26467	1	-0.37172	1	0	1	1	3	3	0	1	2	0	2	7
6	1	6	1	0.03543	0.01272	0.42476	0.5271	4	-0.60076	0	0	1	2	1	3	1	3	0	0	2	2
57	1	57	1	0.02601	0.10661	0.12118	0.7462	4	-0.98562	0	0	0	2	1	3	1	5	4	0	3	3
16	1	18	1	0.02375	0.11618	0.50884	0.35123	3	-0.41241	1	0	0	1	2	3	0	2	0	0	1	6
34	1	34	0	0.04142	0.02326	0.3313	0.60402	4	-0.4971	1	0	0	2	1	3	1	3	0	0	2	7
2	1	15	1	0.26276	0.01628	0.20255	0.51841	4	-0.70301	0	0	0	1	3	3	0	3	2	0	3	3
70	0	70	0	0.41903	0.14115	0.1302	0.30962	1	-0.51514	0	0	0	2	1	3	0	2	0	0	1	1
11	1	11	1	0.21254	0.25943	0.21674	0.3113	4	-0.7965	0	0	0	2	1	3	1	3	2	0	3	3
48	1	49	1	0.36659	0.28065	0.13458	0.21818	1	-0.38601	1	0	0	1	2	3	0	3	0	0	2	7
82	0	82	0	0.11852	0.37076	0.14397	0.36675	2	-0.73627	0	0	0	2	3	1	0	3	3	0	3	3
22	1	32	1	0.00325	0.44465	0.11003	0.44207	2	-0.77281	0	0	0	2	2	3	1	5	3	0	3	3
82	0	82	0	0.47163	0.21168	0.13566	0.18103	1	-0.52216	0	0	0	1	2	3	0	2	0	0	1	1
8	1	19	1	0.00227	0.13783	0.4137	0.4462	4	-0.87054	0	1	0	2	3	1	1	3	0	0	2	2
82	0	82	0	0.10683	0.26648	0.06623	0.56046	4	-0.34378	1	0	0	2	1	3	0	1	0	0	1	6
61	0	61	0	0.04579	0.36582	0.17997	0.40842	4	-0.55882	0	0	0	2	4	3	1	1	0	0	1	1
12	1	22	1	0.05216	0.04	0.56918	0.33867	3	-0.67276	0	0	1	1	3	1	1	3	3	0	3	3
72	0	72	0	0.00073	0.00796	0.97401	0.0173	3	-0.78959	0	0	0	2	3	3	0	6	4	0	3	3
52	1	52	1	0.10041	0.14716	0.26135	0.49109	4	-0.58875	0	0	0	2	2	3	1	3	4	0	3	3
19	1	29	1	0.02373	0.06436	0.44858	0.46333	4	-0.95803	0	0	0	1	3	3	1	3	2	0	3	3
54	1	54	0	0.14974	0.52259	0.1477	0.17997	2	-0.56343	0	0	0	2	2	3	0	3	3	0	3	3
69	0	69	0	0.16606	0.13718	0.5041	0.19266	3	-0.85806	0	0	0	2	4	3	1	6	2	0	3	3
76	0	76	0	0.30038	0.41708	0.14653	0.13601	2	-0.35306	1	0	0	2	3	3	1	5	2	0	3	8
72	0	72	0	0.29753	0.27888	0.31887	0.10472	3	-0.47822	1	0	0	1	3	3	0	1	0	0	1	6
73	0	73	0	0.21855	0.04952	0.13613	0.59581	4	-0.31817	1	0	0	1	3	3	1	5	4	0	3	8
43	1	43	0	0.03587	0.02163	0.90373	0.03877	3	-1.24882	0	0	1	1	3	3	1	3	4	0	3	3
18	1	19	1	0.24164	0.4891	0.05415	0.21512	2	-0.51196	0	0	0	1	2	3	0	3	2	0	3	3
18	1	44	0	0.02328	0.12606	0.59563	0.25503	3	-0.78897	0	0	0	1	3	3	1	5	4	0	3	3
73	0	73	0	0.09868	0.20946	0.0428	0.64905	4	-0.49542	1	0	0	2	3	1	0	2	0	0	1	6
67	0	67	0	0.00639	0.49053	0.01924	0.48383	2	-0.64782	0	0	0	1	2	1	1	5	3	0	3	3
33	1	36	1	0.4266	0.21305	0.12565	0.2347	1	-0.4077	1	0	0	2	3	3	0	2	0	0	1	6
76	0	76	0	0.2686	0.11234	0.50895	0.11011	3	-0.59571	0	0	0	1	3	3	0	1	0	0	1	1
58	1	58	0	0.44694	0.1579	0.2521	0.14306	1	-0.94811	0	0	0	2	3	3	1	5	4	0	3	3
69	0	69	0	0.29965	0.35541	0.15514	0.1898	2	-0.32263	1	0	0	2	2	1	0	1	0	0	1	6
45	1	49	1	0.09273	0.16171	0.72026	0.0253	3	-0.85567	0	0	0	2	3	1	0	1	3	0	2	2
5	1	5	1	0.09694	0.24492	0.55455	0.10359	3	-0.27795	1	0	0	2	1	1	1	3	1	0	3	8
25	1	25	1	0.26351	0.03469	0.52573	0.17607	3	-0.61716	0	0	0	2	3	3	0	1	0	0	1	1
48	1	62	1	0.1426	0.1761	0.27573	0.40558	4	-0.29733	1	0	0	2	3	3	0	3	2	0	3	8
12	1	12	1	0.12399	0.31637	0.41797	0.14167	3	-0.6538	0	0	0	2	1	1	0	5	0	0	2	2
70	0	70	0	0.0443	0.62672	0.21913	0.10986	2	-0.80823	0	0	0	2	3	1	0	1	0	0	1	1
61	0	61	0	0.39354	0.19942	0.25258	0.15446	1	-0.52634	0	0	0	2	3	1	0	1	0	0	1	1
30	1	34	1	0.10692	0.09166	0.61518	0.18624	3	-0.66755	0	0	0	1	3	3	0	1	1	0	2	2
75	0	75	0	0.40555	0.07618	0.21804	0.30023	1	-0.5269	0	0	0	1	3	3	0	1	0	0	1	1
72	0	72	0	0.05098	0.67212	0.21553	0.06137	2	-0.96196	0	0	0	2	1	1	1	3	0	0	2	2
75	0	75	0	0.73128	0.0194	0.19948	0.04984	1	-0.37658	1	0	0	2	2	3	0	2	0	0	1	6
2	1	2	1	0.01682	0.20988	0.0938	0.67951	4	-0.61468	0	0	0	2	2	3	0	3	1	0	2	2
64	0	64	0	0.01033	0.03271	0.47242	0.48454	4	-0.59166	0	0	0	2	3	3	0	3	0	0	2	2
12	1	14	1	0.04455	0.18451	0.23288	0.53806	4	-0.73949	0	0	0	2	3	1	0	2	0	0	1	1
9	1	9	0	0.05503	0.42301	0.19765	0.3243	2	-0.71316	0	0	0	2	3	3	0	3	2	0	3	3
75	0	75	0	0.26804	0.01621	0.1755	0.54025	4	-0.43149	1	0	0	2	1	3	0	2	0	0	1	6
76	0	76	0	0.52186	0.26653	0.04061	0.171	1	-0.46223	1	0	0	2	3	1	0	2	0	0	1	6
82	0	82	0	0.25421	0.3328	0.25703	0.15597	2	-0.46278	1	0	0	1	3	3	0	5	0	0	3	8
12	1	12	1	0.38865	0.58129	0.02517	0.00489	2	-0.60666	0	0	1	1	1	3	1	3	1	0	2	2
37	1	39	1	0.01081	0.36333	0.59598	0.02988	3	-0.97371	0	1	0	2	3	3	0	5	0	0	3	3
65	1	65	0	0.35222	0.26294	0.23488	0.14996	1	-0.44328	1	0	0	1	2	3	0	3	2	0	3	8
54	1	54	0	0.13795	0.06667	0.59993	0.19544	3	-0.23259	1	0	0	2	3	3	0	3	3	0	3	8
71	0	71	0	0.45053	0.12455	0.16564	0.25929	1	-0.35416	1	0	0	2	3	1	0	2	0	0	1	6
74	0	74	0	0.40442	0.05605	0.24361	0.29592	1	-0.44288	1	0	0	1	2	3	0	2	0	0	1	6
60	0	60	0	0.06658	0.42768	0.24022	0.26552	2	-0.69842	0	0	0	2	3	1	0	3	2	0	3	3
34	1	54	1	0.53969	0.2047	0.12196	0.13366	1	-0.44956	1	0	0	2	3	1	0	5	0	0	3	8
73	0	73	0	0.11851	0.09986	0.39271	0.38892	3	-0.49846	1	0	0	1	3	3	1	3	0	0	2	7
35	1	54	1	0.4396	0.07333	0.26092	0.22615	1	-0.61547	0	0	0	2	3	1	0	3	1	0	2	2
69	0	69	0	0.5914	0.04224	0.23027	0.13608	1	-0.2977	1	0	0	2	1	1	1	3	1	0	2	7
81	0	81	0	0.44186	0.02808	0.17413	0.35593	1	-0.66092	0	0	0	2	1	3	0	5	4	0	3	3
15	1	43	0	0.10186	0.27766	0.19712	0.42337	4	-0.1545	1	0	0	2	3	1	0	2	0	0	1	6
79	0	79	0	0.34547	0.23992	0.25989	0.15473	1	-0.47394	1	0	0	1	2	3	0	2	4	0	3	8
69	0	69	0	0.41527	0.14381	0.16943	0.2715	1	-0.38617	1	0	0	2	2	3	0	2	3	0	3	8
29	1	38	1	0.68891	0.08484	0.13687	0.08939	1	-1.05337	0	1	1	2	1	1	1	6	3	0	3	3
81	0	81	0	0.05297	0.37243	0.06294	0.51165	4	-0.82385	0	0	0	2	1	1	0	6	0	0	3	3
68	0	68	0	0.10872	0.04822	0.57194	0.27113	3	-0.74863	0	0	0	1	1	3	0	6	3	0	3	3
10	1	14	1	0.08382	0.0477	0.33759	0.53088	4	-0.42187	1	0	0	2	1	1	1	6	0	0	3	8
67	1	67	0	0.24833	0.38411	0.12553	0.24203	2	-0.57741	0	0	0	2	3	1	0	6	2	0	3	3
92	0	92	0	0.25506	0.262	0.04313	0.43981	4	-0.39411	1	0	0	2	3	1	0	6	0	0	3	8
79	0	79	0	0.12402	0.34564	0.37541	0.15493	3	-0.696	0	1	1	2	3	1	0	6	0	0	3	3
6	1	7	1	0.07128	0.23742	0.02829	0.663	4	-0.64208	0	0	0	2	3	1	1	6	1	0	3	3
8	1	13	1	0.04052	0.12994	0.28331	0.54623	4	-0.6089	0	0	0	2	3	1	1	6	1	0	3	3
16	1	16	1	0.28934	0.30266	0.05605	0.35195	4	-0.50976	0	1	1	2	2	1	0	6	3	0	3	3
4	1	6	1	0.1174	0.08736	0.31354	0.4817	4	-0.86725	0	1	1	1	3	3	0	6	3	0	3	3
69	0	69	0	0.05742	0.05214	0.13303	0.75741	4	-0.4522	1	1	1	2	2	1	0	6	2	0	3	8
11	1	13	1	0.02044	0.10018	0.29082	0.58855	4	-0.68239	0	0	0	2	3	1	1	6	2	0	3	3
41	1	41	1	0.00677	0.10499	0.11689	0.77135	4	-0.57162	0	0	0	2	3	3	0	3	2	0	3	3
82	0	82	0	0.03529	0.10908	0.78065	0.07498	3	-0.85341	0	0	0	2	3	3	1	5	0	0	3	3
71	0	71	0	0.01804	0.29405	0.41719	0.27072	3	-0.61162	0	0	0	2	1	3	1	6	4	0	3	3
16	1	16	1	0.03101	0.17532	0.24721	0.54646	4	-0.71206	0	1	0	2	1	3	1	3	1	0	2	2
66	1	66	0	0.09084	0.54885	0.30665	0.05366	2	-0.56751	0	0	1	1	3	3	1	5	2	0	3	3
15	1	15	1	0.12441	0.20172	0.26447	0.40941	4	-0.86036	0	0	0	1	1	1	0	3	2	0	3	3
14	1	14	1	0.07767	0.87668	0.02282	0.02284	2	-0.79814	0	0	0	2	1	3	1	6	2	0	3	3
63	0	63	0	0.00391	0.24225	0.67447	0.07937	3	-0.70319	0	0	0	1	2	1	1	5	3	0	3	3
13	1	13	1	0.02301	0.08951	0.61584	0.27163	3	-0.68118	0	1	1	2	1	3	1	6	1	0	3	3
22	1	22	1	0.10786	0.10935	0.15359	0.62921	4	-0.40751	1	0	0	2	2	3	1	5	3	0	3	8
82	0	82	0	0.03834	0.47451	0.14617	0.34098	2	-0.59693	0	0	0	2	2	3	0	5	2	0	3	3
18	1	44	0	0.12064	0.29808	0.10727	0.47402	4	-0.663844	0	0	0	2	3	3	1	3	4	0	3	3
14	1	33	0	0.05486	0.07727	0.59844	0.26944	3	-0.383072	1	0	0	1	4	3	0	6	0	1	4	9
35	1	37	1	0.41049	0.0938	0.09568	0.40003	1	-0.558497	0	0	0	2	2	3	1	5	3	0	3	3
43	1	43	1	0.14014	0.31751	0.02891	0.51345	4	-0.610421	0	0	0	2	3	3	1	5	4	0	3	3
67	0	67	0	0.39472	0.09215	0.12843	0.3847	1	-0.465063	1	0	1	1	3	3	0	5	2	1	4	9
82	0	82	0	0.00649	0.57139	0.09	0.33212	2	-0.196433	1	0	0	1	3	3	0	2	4	0	3	8
35	0	35	0	0.18869	0.29828	0.37386	0.13917	3	-0.904216	0	0	0	1	2	3	1	5	1	0	3	3
20	1	22	1	0.05752	0.49114	0.11196	0.33938	2	-0.779788	0	0	0	2	3	3	1	3	3	0	3	3
7	1	8	1	0.59655	0.31825	0.06033	0.02488	1	-1.03254	0	0	0	2	1	3	0	5	2	0	3	3
19	1	36	1	0.03002	0.01794	0.29987	0.65217	4	-0.650863	0	0	0	2	3	3	1	5	3	0	3	3
70	0	70	0	0.00147	0.66273	0.19562	0.14018	2	-0.863345	0	0	0	2	3	3	1	3	4	0	3	3
7	1	16	1	0.04307	0.75409	0.17168	0.03115	2	-0.869788	0	0	0	1	3	3	1	6	4	0	3	3
5	1	23	1	0.10386	0.17885	0.64008	0.07721	3	-0.655653	0	0	1	2	1	3	1	5	0	0	2	2
4	1	6	1	0.00754	0.16448	0.73321	0.09477	3	-0.957426	0	0	0	1	3	2	1	5	3	0	3	3
34	0	34	0	0.00142	0.15443	0.48191	0.36224	3	-0.888443	0	0	0	2	2	3	0	5	2	0	3	3
11	1	11	1	0.03579	0.26204	0.0514	0.65077	4	-0.67551	0	0	0	2	4	1	1	6	0	0	3	3
33	1	40	1	0.19295	0.34248	0.15168	0.31289	2	-0.380093	1	0	0	1	1	2	0	5	1	0	3	8
4	1	32	1	0.07362	0.03271	0.72189	0.17178	3	-0.865913	0	0	0	2	3	3	1	5	3	0	3	3
67	0	67	0	0.71464	0.12971	0.05637	0.09928	1	-0.349888	1	1	1	1	3	2	1	3	1	0	2	7
43	0	43	0	0.03933	0.26044	0.24062	0.45961	4	-0.923988	0	0	0	1	3	3	1	5	2	0	3	3
22	1	24	1	0.03497	0.55003	0.13182	0.28317	2	-0.523139	0	1	1	1	3	3	1	5	2	0	3	3
30	1	32	1	0.2321	0.16171	0.28774	0.31845	4	-0.278854	1	0	0	1	1	3	1	5	4	0	3	8
76	0	76	0	0.25212	0.3766	0.23007	0.1412	2	-0.789835	0	1	0	1	2	2	0	5	2	0	3	3
7	1	13	1	0.0303	0.16649	0.09726	0.70595	4	-0.741897	0	0	0	2	2	3	1	6	3	0	3	3
7	1	10	0	0.15183	0.0541	0.05252	0.74155	4	-0.71251	0	0	0	1	3	2	1	3	4	0	3	3
3	1	15	1	0.15683	0.10088	0.34039	0.4019	4	-0.888327	0	0	0	1	3	3	0	6	4	1	4	4
11	1	13	1	0.00829	0.06525	0.73574	0.19073	3	-1.05798	0	0	0	2	3	3	1	5	1	0	3	3
3	1	19	1	0.07259	0.1463	0.23932	0.5418	4	-0.799891	0	0	1	2	3	3	0	6	3	1	4	4
3	1	13	1	0.23031	0.18507	0.3883	0.19633	3	-0.582487	0	1	0	1	3	1	0	3	4	0	3	3
67	0	67	0	0.51627	0.12489	0.14603	0.21281	1	-0.402485	1	0	0	1	3	2	0	5	4	0	3	8
31	1	39	0	0.0271	0.69281	0.17815	0.10194	2	-1.09217	0	0	0	1	1	3	1	5	2	0	3	3
20	1	22	1	0.00561	0.68416	0.11243	0.19781	2	-0.575265	0	0	0	2	1	3	1	6	4	0	3	3
26	1	32	1	0.26015	0.10189	0.12297	0.515	4	-0.524886	0	1	0	2	1	3	0	5	4	0	3	3
15	1	18	1	0.00788	0.14691	0.6755	0.1697	3	-0.926077	0	0	0	1	1	3	1	6	3	0	3	3
15	1	17	1	0.23786	0.14312	0.39596	0.22306	3	-0.839265	0	1	0	2	4	3	0	3	4	0	3	3
67	0	67	0	0.80321	0.16247	0.00439	0.02993	1	-0.390865	1	0	0	2	4	3	0	6	1	0	3	8
23	1	29	0	0.46616	0.11568	0.05694	0.36122	1	-0.574014	0	0	0	1	3	2	1	5	3	0	3	3
5	1	7	1	0.05105	0.15219	0.20546	0.5913	4	-0.552737	0	0	0	1	1	2	1	3	2	0	3	3
42	0	42	0	0.05714	0.04216	0.55629	0.34441	3	-0.526528	0	0	0	2	3	3	1	5	1	0	3	3
9	1	11	1	0.04453	0.72909	0.04587	0.18051	2	-0.71942	0	1	0	2	1	3	1	6	2	0	3	3
70	0	70	0	0.1695	0.32761	0.31733	0.18557	2	-1.35238	0	0	0	1	3	3	1	3	2	0	3	3
35	0	35	0	0.07976	0.06626	0.54482	0.30916	3	-0.754832	0	0	0	2	3	2	1	5	1	0	3	3
76	0	76	0	0.04737	0.85999	0.02691	0.06573	2	-1.00476	0	0	0	2	3	2	1	5	1	0	3	3
78	0	78	0	0.42512	0.15058	0.16285	0.26145	1	-0.446592	1	0	0	1	1	2	0	5	1	0	3	8
72	0	72	0	0.19274	0.53067	0.15364	0.12296	2	-0.586356	0	0	0	1	2	2	1	5	2	0	3	3
76	0	76	0	0.04888	0.43816	0.37434	0.13862	2	-0.630927	0	1	0	1	3	2	1	5	3	0	3	3
3	1	6	1	0.06032	0.05039	0.25352	0.63577	4	-0.632339	0	0	1	1	3	3	1	5	3	0	3	3
36	0	36	0	0.0018	0.01987	0.74066	0.23767	3	-0.727886	0	0	1	1	2	2	1	5	2	0	3	3
15	1	15	1	0.03317	0.06618	0.11869	0.78197	4	-0.718778	0	0	0	1	1	3	1	5	1	0	3	3
23	1	26	1	0.10263	0.25483	0.08696	0.55558	4	-0.190882	1	1	1	2	3	3	1	5	3	0	3	8
35	0	35	0	0.13821	0.03485	0.0903	0.73664	4	-0.244926	1	0	0	1	3	3	1	5	1	0	3	8
14	1	16	1	0.42501	0.32877	0.21838	0.02784	1	-0.748126	0	1	0	1	1	3	1	3	1	0	2	2
14	1	20	1	0.499	0.14747	0.24056	0.11297	1	-0.892187	0	0	0	2	3	3	1	5	1	0	3	3
34	0	34	0	0.09146	0.10491	0.42422	0.3794	3	-0.684355	0	0	1	2	2	3	1	6	1	0	3	3
3	1	7	1	0.03952	0.0762	0.21593	0.66836	4	-0.618012	0	0	0	1	1	3	1	5	3	0	3	3
13	1	24	1	0.02775	0.07129	0.73584	0.16511	3	-0.911143	0	0	0	2	1	3	0	6	2	0	3	3
13	1	14	1	0.22677	0.191	0.1666	0.41563	4	-0.755566	0	0	0	1	1	2	1	5	3	1	4	4
16	1	21	1	0.00641	0.62832	0.35186	0.01341	2	-0.835755	0	0	0	2	3	3	1	6	4	0	3	3
6	1	8	1	0.13743	0.7679	0.08286	0.01182	2	-0.733173	0	0	0	2	2	3	1	6	4	0	3	3
34	0	34	0	0.33026	0.11166	0.02211	0.53598	4	-0.684197	0	0	1	1	3	3	1	5	1	0	3	3
18	1	19	1	0.47992	0.10626	0.30725	0.10657	1	-0.700508	0	0	0	1	4	2	1	5	3	0	3	3
9	1	11	1	0.08702	0.67022	0.07214	0.17062	2	-0.782575	0	1	1	2	3	2	0	6	3	0	3	3
32	0	32	0	0.08052	0.06846	0.3378	0.51322	4	-0.697575	0	1	0	2	3	3	1	6	1	0	3	3
5	1	5	1	0.32804	0.05738	0.1966	0.41798	4	-0.510253	0	1	1	2	3	3	1	6	4	0	3	3
11	1	14	1	0.10244	0.09412	0.07588	0.72755	4	-0.563955	0	0	0	1	4	3	0	6	0	1	4	4
82	0	82	0	0.04723	0.63922	0.10917	0.20438	2	-0.493667	1	0	1	2	4	3	1	5	4	0	3	8
76	0	76	0	0.04915	0.84776	0.09146	0.01162	2	-0.724302	0	0	0	2	3	3	1	5	4	0	3	3
11	1	18	1	0.09382	0.58936	0.27051	0.0463	2	-0.642146	0	0	1	2	3	3	1	5	4	1	4	4
32	1	32	0	0.09851	0.21398	0.41805	0.26946	3	-0.258156	1	0	0	1	1	2	1	5	3	0	3	8
15	1	18	1	0.43549	0.11984	0.18546	0.25921	1	-0.871308	0	0	0	2	3	3	1	5	4	0	3	3
11	1	15	1	0.25297	0.10603	0.07831	0.56269	4	-0.582531	0	0	0	2	2	3	0	5	4	0	3	3
72	0	72	0	0.35255	0.20866	0.28586	0.15294	1	-0.428692	1	0	1	1	1	2	0	5	1	0	3	8
5	1	7	1	0.0018	0.04002	0.76434	0.19384	3	-0.604099	0	0	0	2	1	3	1	6	4	0	3	3
30	0	30	0	0.01319	0.06005	0.6597	0.26706	3	-1.02758	0	0	0	2	3	3	1	5	4	0	3	3
10	1	31	0	0.11844	0.21402	0.35136	0.31618	3	-0.375723	1	0	0	2	2	3	1	5	4	1	4	9
5	1	7	1	0.00545	0.10008	0.06033	0.83414	4	-0.719071	0	0	0	2	2	3	1	5	2	0	3	3
10	1	20	1	0.00062	0.248	0.55203	0.19936	3	-0.892075	0	0	0	2	1	3	1	6	2	1	4	4
75	0	75	0	0.52178	0.24729	0.13961	0.09133	1	-0.54598	0	0	0	1	1	2	1	2	1	0	2	2
27	1	28	1	0.66149	0.02511	0.11467	0.19872	1	-0.89249	0	0	0	1	3	3	1	6	2	0	3	3
85	0	85	0	0.56912	0.03719	0.11977	0.27392	1	-0.67671	0	1	1	1	3	2	1	5	2	0	3	3
35	1	35	1	0.73274	0.06252	0.12984	0.0749	1	-0.9757	0	0	0	2	2	3	1	5	1	0	3	3
75	0	75	0	0.49171	0.24302	0.10233	0.16294	1	-0.36857	1	0	0	1	2	3	1	1	0	0	1	6
65	0	65	0	0.42915	0.07951	0.29481	0.19653	1	-0.40159	1	0	0	1	1	1	0	2	0	0	1	6
45	1	54	1	0.38875	0.35948	0.06217	0.1896	1	-0.61946	0	0	0	1	3	2	0	2	2	0	2	2
76	0	76	0	0.78449	0.01616	0.07811	0.12125	1	-0.26211	1	0	0	1	1	2	0	5	1	0	3	8
8	1	14	1	0.02704	0.16136	0.05686	0.75474	4	-0.67363	0	0	0	2	3	3	1	6	4	0	3	3
44	1	56	1	0.09831	0.02683	0.59852	0.27634	3	-0.390109	1	0	0	2	3	3	0	1	0	0	1	6
90	0	90	0	0.14726	0.29224	0.0839	0.4766	4	-0.364922	1	0	0	1	1	2	0	3	1	0	2	7
6	1	8	0	0.19554	0.02396	0.33964	0.44086	4	-0.611716	0	1	0	2	1	3	1	3	0	0	2	2
9	1	9	1	0.14216	0.05108	0.17984	0.62692	4	-0.557811	0	0	0	1	1	2	1	5	3	0	3	3
6	1	9	1	0.17552	0.06971	0.09331	0.66147	4	-0.5085	0	0	0	2	3	3	0	1	0	0	1	1
9	1	9	1	0.04242	0.2418	0.18378	0.532	4	-0.80213	0	0	1	2	3	3	0	5	0	0	2	2
82	0	82	0	0.24614	0.16818	0.3168	0.26889	3	-0.19418	1	0	0	1	3	1	0	1	0	0	1	6
76	0	76	0	0.03542	0.64704	0.22525	0.09229	2	-0.67495	0	0	0	2	3	3	1	6	3	0	3	3
5	1	10	1	0.30357	0.15022	0.19106	0.35515	4	-0.5218	0	1	0	1	2	3	1	6	2	1	4	4
17	1	44	1	0.14458	0.24632	0.08791	0.52119	4	-0.42208	1	0	0	2	3	2	1	5	1	0	3	8
2	1	5	0	0.08581	0.21669	0.26833	0.42917	4	-0.81039	0	0	1	2	3	3	1	2	4	0	3	3
41	1	41	0	0.32857	0.09714	0.42151	0.15278	3	-0.39407	1	0	0	2	3	3	0	1	0	0	1	6
12	1	22	1	0.05564	0.10001	0.13932	0.70504	4	-0.9809	0	0	0	1	2	3	1	5	4	0	3	3
47	0	47	0	0.19428	0.11895	0.4281	0.25867	3	-0.36524	1	0	0	1	1	3	0	2	1	0	2	7
9	1	10	0	0.26076	0.15551	0.05122	0.53252	4	-0.44571	1	0	0	1	1	3	1	1	2	0	2	7
7	1	8	1	0.43571	0.02963	0.08494	0.44972	4	-0.50777	0	0	0	1	3	2	0	5	0	0	2	2
8	1	9	1	0.36654	0.03178	0.06878	0.5329	4	-0.91136	0	0	0	2	3	3	1	5	2	0	3	3
87	0	87	0	0.13141	0.03713	0.23026	0.6012	4	-0.31619	1	0	0	2	1	3	1	5	2	0	3	8
8	1	8	0	0.32984	0.12145	0.16367	0.38504	4	-0.50181	1	1	1	1	3	3	0	6	2	1	4	9
9	1	11	1	0.06796	0.04571	0.09407	0.79226	4	-0.84343	0	0	0	2	3	3	1	5	2	0	3	3
6	1	6	1	0.19196	0.18337	0.11223	0.51245	4	-0.56635	0	0	0	2	3	3	1	5	4	0	3	3
8	1	11	1	0.09106	0.30422	0.24604	0.35868	4	-0.55775	0	0	0	2	3	3	1	5	2	0	3	3
9	1	9	1	0.09591	0.07525	0.23694	0.5919	4	-0.82438	0	0	1	1	1	2	1	5	3	0	3	3
77	0	77	0	0.22026	0.35071	0.10318	0.32585	2	-0.42586	1	0	0	2	3	3	1	5	4	0	3	8
26	1	26	1	0.19211	0.18353	0.2644	0.35996	4	-0.24577	1	0	1	1	1	2	1	3	1	1	4	9
56	1	58	1	0.28287	0.06932	0.45806	0.18975	3	-0.28591	1	0	0	2	3	3	1	5	4	0	3	8
28	1	68	1	0.19799	0.15676	0.49899	0.14626	3	-0.58002	0	0	0	1	1	3	1	5	0	0	2	2
42	1	45	1	0.09995	0.19268	0.22277	0.48461	4	-0.30367	1	0	1	1	2	2	1	5	1	0	3	8
18	1	18	1	0.00375	0.36111	0.61539	0.01976	3	-1.09827	0	1	0	1	1	3	1	3	0	1	4	4
79	0	79	0	0.18223	0.22515	0.41386	0.17876	3	-0.37729	1	1	0	1	3	2	1	5	2	0	3	8
73	0	73	0	0.49821	0.05823	0.26187	0.18169	1	-0.30891	1	0	0	1	3	1	0	1	0	0	1	6
78	0	78	0	0.07377	0.49237	0.02732	0.40655	2	-0.65885	0	0	0	2	3	3	0	1	1	0	1	1
61	0	61.45	0	0.00415	0.67752	0.1636	0.15473	2	-0.66426	0	0	0	2	2	3	0	1	0	0	1	1
76	0	76	0	0.3238	0.2671	0.18862	0.22047	1	-0.63125	0	0	0	2	4	3	1	5	3	0	3	3
71	0	71	0	0.0605	0.56942	0.11992	0.25016	2	-0.45661	1	0	0	2	3	3	1	5	1	0	3	8
73	0	73	0	0.11489	0.56187	0.11147	0.21178	2	-0.34823	1	1	0	1	2	3	1	3	3	0	3	8
65	0	65	0	0.3065	0.55667	0.10011	0.03673	2	-0.404	1	0	0	2	3	3	0	2	1	0	2	7
10	1	10	1	0.02213	0.19967	0.57851	0.19969	3	-1.06583	0	0	0	2	2	3	1	3	3	0	3	3
67	0	67	0	0.0941	0.61468	0.12274	0.16848	2	-0.51907	0	0	0	1	3	3	0	3	0	0	2	2
27	1	47	1	0.05139	0.01565	0.14469	0.78827	4	-0.73773	0	0	0	2	2	3	0	5	0	0	2	2
18	1	18	1	0.09119	0.05566	0.77568	0.07747	3	-0.98359	0	1	1	1	3	2	1	5	3	0	3	3
72	0	72	0	0.38324	0.42118	0.04096	0.15462	2	-0.63433	0	0	0	2	3	3	0	2	1	0	2	2
42	0	42	0	0.05166	0.2625	0.51	0.17584	3	-0.56176	0	0	0	2	3	3	0	1	0	0	1	1
39	1	49	1	0.22472	0.06849	0.24878	0.458	4	-0.30872	1	0	0	2	3	3	0	1	3	0	2	7
79	0	79	0	0.41592	0.07511	0.39986	0.1091	1	-0.43533	1	0	0	1	1	3	0	2	1	0	2	7
34	1	68	1	0.0157	0.01045	0.7399	0.23395	3	-0.63213	0	0	0	2	1	3	1	6	1	0	3	3
21	1	30	1	0.00608	0.01232	0.71553	0.26607	3	-0.54864	0	0	1	1	1	3	0	5	2	0	3	3
76	0	76	0	0.26935	0.13472	0.53045	0.06549	3	-0.41346	1	0	0	2	3	3	0	2	0	0	1	6
37	1	57	1	0.56285	0.14508	0.25477	0.03731	1	-0.51015	0	1	0	2	2	3	1	5	4	0	3	3
20	1	20	1	0.19121	0.3215	0.31129	0.17601	2	-0.84957	0	1	0	2	1	3	1	5	3	0	3	3
44	1	71	1	0.20424	0.6049	0.09871	0.09214	2	-0.41165	1	0	0	2	2	3	0	3	2	0	3	8
57	1	60	1	0.00735	0.01703	0.56017	0.41545	3	-0.59004	0	0	0	1	1	3	0	6	3	0	3	3
52	1	52	1	0.03872	0.12414	0.58162	0.25552	3	-0.52785	0	0	1	2	2	3	1	5	2	0	3	3
82	0	82	0	0.41681	0.17375	0.25855	0.1509	1	-0.37518	1	0	0	2	2	3	0	5	1	0	3	8
32	1	36	1	0.66168	0.24992	0.02683	0.06158	1	-0.761	0	1	0	1	3	2	1	5	3	0	3	3
9	1	14	1	0.04328	0.79531	0.04242	0.11899	2	-1.08238	0	0	0	2	3	3	1	3	0	1	4	4
78	0	78	0	0.57612	0.08966	0.04898	0.28524	1	-0.61278	0	0	0	2	1	3	0	1	0	0	1	1
71	0	71	0	0.77014	0.05367	0.14608	0.0301	1	-0.37548	1	0	0	2	3	3	0	2	0	0	1	6
38	1	38	1	0.01345	0.00878	0.02464	0.95313	4	-0.64916	0	0	0	1	2	3	0	2	3	0	3	3
10	1	10	1	0.03168	0.09586	0.24885	0.62361	4	-0.62962	0	1	0	2	4	3	1	6	4	0	3	3
19	1	19	1	0.0021	0.00128	0.90303	0.09358	3	-0.96877	0	0	0	2	1	3	1	3	2	1	4	4
12	1	12	1	0.17552	0.09552	0.44558	0.28338	3	-0.74312	0	0	0	2	2	3	1	3	0	0	2	2
61	0	61	0	0.18625	0.0246	0.26092	0.52823	4	-0.82482	0	1	0	2	1	3	1	3	3	0	3	3
24	1	24	1	0.22427	0.31057	0.11504	0.35012	4	-0.89376	0	0	0	1	2	3	1	1	0	0	1	1
24	1	26	1	0.08016	0.42166	0.34535	0.15284	2	-0.58166	0	0	0	2	2	3	1	6	4	0	3	3
32	1	32	1	0.00853	0.09503	0.03712	0.85933	4	-0.6075	0	0	0	2	3	3	0	1	0	0	1	1
78	0	78	0	0.55287	0.08694	0.14047	0.21972	1	-0.20606	1	0	0	2	3	3	0	2	0	0	1	6
59	0	59	0	0.06128	0.48085	0.2215	0.23637	2	-0.56033	0	0	0	1	3	3	1	6	2	0	3	3
73	0	73	0	0.08366	0.23035	0.10556	0.58043	4	-0.32537	1	0	0	2	3	3	0	5	2	0	3	8
61	0	61	0	0.0535	0.29126	0.56855	0.08669	3	-0.75901	0	0	0	2	3	3	0	5	0	0	2	2
36	1	36	1	0.27081	0.41573	0.1501	0.16336	2	-0.78131	0	0	1	2	2	3	1	5	0	0	2	2
77	0	77	0	0.12743	0.40345	0.29088	0.17824	2	-0.28357	1	1	0	1	1	2	0	3	0	0	2	7
59	0	59	0	0.24015	0.43505	0.23006	0.09475	2	-0.59615	0	0	0	1	1	2	0	6	0	0	3	3
45	1	45	1	0.18034	0.09462	0.40185	0.32319	3	-0.27692	1	0	0	1	1	2	0	5	3	1	4	9
69	0	69	0	0.33452	0.32305	0.1718	0.17064	1	-0.52371	0	0	0	1	2	2	1	1	0	0	1	1
29	1	29	1	0.08053	0.08256	0.12644	0.71047	4	-0.62583	0	0	0	1	1	3	1	3	1	0	2	2
59	0	59	0	0.13841	0.27945	0.26228	0.31986	4	-0.51855	0	1	0	1	1	2	1	5	2	0	3	3
19	1	24	1	0.20632	0.29243	0.29683	0.20443	3	-0.55917	0	1	0	1	1	2	1	3	1	0	2	2
77	0	77	0	0.29266	0.04002	0.3533	0.31402	3	-0.38559	1	0	0	1	3	3	0	3	0	0	2	7
15	1	45	1	0.13331	0.14339	0.57379	0.14951	3	-0.6202	0	0	0	2	2	3	0	5	1	0	3	3
48	1	48	1	0.09903	0.1814	0.20065	0.51893	4	-0.37557	1	1	0	2	4	3	1	5	4	1	4	9
74	0	74	0	0.55509	0.05752	0.2462	0.14118	1	-0.59695	0	0	0	1	3	2	0	1	0	0	1	1
19	1	19	1	0.08997	0.33909	0.4279	0.14303	3	-0.66892	0	0	1	2	3	3	0	6	3	0	3	3
71	0	71	0	0.30662	0.27688	0.12934	0.28716	1	-0.56924	0	0	0	2	4	3	1	5	4	1	4	4
37	1	52	1	0.07068	0.23433	0.08171	0.61329	4	-0.52872	0	0	0	1	1	2	0	3	1	0	2	2
27	1	37	1	0.00443	0.19666	0.75251	0.0464	3	-0.72975	0	0	0	2	1	3	1	3	1	0	2	2
8	1	8	1	0.27809	0.08642	0.29668	0.33882	4	-0.67712	0	0	1	2	2	3	1	5	4	0	3	3
40	0	40	0	0.07839	0.44895	0.08301	0.38965	2	-0.93833	0	0	0	1	1	3	1	5	0	0	2	2
68	0	68	0	0.62497	0.06179	0.08134	0.2319	1	-0.28452	1	0	0	2	3	3	0	1	0	0	1	6
13	1	33	1	0.09084	0.55569	0.10998	0.24349	2	-0.50141	1	0	0	1	3	3	1	2	2	0	2	7
6	1	6	1	0.11878	0.03666	0.55033	0.29423	3	-0.55505	0	0	0	2	1	3	1	6	4	0	3	3
78	0	78	0	0.02494	0.30918	0.4266	0.23927	3	-0.34853	1	0	0	2	3	3	0	5	1	0	3	8
68	0	68	0	0.62497	0.06179	0.08134	0.2319	1	-0.28452	1	1	0	1	3	2	0	1	0	0	1	6
67	0	67	0	0.06953	0.27295	0.52607	0.13144	3	-0.44215	1	1	0	2	2	3	1	3	2	0	3	8
65	0	65	0	0.14872	0.35045	0.38515	0.11568	3	-0.79888	0	1	0	2	1	3	1	5	3	0	3	3
16	1	56	0	0.09687	0.10536	0.19755	0.60022	4	-0.59526	0	0	0	2	3	3	0	1	1	0	1	1
26	1	36	1	0.01503	0.37043	0.45736	0.15717	3	-0.51566	0	0	0	2	1	3	1	5	3	0	3	3
48	1	48	1	0.0386	0.07419	0.78958	0.09763	3	-0.85101	0	0	0	2	4	3	1	5	4	0	3	3
6	1	11	1	0.01837	0.01169	0.49803	0.47192	3	-0.93146	0	0	0	2	2	3	1	6	0	1	4	4
72	0	72	0	0.13205	0.29573	0.29713	0.27509	3	-0.38885	1	0	0	2	1	3	1	3	2	0	3	8
60	0	60	0	0.00067	0.04533	0.7007	0.25331	3	-0.82195	0	0	0	2	1	3	0	5	2	0	3	3
10	1	20	1	0.01461	0.14672	0.74495	0.09373	3	-1.20473	0	1	0	1	1	2	1	3	0	0	2	2
68	0	68	0	0.07813	0.51421	0.33131	0.07635	2	-0.29087	1	0	1	1	1	2	1	2	2	0	2	7
39	1	47	1	0.34142	0.23423	0.1554	0.26895	1	-0.33148	1	0	0	2	1	3	1	5	3	0	3	8
7	1	11	1	0.0241	0.05712	0.29697	0.6218	4	-0.5957	0	0	0	2	3	3	0	3	3	0	3	3
23	1	23	1	0.01744	0.04231	0.2856	0.65465	4	-0.58114	0	0	1	1	1	3	1	5	0	0	2	2
21	1	41	1	0.12529	0.2085	0.081	0.58521	4	-0.9273	0	0	0	2	2	3	1	3	3	0	3	3
10	1	20	1	0.07247	0.02301	0.18205	0.72247	4	-0.88654	0	0	0	2	3	3	1	5	3	0	3	3
71	0	71	0	0.12616	0.12796	0.41168	0.3342	3	-0.42132	1	0	0	2	3	3	1	3	3	0	3	8
54	0	54	0	0.09222	0.02279	0.62456	0.26043	3	-0.56566	0	0	0	2	1	3	0	3	0	0	2	2
83	0	83	0	0.38664	0.34166	0.18949	0.0822	1	-0.68761	0	0	0	2	2	3	1	2	3	0	3	3
12	1	12	1	0.0809	0.16602	0.05244	0.70064	4	-0.739	0	0	0	1	3	3	1	5	3	0	3	3
5	1	5	1	0.20589	0.70513	0.07971	0.00927	2	-0.5381	0	0	0	2	2	3	1	3	4	0	3	3
65	0	65	0	0.13691	0.37547	0.17704	0.31058	2	-0.47598	1	0	1	2	2	3	0	1	0	0	1	6
4	1	4	1	0.04846	0.05257	0.06694	0.83204	4	-0.66172	0	0	0	2	3	3	1	5	3	0	3	3
65	0	65	0	0.2349	0.02605	0.32831	0.41073	4	-0.43376	1	0	0	2	3	3	0	1	0	0	1	6
85	0	85	0	0.09617	0.42602	0.2425	0.23531	2	-0.55747	0	0	0	2	3	3	1	6	3	0	3	3
36	1	56	1	0.26903	0.08134	0.26671	0.38292	4	-0.62109	0	1	0	2	2	3	1	3	3	0	3	3
39	1	39	1	0.37983	0.196	0.27058	0.15359	1	-0.34391	1	0	0	1	1	3	0	5	1	0	3	8
16	1	29	1	0.6562	0.15721	0.12153	0.06505	1	-0.7805	0	0	1	1	1	2	1	5	2	0	3	3
77	0	77	0	0.33895	0.05188	0.12913	0.48004	4	-0.31969	1	0	0	2	2	3	1	5	1	0	3	8
71	0	71	0	0.43707	0.04908	0.15928	0.35456	1	-0.57087	0	0	1	1	1	2	1	6	2	0	3	3
76	0	76	0	0.54473	0.08138	0.2769	0.09699	1	-0.72478	0	0	0	2	3	3	0	1	1	0	1	1
34	1	34	1	0.14586	0.06109	0.62476	0.16829	3	-0.54279	0	0	0	2	1	3	0	5	0	0	2	2
76	0	76	0	0.23656	0.34804	0.11923	0.29617	2	-0.48396	1	0	0	2	1	3	1	2	0	0	1	6
30	1	30	1	0.00297	0.00015	0.71104	0.28584	3	-0.78182	0	0	0	1	1	3	1	6	0	0	3	3
32	1	32	1	0.09305	0.51118	0.2279	0.16786	2	-1.05575	0	1	0	2	2	3	1	5	2	0	3	3
34	1	54	1	0.48241	0.11847	0.31399	0.08513	1	-0.66228	0	0	0	2	3	3	0	5	0	0	2	2
18	1	28	1	0.15589	0.36147	0.10728	0.37536	4	-0.61205	0	0	0	2	3	3	1	5	3	0	3	3
19	1	29.73	1	0.15965	0.24584	0.29694	0.29758	4	-0.66031	0	0	0	2	1	3	1	2	2	0	2	2
58	0	58	0	0.35841	0.16285	0.08602	0.39272	4	-0.55787	0	0	0	1	3	3	1	5	4	0	3	3
74	0	74	0	0.14585	0.19388	0.11836	0.5419	4	-0.3975	1	1	0	2	3	3	0	2	0	0	1	6
51	0	51	0	0.38952	0.26435	0.06199	0.28414	1	-0.65194	0	0	0	2	3	3	1	6	3	1	4	4
16	1	16	1	0.02676	0.17274	0.04193	0.75858	4	-0.66187	0	0	0	1	1	3	1	3	0	0	2	2
42	0	42	0	0.44096	0.02643	0.2419	0.29071	1	-1.05855	0	0	0	1	1	3	0	2	0	0	1	1
63	0	63	0	0.0738	0.03582	0.37335	0.51703	4	-0.42157	1	0	0	1	1	3	0	5	0	0	2	7
7	1	12	1	0.01422	0.00268	0.65698	0.32611	3	-1.12023	0	0	0	2	4	3	1	3	4	1	4	4
43	0	43	0	0.0222	0.11406	0.71394	0.1498	3	-0.65141	0	0	0	1	1	2	1	2	0	0	1	1
20	1	30	1	0.07642	0.01954	0.28715	0.61689	4	-0.53564	0	1	1	1	1	2	1	5	0	0	2	2
24	1	34	1	0.12915	0.34538	0.11031	0.41516	4	-0.54054	0	0	0	1	2	2	1	1	0	0	1	1
15	1	15	1	0.14624	0.1571	0.47533	0.22134	3	-1.04698	0	0	1	1	1	2	0	2	0	0	1	1
46	1	67	1	0.44629	0.198	0.1912	0.16451	1	-0.52437	0	0	0	2	3	3	0	1	1	0	1	1
21	1	31	1	0.19157	0.07368	0.07563	0.65912	4	-0.79684	0	1	0	1	3	2	1	6	3	0	3	3
17	1	37	1	0.1561	0.2033	0.18039	0.46021	4	-0.83484	0	0	0	2	3	3	0	3	0	0	2	2
65	0	65	0	0.19152	0.02645	0.1796	0.60243	4	-0.47401	1	0	0	2	3	3	0	1	0	0	1	6
34	1	34	1	0.0627	0.17442	0.01686	0.74602	4	-0.47947	1	0	0	2	4	3	1	5	4	0	3	8
8	1	8	1	0.01803	0.59781	0.30967	0.07449	2	-0.84276	0	1	0	1	1	2	1	3	2	0	3	3
17	1	24	1	0.4433	0.12085	0.14482	0.29104	1	-0.8123	0	0	0	2	3	3	1	3	0	0	2	2
18	1	28	1	0.17389	0.29529	0.48138	0.04944	3	-1.03591	0	0	0	2	1	3	1	5	3	1	4	4
26	1	56	1	0.02281	0.34722	0.26184	0.36813	4	-0.554985	0	1	0	1	2	2	1	5	2	1	4	4
47	0	47	0	0.00931	0.45426	0.49535	0.04108	3	-0.603813	0	0	0	1	3	3	0	1	2	0	2	2
32	0	32	0	0.27791	0.37895	0.12892	0.21422	2	-0.714665	0	0	0	1	1	2	0	3	1	0	2	2
52	0	52	0	0.27373	0.4695	0.15462	0.10214	2	-0.697932	0	0	0	2	3	3	1	5	3	0	3	3
62	0	62	0	0.01653	0.04849	0.51893	0.41605	3	-0.7881	0	0	0	2	2	3	1	2	0	0	1	1
36	0	36	0	0.20415	0.29299	0.44206	0.0608	3	-0.661576	0	0	0	1	2	3	1	5	0	0	2	2
26	1	30	1	0.1777	0.17825	0.49866	0.14539	3	-0.724434	0	1	0	2	3	3	0	3	4	0	3	3
11	1	19	1	0.10201	0.03256	0.0556	0.80983	4	-0.927246	0	0	0	2	1	3	1	5	4	0	3	3
65	0	65	0	0.25559	0.01986	0.39947	0.32508	3	-0.395358	1	0	0	2	1	3	0	5	1	0	3	8
32	1	38	1	0.01596	0.01694	0.22242	0.74469	4	-0.589441	0	1	0	2	1	3	0	3	2	0	3	3
28	1	38	1	0.54473	0.08138	0.2769	0.09699	1	-0.724782	0	0	0	1	3	2	1	5	2	0	3	3
76	0	76	0	0.34386	0.08631	0.33609	0.23374	1	-0.450941	1	0	0	2	3	3	1	6	2	0	3	8
85	0	85	0	0.21034	0.43644	0.12674	0.22648	2	-0.322459	1	1	0	1	3	3	0	3	2	0	3	8
53	0	53	0	0.06856	0.24277	0.2947	0.39397	4	-0.491679	1	0	0	1	3	2	0	1	0	0	1	6
32	0	32	0	0.02361	0.24876	0.17631	0.55132	4	-0.369547	1	1	0	1	1	2	1	2	2	0	2	7
60	0	60	0	0.01712	0.21228	0.73838	0.03223	3	-0.485967	1	0	0	2	2	3	1	5	3	0	3	8
84	0	84	0	0.42799	0.16689	0.23744	0.16768	1	-0.377914	1	0	0	2	3	3	1	1	0	0	1	6
19	1	22	1	0.11086	0.02125	0.19699	0.6709	4	-0.692487	0	0	0	1	3	2	1	2	0	0	1	1
80	0	80	0	0.49717	0.08834	0.27624	0.13825	1	-0.285448	1	0	0	2	2	3	0	1	1	0	1	6
53	0	53	0	0.16165	0.04749	0.30207	0.48879	4	-0.373595	1	0	0	2	3	3	0	2	0	0	1	6
37	0	37	0	0.01586	0.05827	0.75752	0.16834	3	-0.606308	0	0	0	2	2	3	0	3	3	0	3	3
67	0	67	0	0.16124	0.16773	0.30155	0.36948	4	-0.423013	1	0	0	2	3	3	0	1	0	0	1	6
11	1	11	1	0.10319	0.15039	0.27202	0.4744	4	-0.458293	1	0	0	2	3	3	1	5	0	1	4	9
46	0	46	0	0.40156	0.08928	0.35789	0.15128	1	-0.710679	0	0	0	1	3	1	0	1	0	0	1	1
13	1	23	1	0.04592	0.08511	0.27209	0.59688	4	-0.722338	0	1	1	2	2	3	1	5	3	0	3	3
23	1	33	1	0.22605	0.169	0.25529	0.34966	4	-0.88781	0	0	0	2	3	3	1	3	2	0	3	3
19	0	19	0	0.77398	0.08846	0.0782	0.05935	1	-0.52183	0	0	0	1	3	3	0	5	2	0	3	3
15	1	15	1	0.01015	0.10253	0.46868	0.41865	3	-0.670889	0	0	0	2	2	3	0	2	0	0	1	1
4	1	4	1	0.3175	0.30708	0.27138	0.10404	1	-0.697023	0	0	0	2	1	3	1	5	2	1	4	4
17	1	17	1	0.03261	0.14673	0.11032	0.71035	4	-0.520215	0	1	1	2	2	3	1	5	3	0	3	3
9	1	21	1	0.01463	0.33721	0.43658	0.21157	3	-1.38208	0	1	0	1	3	3	0	5	3	0	3	3
71	0	71	0	0.05481	0.44408	0.26897	0.23214	2	-0.487111	1	0	0	2	2	3	0	5	3	0	3	8
76	0	76	0	0.28166	0.24624	0.18834	0.28376	4	-0.542382	0	0	0	2	2	3	1	6	3	0	3	3
25	1	35	1	0.07545	0.07218	0.09643	0.75595	4	-0.633123	0	0	0	2	1	3	1	5	2	0	3	3
19	1	29	1	0.06877	0.04306	0.18424	0.70393	4	-0.610196	0	0	1	2	1	3	1	3	1	0	2	2
82	0	82	0	0.45198	0.04659	0.25989	0.24155	1	-0.47817	1	0	0	2	1	3	0	2	1	0	2	7
35	1	35	1	0.4497	0.02191	0.14917	0.37921	1	-0.495838	1	0	0	2	3	3	0	3	4	0	3	8
49	0	49	0	0.01764	0.65673	0.12568	0.19995	2	-0.994995	0	0	0	1	3	2	1	2	0	0	1	1
43	1	43	1	0.37195	0.10542	0.16791	0.35472	1	-0.670328	0	1	0	2	2	3	1	5	2	0	3	3
20	1	30	1	0.00051	0.01859	0.02674	0.95416	4	-0.75456	0	0	0	1	1	3	0	5	4	0	3	3
24	1	24	1	0.04025	0.03055	0.67853	0.25068	3	-0.897833	0	0	0	2	1	3	1	3	2	0	3	3
9	1	9	1	0.02716	0.07634	0.0988	0.7977	4	-0.706793	0	0	0	2	3	3	1	5	4	0	3	3
66	0	66	0	0.13899	0.6008	0.21903	0.04119	2	-0.890718	0	0	0	1	1	2	1	5	0	0	2	2
22	0	22	0	0.04514	0.35858	0.24359	0.35268	2	-0.779743	0	0	0	2	1	3	0	2	0	0	1	1
35	1	37	1	0.21008	0.35163	0.27607	0.16222	2	-0.404644	1	0	0	2	1	3	1	3	1	0	2	7
41	0	41	0	0.10303	0.75193	0.0607	0.08435	2	-0.513557	0	0	0	2	3	3	0	3	2	0	3	3
22	0	22	0	0.38129	0.19355	0.30416	0.12101	1	-0.619634	0	0	0	2	3	3	1	1	0	0	1	1
11	0	11	0	0.07366	0.765	0.07264	0.08871	2	-0.22399	1	0	0	2	1	3	1	6	4	0	3	8
16	1	16	1	0.20502	0.34824	0.18783	0.25891	2	-0.515992	0	1	0	2	1	3	1	3	1	0	2	2
66	0	66	0	0.00776	0.04898	0.02986	0.9134	4	-0.598781	0	0	1	1	3	3	1	5	2	0	3	3
55	0	55	0	0.01679	0.03982	0.03381	0.90958	4	-0.796592	0	0	0	1	1	2	0	3	2	0	3	3
14	1	14	1	0.00117	0.10162	0.58936	0.30786	3	-0.935901	0	0	0	1	1	3	1	6	2	1	4	4
63	0	63	0	0.20341	0.13756	0.13335	0.52568	4	-0.581796	0	0	0	1	2	2	1	5	3	0	3	3
13	1	13	1	0.0089	0.07424	0.20292	0.71394	4	-0.870726	0	1	1	2	1	3	1	6	1	0	3	3
9	1	11	1	0.02118	0.01302	0.07681	0.88898	4	-1.24898	0	0	0	2	2	3	1	5	3	0	3	3
27	1	27	1	0.03056	0.10448	0.4672	0.39776	3	-0.917016	0	0	0	2	2	3	0	5	2	0	3	3
34	0	34	0	0.00113	0.00144	0.26111	0.73633	4	-0.600053	0	0	0	1	1	2	0	3	1	0	2	2
38	1	38	1	0.40758	0.17429	0.20326	0.21487	1	-0.294297	1	0	0	1	4	3	1	5	4	0	3	8
7	1	7	1	0.2114	0.18926	0.35158	0.24776	3	-0.906612	0	0	0	2	3	3	1	5	2	1	4	4
12	1	12	1	0.05604	0.2109	0.12032	0.61275	4	-0.338648	1	1	0	2	1	3	1	5	1	0	3	8
17	1	17	1	0.04798	0.23472	0.6929	0.0244	3	-0.86195	0	1	1	1	1	2	1	3	2	0	3	3
21	1	26	1	0.01235	0.45831	0.47673	0.05261	3	-0.866646	0	0	1	2	3	3	1	6	3	1	4	4
72	0	72	0	0.28644	0.34262	0.07003	0.30092	2	-0.588517	0	0	0	2	2	3	0	2	0	0	1	1
33	0	33	0	0.66421	0.04829	0.05823	0.22927	1	-0.619126	0	0	0	1	1	3	0	1	0	0	1	1
53	1	66	1	0.50906	0.03046	0.2169	0.24359	1	-0.422947	1	1	0	2	1	3	0	6	1	0	3	8
53	0	53	0	0.00761	0.31299	0.49829	0.18112	3	-0.582399	0	0	0	2	3	3	0	5	1	0	3	3
36	0	36	0	0.34729	0.61143	0.02184	0.01944	2	-0.458468	1	1	0	1	1	3	0	3	0	0	2	7
21	1	41	1	0.26758	0.22026	0.43107	0.08109	3	-0.592276	0	0	0	2	2	3	0	3	3	1	4	4
10	1	10	1	0.31209	0.15787	0.29381	0.23624	1	-0.519704	0	1	1	1	3	3	1	5	4	0	3	3
65	0	65	0	0.17545	0.06212	0.34726	0.41517	4	-0.354024	1	1	0	2	3	3	0	1	0	0	1	6
62	0	62	0	0.03425	0.12997	0.55852	0.27726	3	-0.698033	0	0	0	2	3	3	0	1	0	0	1	1
38	0	38	0	0.0862	0.11799	0.447	0.34882	3	-0.637948	0	0	0	2	3	3	0	3	3	0	3	3
57	0	57	0	0.16462	0.04019	0.5465	0.24869	3	-0.517763	0	0	0	2	3	3	1	5	4	0	3	3
13	1	13	1	0.01371	0.1529	0.78797	0.04542	3	-1.04285	0	1	0	1	3	3	1	5	2	0	3	3
14	1	14	1	0.01479	0.53888	0.36235	0.08398	2	-0.664777	0	0	0	2	2	3	1	5	4	0	3	3
85	0	85	0	0.2143	0.04407	0.42519	0.31644	3	-0.817255	0	0	0	1	1	3	0	1	0	0	1	1
85	0	85	0	0.11606	0.11287	0.12449	0.64658	4	-0.51188	0	0	0	1	1	3	0	1	0	0	1	1
4	1	4	1	0.02239	0.30994	0.49835	0.16932	3	-0.601212	0	1	0	2	1	3	1	3	1	1	4	4
23	1	27	1	0.11272	0.26189	0.18857	0.43682	4	-0.352052	1	0	0	2	3	3	1	5	3	0	3	8
60	0	60	0	0.19691	0.11044	0.1875	0.50515	4	-0.4318	1	0	0	2	2	3	0	3	4	0	3	8
37	0	37	0	0.13128	0.33252	0.3582	0.178	3	-0.917575	0	0	0	2	3	3	0	1	0	0	1	1
16	1	16	1	0.14004	0.29597	0.25116	0.31284	4	-0.63579	0	0	0	2	2	3	0	5	1	0	3	3
42	0	42	0	0.04121	0.49757	0.26627	0.19496	2	-0.89031	0	1	0	1	1	2	0	3	1	0	2	2
85	0	85	0	0.39313	0.25864	0.24156	0.10667	1	-0.602681	0	0	0	1	3	3	0	2	0	0	1	1
36	0	36	0	0.27432	0.15853	0.37759	0.18955	3	-0.566721	0	0	0	2	3	3	1	5	2	0	3	3
10	1	10	1	0.10333	0.44045	0.41338	0.04285	2	-0.818677	0	0	0	2	4	3	1	5	2	1	4	4
68	0	68	0	0.36615	0.03109	0.30008	0.30268	1	-0.403758	1	0	0	2	3	3	0	1	0	0	1	6
17	1	21	1	0.08111	0.17761	0.09151	0.64978	4	-0.988512	0	0	0	2	3	3	0	5	0	0	2	2
17	1	17	1	0.33595	0.43422	0.19631	0.03352	2	-0.57872	0	0	0	2	3	3	0	3	1	0	2	2
16	1	16	1	0.1423	0.27713	0.44823	0.13235	3	-0.831832	0	0	1	2	1	3	1	3	3	0	3	3
61	0	61	0	0.02279	0.7196	0.2164	0.04121	2	-0.623832	0	0	0	1	3	2	0	1	0	0	1	1
9	1	13	1	0.11065	0.03843	0.18444	0.66648	4	-0.756743	0	0	0	2	2	3	1	6	3	1	4	4
62	0	62	0	0.08324	0.24374	0.33128	0.34173	4	-0.500217	1	0	0	2	3	3	0	2	2	0	2	7
43	1	43	1	0.51984	0.16	0.14681	0.17335	1	-0.168168	1	0	1	1	3	3	0	5	3	1	4	9
27	1	32	1	0.01147	0.2365	0.09423	0.65779	4	-0.924879	0	0	1	2	3	3	0	1	2	0	2	2
33	0	33	0	0.01388	0.25517	0.03838	0.69257	4	-0.492723	1	0	0	2	3	3	1	3	1	0	2	7
76	0	76	0	0.08081	0.02832	0.40462	0.48625	4	-0.456533	1	1	0	1	1	3	0	5	0	0	2	7
67	0	67	0	0.10935	0.25309	0.26985	0.36772	4	-0.621547	0	1	0	1	1	3	1	5	3	0	3	3
35	1	39	1	0.33586	0.11671	0.39782	0.1496	3	-0.758721	0	0	1	2	1	3	0	5	2	0	3	3
61	0	61	0	0.47888	0.0347	0.37859	0.10783	1	-0.522103	0	0	0	2	3	3	1	3	3	0	3	3
18	1	28	1	0.15877	0.0992	0.54046	0.20157	3	-1.16446	0	0	0	2	3	3	1	2	1	0	2	2
16	1	16	1	0.01946	0.26381	0.21651	0.50023	4	-0.732585	0	1	0	2	4	3	1	5	4	0	3	3
51	0	51	0	0.26795	0.03003	0.53058	0.17144	3	-0.780925	0	1	0	2	3	3	1	2	1	0	2	2
53	0	53	0	0.03369	0.22178	0.08618	0.65834	4	-0.67719	0	0	0	2	2	3	1	5	1	0	3	3
37	1	41	1	0.28997	0.0515	0.44529	0.21324	3	-0.663918	0	1	0	2	3	3	0	2	3	1	4	4
7	1	7	1	0.15773	0.05763	0.49967	0.28497	3	-0.501689	1	1	1	2	1	3	1	5	4	0	3	8
48	0	48	0	0.13249	0.50098	0.21455	0.15198	2	-0.743943	0	0	0	2	3	3	0	1	0	0	1	1
32	1	67	1	0.63726	0.23248	0.06027	0.06998	1	-0.669181	0	1	0	2	1	3	0	3	3	0	3	3
16	0	16	0	0.03978	0.32398	0.10674	0.5295	4	-0.423358	1	0	0	2	4	3	1	5	1	0	3	8
9	1	11	1	0.02174	0.03995	0.32376	0.61455	4	-0.990571	0	0	0	2	3	3	1	5	0	0	2	2
16	1	16	1	0.20918	0.07278	0.38256	0.33547	3	-0.462032	1	0	0	2	3	3	0	3	4	0	3	8
22	1	22	1	0.28029	0.02665	0.53994	0.15312	3	-0.641454	0	0	0	2	2	3	0	1	0	0	1	1
37	0	37	0	0.43648	0.12054	0.12066	0.32232	1	-0.736294	0	0	0	1	3	3	1	1	0	0	1	1
42	0	42	0	0.00972	0.59294	0.03109	0.36624	2	-0.357303	1	0	0	2	2	3	0	2	0	0	1	6
16	1	26	1	0.00493	0.02711	0.39655	0.5714	4	-0.943564	0	0	0	2	2	3	1	5	4	0	3	3
12	1	15.65	1	0.1129	0.10413	0.70266	0.08031	3	-1.05199	0	1	1	2	2	3	1	5	3	0	3	3
20	1	30	1	0.01874	0.06149	0.58015	0.33963	3	-0.891391	0	0	0	2	3	3	1	5	2	1	4	4
85	0	85	0	0.48674	0.0187	0.11808	0.37648	1	-0.920933	0	0	0	1	1	2	1	5	0	0	2	2
8	1	10	1	0.0155	0.22799	0.28937	0.46714	4	-1.16479	0	0	0	2	2	3	1	5	2	1	4	4
59	0	59	0	0.01985	0.45229	0.46052	0.06735	3	-0.651925	0	0	0	2	2	3	0	3	0	0	2	2
50	1	50	1	0.16934	0.18343	0.28616	0.36107	4	-0.171163	1	0	0	2	2	3	1	3	1	0	2	7
35	1	45	1	0.09052	0.08535	0.13341	0.69073	4	-0.598024	0	1	0	1	3	3	1	2	2	0	2	2
36	0	36	0	0.07465	0.15872	0.10308	0.66356	4	-0.376349	1	1	0	2	3	3	1	2	4	0	3	8
30	1	30	1	0.09372	0.11657	0.03342	0.7563	4	-0.69056	0	0	0	1	1	2	1	5	0	0	2	2
1	1	1	1	0.02687	0.71176	0.13526	0.12611	2	-0.831045	0	0	1	1	3	2	0	6	4	0	3	3
9	1	11	1	0.00546	0.11763	0.33947	0.53744	4	-1.09326	0	0	0	2	3	3	0	5	3	0	3	3
43	0	43	0	0.00925	0.28482	0.45159	0.25434	3	-0.694101	0	0	0	2	3	3	0	2	0	0	1	1
76	0	76	0	0.02024	0.23082	0.51292	0.23603	3	-0.950345	0	0	1	1	2	2	1	5	2	0	3	3
20	1	30	1	0.06179	0.02801	0.33539	0.57481	4	-0.659084	0	1	1	2	3	3	1	3	2	0	3	3
37	0	37	0	0.0201	0.05619	0.79961	0.1241	3	-1.06005	0	0	0	1	3	1	0	1	0	0	1	1
19	1	34.45	1	0.02953	0.55076	0.24387	0.17584	2	-0.571848	0	0	0	2	1	3	1	3	0	0	2	2
36	0	36	0	0.02412	0.55088	0.38042	0.04457	2	-0.643545	0	0	0	2	2	3	1	2	3	1	4	4
51	0	51	0	0.02768	0.69001	0.15845	0.12387	2	-0.747492	0	0	0	1	3	2	0	2	1	0	2	2
27	1	30	1	0.06114	0.07298	0.16005	0.70583	4	-0.580071	0	1	1	2	3	3	1	3	3	0	3	3
31	1	31	1	0.00154	0.00543	0.69769	0.29535	3	-0.768198	0	0	1	1	1	2	1	3	2	1	4	4
17	1	27	1	0.03512	0.33091	0.27996	0.35401	4	-0.785082	0	0	0	2	3	3	1	3	4	1	4	4
49	1	59	1	0.04988	0.04656	0.26617	0.63739	4	-0.588959	0	0	0	2	1	3	0	2	0	0	1	1
40	0	40	0	0.01669	0.02887	0.14589	0.80855	4	-0.679999	0	0	0	1	2	1	0	1	0	0	1	1
17	1	17	1	0.0801	0.33409	0.30561	0.2802	2	-0.892848	0	0	0	2	3	3	1	5	4	0	3	3
52	0	52	0	0.39508	0.03155	0.39187	0.1815	1	-0.653247	0	0	0	1	1	2	1	3	1	0	2	2
19	1	19	1	0.44709	0.07645	0.22718	0.24928	1	-0.305208	1	0	1	2	4	3	1	6	2	1	4	9
52	0	52	0	0.52884	0.19823	0.14051	0.13242	1	-0.593088	0	1	0	1	1	3	1	5	3	0	3	3
43	0	43	0	0.04624	0.61466	0.11397	0.22513	2	-0.800415	0	0	0	1	1	3	1	3	0	0	2	2
16	1	36	1	0.04499	0.02335	0.7022	0.22946	3	-1.24015	0	0	0	2	2	3	1	6	4	0	3	3
39	0	39	0	0.32714	0.51564	0.05097	0.10626	2	-0.764835	0	1	0	2	1	3	1	2	0	0	1	1
31	1	32	1	0.17703	0.35464	0.26696	0.20136	2	-0.583526	0	0	0	2	4	3	1	5	3	0	3	3
56	0	56	0	0.32787	0.05759	0.43559	0.17896	3	-0.627369	0	0	0	2	1	3	0	5	0	0	2	2
16	1	16	1	0.04157	0.154	0.67024	0.13419	3	-0.547201	0	0	1	2	1	3	1	5	3	0	3	3
79	0	79	0	0.34341	0.3127	0.06208	0.28182	1	-0.488653	1	0	0	1	1	3	0	5	2	0	3	8
10	1	10	1	0.12146	0.08942	0.30822	0.48091	4	-0.932964	0	1	1	2	1	3	1	6	4	0	3	3
40	0	40	0	0.10339	0.03661	0.77985	0.08016	3	-0.237076	1	0	0	1	4	3	0	5	0	0	2	7
67	0	67	0	0.11633	0.17777	0.46494	0.24096	3	-0.702682	0	0	1	1	1	3	0	5	0	0	2	2
65	0	65	0	0.35663	0.32462	0.09729	0.22146	1	-0.419127	1	0	0	2	1	3	1	5	1	0	3	8
59	0	59	0	0.03722	0.1026	0.0946	0.76559	4	-0.589996	0	0	0	2	3	3	1	5	3	0	3	3
47	0	47	0	0.00572	0.02936	0.17589	0.78902	4	-0.380078	1	0	0	2	2	3	1	5	1	0	3	8
62	0	62	0	0.04592	0.41394	0.13272	0.40742	2	-0.593425	0	0	0	2	2	3	0	2	0	0	1	1
16	1	16	1	0.00901	0.23384	0.10354	0.65362	4	-0.809034	0	1	1	1	1	3	1	5	1	0	3	3
12	1	12	1	0.46324	0.44638	0.03087	0.05951	1	-1.07488	0	0	1	1	1	3	1	5	4	0	3	3
16	1	26	1	0.01557	0.03667	0.01424	0.93352	4	-0.891327	0	0	0	1	1	3	0	3	1	0	2	2
65	0	65	0	0.47315	0.13875	0.17662	0.21148	1	-0.671752	0	0	0	2	3	3	1	5	3	0	3	3
16	1	21	1	0.12301	0.25288	0.15286	0.47125	4	-0.55621	0	0	0	2	3	3	0	3	3	1	4	4
40	0	40	0	0.51442	0.14121	0.25141	0.09296	1	-0.705593	0	0	0	2	3	3	1	2	3	0	3	3
28	1	34	1	0.04667	0.27774	0.32746	0.34813	4	-0.856122	0	1	1	1	3	2	1	5	3	0	3	3
40	0	40	0	0.33047	0.40578	0.18161	0.08215	2	-0.888854	0	0	0	1	3	2	1	2	1	0	2	2
62	0	62	0	0.51921	0.17388	0.11893	0.18798	1	-0.586433	0	0	0	1	1	2	0	5	0	0	2	2
9	1	9	1	0.19014	0.10278	0.31518	0.3919	4	-0.227488	1	0	1	2	1	3	0	5	3	0	3	8
8	1	28	1	0.02183	0.77857	0.16497	0.03463	2	-1.21328	0	0	0	1	3	3	1	3	0	0	2	2
26	1	29	1	0.05606	0.57388	0.27189	0.09817	2	-0.754278	0	0	0	2	3	3	1	5	3	0	3	3
57	0	57	0	0.02567	0.63219	0.19717	0.14497	2	-0.816706	0	0	0	2	3	3	1	5	3	0	3	3
16	1	19	1	0.06464	0.0433	0.12949	0.76258	4	-0.654211	0	0	0	2	1	3	1	5	3	0	3	3
27	1	37	1	0.0836	0.00943	0.70291	0.20406	3	-0.472602	1	0	1	2	1	3	0	5	3	0	3	8
10	1	10	1	0.01837	0.32719	0.41763	0.23681	3	-0.671158	0	0	0	2	1	3	1	5	2	1	4	4
44	0	44	0	0.14708	0.01388	0.66848	0.17056	3	-0.422055	1	1	0	1	1	2	0	3	0	0	2	7
21	1	28	1	0.09341	0.33896	0.20051	0.36713	4	-0.67069	0	0	0	2	2	3	0	5	0	0	2	2
13	1	16	1	0.14988	0.341	0.22291	0.28621	2	-0.52738	0	0	0	1	1	2	1	5	0	0	2	2
65	0	65	0	0.05865	0.64643	0.04489	0.25004	2	-0.744365	0	0	0	2	3	3	1	1	0	0	1	1
51	0	51	0	0.05087	0.58586	0.03563	0.32764	2	-0.570147	0	0	0	1	3	2	0	2	0	0	1	1
52	0	52	0	0.17746	0.3798	0.26081	0.18193	2	-0.834475	0	0	0	1	2	3	1	3	2	0	3	3
53	0	53	0	0.14519	0.54504	0.17418	0.13559	2	-0.767517	0	1	0	2	2	3	0	3	4	0	3	3
10	1	10	1	0.39485	0.07703	0.13898	0.38915	1	-0.722417	0	1	0	1	2	2	1	6	3	0	3	3
23	1	23	1	0.00158	0.0059	0.86288	0.12965	3	-1.13784	0	1	1	2	1	3	1	5	2	0	3	3
55	0	55	0	0.03977	0.32395	0.5993	0.03698	3	-0.90975	0	0	0	2	2	3	0	3	0	0	2	2
11	1	20	1	0.20059	0.2307	0.28924	0.27947	3	-0.935326	0	0	0	2	3	3	0	5	4	0	3	3
16	1	26	1	0.0035	0.06215	0.90022	0.03413	3	-0.893854	0	0	1	2	2	3	1	5	4	0	3	3
60	0	60	0	0.10631	0.1469	0.53219	0.2146	3	-0.650068	0	0	0	2	2	3	0	3	1	0	2	2
7	1	10	1	0.02584	0.12906	0.29312	0.55198	4	-0.865218	0	1	1	1	2	3	1	5	2	1	4	4
40	0	40	0	0.06334	0.0791	0.43573	0.42183	3	-0.764889	0	0	0	1	3	2	1	1	0	0	1	1
17	1	19	1	0.0517	0.03467	0.38592	0.52771	4	-0.810564	0	0	0	1	1	2	1	5	0	0	2	2
21	1	21	1	0.00075	0.01133	0.96771	0.02021	3	-0.592331	0	1	0	2	3	3	0	5	3	0	3	3
17	1	27	1	0.01819	0.02258	0.86334	0.09589	3	-1.22506	0	0	1	2	3	3	1	2	3	0	3	3
59	0	59	0	0.04356	0.48626	0.2885	0.18169	2	-0.333284	1	0	0	2	1	3	1	5	0	0	2	7
61	0	61	0	0.50449	0.03794	0.36872	0.08886	1	-0.445312	1	0	0	2	3	3	0	2	1	0	2	7
7	1	7	1	0.07087	0.24937	0.58454	0.09522	3	-0.676724	0	0	0	2	4	3	1	5	2	0	3	3
22	1	23	1	0.11687	0.06064	0.33951	0.48299	4	-0.888103	0	0	0	1	1	2	0	3	0	0	2	2
7	1	7	1	0.00984	0.00503	0.37088	0.61424	4	-1.52527	0	1	0	2	4	3	1	5	4	0	3	3
75	0	75	0	0.17254	0.55794	0.14612	0.1234	2	-0.208228	1	0	0	2	3	3	0	2	1	0	2	7
11	1	11	1	0.13655	0.43173	0.12072	0.311	2	-0.65849	0	0	0	1	2	3	0	3	1	0	2	2
34	0	34	0	0.01109	0.06949	0.24479	0.67464	4	-0.725172	0	0	0	1	1	2	0	5	1	0	3	3
5	1	5	1	0.00476	0.61844	0.34167	0.03512	2	-0.946923	0	1	0	1	3	2	1	6	3	0	3	3
24	1	29	1	0.02335	0.0302	0.30017	0.64629	4	-0.65647	0	1	0	2	3	3	1	5	3	0	3	3
31	0	31	0	0.11451	0.62434	0.11567	0.14548	2	-0.998408	0	0	0	2	2	3	1	5	0	0	2	2
9	1	9	1	0.16614	0.06285	0.4831	0.28791	3	-0.821595	0	0	0	1	3	3	1	2	3	0	3	3
30	1	30	1	0.03342	0.08496	0.87151	0.01012	3	-1.20138	0	0	0	2	2	3	1	6	3	0	3	3
24	0	24	0	0.3115	0.32567	0.1137	0.24914	2	-0.559714	0	0	0	1	2	3	0	5	3	0	3	3
18	1	19	1	0.42869	0.05565	0.30819	0.20747	1	-1.15449	0	0	0	1	1	2	1	5	3	0	3	3
1	1	1	1	0.39936	0.03379	0.23469	0.33217	1	-0.721284	0	0	0	2	4	3	1	6	3	0	3	3
36	1	36	1	0.03199	0.03875	0.37658	0.55268	4	-0.823935	0	0	0	2	3	3	0	6	1	0	3	3
32	1	34	1	0.0258	0.56135	0.28759	0.12525	2	-1.07629	0	1	0	1	1	2	1	5	2	0	3	3
41	0	41	0	0.38939	0.19958	0.2301	0.18093	1	-0.81748	0	0	0	2	3	3	1	1	1	0	1	1
55	0	55	0	0.1453	0.20952	0.37284	0.27234	3	-0.617286	0	0	0	2	3	3	1	1	0	0	1	1
38	0	38	0	0.4058	0.09309	0.37877	0.12234	1	-0.731708	0	0	0	2	1	3	0	2	3	0	3	3
51	0	51	0	0.04846	0.08963	0.31301	0.5489	4	-0.759447	0	0	0	1	1	2	1	3	0	0	2	2
28	1	28	1	0.03342	0.36326	0.28664	0.31668	2	-0.825263	0	0	0	1	3	3	0	1	0	0	1	1
10	1	10	1	0.7797	0.07235	0.13391	0.01404	1	-0.509128	0	1	0	1	2	3	1	5	4	0	3	3
9	1	9	1	0.05021	0.40121	0.53187	0.01671	3	-0.828448	0	0	0	1	3	3	1	5	2	0	3	3
19	1	19	1	0.03127	0.00683	0.572	0.38991	3	-1.0788	0	1	0	1	1	3	1	5	1	0	3	3
27	1	30	1	0.17918	0.20868	0.13128	0.48086	4	-0.538005	0	0	0	2	4	3	1	6	4	0	3	3
12	1	14	1	0.44311	0.07784	0.25069	0.22836	1	-0.61629	0	0	0	2	2	3	1	5	4	0	3	3
23	1	23	1	0.04804	0.03143	0.52787	0.39266	3	-0.397422	1	0	0	2	2	3	0	5	4	0	3	8
18	1	24	1	0.08086	0.51356	0.07354	0.33204	2	-0.665758	0	0	0	1	1	3	1	6	4	0	3	3
16	0	16	0	0.37483	0.34847	0.1083	0.1684	1	-0.847925	0	0	1	1	2	3	1	6	2	0	3	3
21	1	25	1	0.01364	0.00166	0.52025	0.46445	3	-0.880338	0	0	1	2	1	3	0	5	1	0	3	3
42	1	52	1	0.41973	0.03803	0.35266	0.18958	1	-0.490469	1	0	0	2	1	3	0	2	4	1	4	9
55	0	55	0	0.14636	0.51761	0.1262	0.20983	2	-0.709395	0	0	0	2	3	3	0	1	2	0	2	2
13	1	14	1	0.00542	0.92554	0.0347	0.03434	2	-0.939164	0	1	0	2	2	3	1	5	3	0	3	3
41	0	41	0	0.04413	0.72786	0.16625	0.06177	2	-0.455727	1	0	1	1	3	2	0	3	2	0	3	8
19	1	26	1	0.2686	0.05372	0.49452	0.18316	3	-0.758199	0	0	0	2	1	3	1	5	3	1	4	4
20	1	21	1	0.1402	0.3829	0.1821	0.2948	2	-0.813383	0	0	1	2	1	3	1	6	1	0	3	3
36	1	41	1	0.39227	0.02451	0.24732	0.3359	1	-0.455829	1	0	0	1	2	3	1	5	0	0	2	7
5	1	11	1	0.04687	0.01821	0.29117	0.64375	4	-1.16768	0	0	0	1	1	3	1	5	0	0	2	2
54	0	54	0	0.05525	0.13762	0.62612	0.18101	3	-1.08253	0	1	1	1	1	2	1	5	1	0	3	3
65	0	65	0	0.13445	0.03661	0.16148	0.66746	4	-0.812071	0	0	0	2	2	3	1	5	3	0	3	3
51	0	51	0	0.11573	0.49188	0.37428	0.01812	2	-1.01864	0	0	0	1	3	1	0	1	0	0	1	1
7	1	7	1	0.26025	0.05499	0.3499	0.33486	3	-0.764303	0	0	0	2	1	3	0	3	4	0	3	3
8	1	8	1	0.04311	0.0686	0.76322	0.12507	3	-0.646591	0	1	0	2	1	3	1	5	3	0	3	3
15	1	15	1	0.01394	0.05017	0.17113	0.76476	4	-0.876498	0	0	1	2	1	3	1	5	1	0	3	3
21	1	23	1	0.08882	0.47344	0.03728	0.40046	2	-0.499793	1	0	0	2	1	3	1	5	3	0	3	8
19	1	21	1	0.08949	0.058	0.53534	0.31718	3	-0.292897	1	0	0	2	1	3	0	5	0	0	2	7
53	0	53	0	0.0589	0.18555	0.5249	0.23065	3	-0.602154	0	0	0	2	1	3	1	3	3	0	3	3
64	0	64	0	0.018	0.24945	0.0587	0.67386	4	-0.470761	1	0	0	2	3	3	1	1	0	0	1	6
68	0	67.77	0	0.43588	0.01489	0.21056	0.33866	1	-0.344273	1	1	0	2	3	3	1	1	2	0	2	7
52	0	52	0	0.03336	0.19918	0.02312	0.74434	4	-0.636184	0	0	0	2	3	3	1	5	1	1	4	4
42	0	42	0	0.09041	0.30121	0.11986	0.48853	4	-0.512565	0	0	0	2	3	3	0	3	0	0	2	2
27	1	27	1	0.14074	0.65421	0.03597	0.16908	2	-0.391364	1	0	0	1	1	2	0	2	2	0	2	7
70	0	70	0	0.01695	0.26377	0.44595	0.27333	3	-0.679857	0	1	1	2	1	3	1	5	2	0	3	3
29	1	33	1	0.03343	0.29639	0.5564	0.11378	3	-0.512351	0	0	0	2	3	3	1	1	0	0	1	1
42	0	42	0	0.19148	0.29906	0.1991	0.31037	4	-0.252935	1	0	0	1	3	2	1	3	0	0	2	7
76	0	76	0	0.00378	0.04284	0.76756	0.18583	3	-0.92718	0	0	1	1	2	3	1	3	4	0	3	3
43	0	43	0	0.26076	0.09095	0.26965	0.37863	4	-0.768467	0	0	0	1	1	2	0	5	0	0	2	2
2	1	2	1	0.067	0.0972	0.494	0.34181	3	-0.586044	0	0	0	1	4	3	0	3	4	1	4	4
26	1	31	1	0.6833	0.07017	0.08847	0.15806	1	-0.86817	0	0	1	2	2	3	1	6	4	0	3	3
10	1	10	1	0.09588	0.01462	0.7794	0.1101	3	-1.30356	0	1	0	2	2	3	1	5	2	0	3	3
30	1	32	1	0.19897	0.30292	0.11318	0.38494	4	-0.622807	0	0	0	2	3	3	0	1	2	0	2	2
75	0	75	0	0.15518	0.19212	0.30914	0.34356	4	-0.147369	1	0	0	2	1	3	0	5	1	0	3	8
38	0	38	0	0.00464	0.02835	0.91098	0.05602	3	-0.841778	0	0	0	2	1	3	0	2	0	0	1	1
62	0	62	0	0.1719	0.17468	0.13418	0.51924	4	-0.584977	0	0	0	2	1	3	1	5	2	0	3	3
18	1	18	1	0.00141	0.64605	0.11303	0.23951	2	-1.02648	0	0	0	2	4	3	1	6	0	1	4	4
9	1	9	1	0.14706	0.69752	0.13368	0.02174	2	-0.456227	1	1	1	2	3	3	1	6	3	1	4	9
17	1	27	1	0.12426	0.02253	0.29383	0.55938	4	-0.896816	0	0	0	2	1	3	1	5	3	0	3	3
40	0	40	0	0.13691	0.40561	0.28904	0.16844	2	-0.446128	1	1	0	2	2	3	0	5	0	0	2	7
54	0	54	0	0.64547	0.12667	0.16287	0.065	1	-0.872598	0	1	0	2	1	3	0	3	3	1	4	4
35	0	35	0	0.06115	0.4085	0.35492	0.17543	2	-0.928404	0	0	0	2	3	3	1	3	3	1	4	4
6	1	11	1	0.02132	0.28848	0.12341	0.56679	4	-0.881775	0	0	1	2	3	3	1	3	2	0	3	3
41	0	41	0	0.10238	0.50513	0.07951	0.31298	2	-0.618768	0	0	0	2	2	3	0	5	0	0	2	2
58	0	58	0	0.07902	0.0182	0.05152	0.85127	4	-0.655032	0	1	1	1	1	3	1	5	1	0	3	3
46	0	46	0	0.22932	0.14856	0.37597	0.24615	3	-0.551355	0	0	0	2	3	3	0	5	1	0	3	3
32	0	32	0	0.06073	0.03749	0.8	0.10178	3	-0.66811	0	0	0	2	3	3	0	1	0	0	1	1
62	0	62	0	0.2936	0.19496	0.20857	0.30287	4	-0.566594	0	0	0	1	3	3	1	5	1	0	3	3
16	1	16	1	0.04113	0.79178	0.03998	0.12711	2	-0.696245	0	0	0	2	3	3	1	3	2	1	4	4
78	0	78	0	0.49708	0.05819	0.19332	0.25141	1	-0.322616	1	0	0	1	3	2	0	1	0	0	1	6
53	0	53	0	0.01911	0.08284	0.64825	0.2498	3	-0.75543	0	0	0	1	2	3	1	3	3	0	3	3
57	0	57	0	0.06721	0.56734	0.18134	0.18411	2	-0.532096	0	1	0	1	3	3	0	1	0	0	1	1
17	0	17	0	0.02021	0.00048	0.61719	0.36213	3	-0.885849	0	0	0	2	4	3	1	5	4	0	3	3
14	1	14	1	0.00769	0.04561	0.5278	0.4189	3	-0.894947	0	1	1	1	1	2	1	3	1	0	2	2
61	0	61	0	0.13969	0.10897	0.40448	0.34686	3	-0.667013	0	0	0	1	2	3	1	2	1	0	2	2
9	1	9	1	0.00173	0.03434	0.66671	0.29722	3	-0.793717	0	0	0	2	1	3	1	5	2	0	3	3
52	0	52	0	0.18352	0.1816	0.55512	0.07977	3	-0.985328	0	0	0	1	3	2	1	1	0	0	1	1
11	1	21	1	0.00063	0.00175	0.90458	0.09305	3	-1.33413	0	0	1	2	1	3	1	6	4	0	3	3
62	0	62	0	0.44494	0.42608	0.04421	0.08478	1	-0.356894	1	0	0	2	3	3	1	5	1	0	3	8
72	0	72	0	0.4082	0.15202	0.3806	0.05918	1	-0.501825	1	0	0	2	1	3	0	3	0	0	2	7
45	0	45	0	0.23263	0.49977	0.17992	0.08768	2	-0.972698	0	0	0	1	3	2	1	3	0	0	2	2
19	1	19	1	0.00767	0.51456	0.34003	0.13774	2	-0.734723	0	1	0	2	3	3	1	5	4	0	3	3
13	1	23	1	0.16047	0.08911	0.22853	0.5219	4	-1.00963	0	0	0	1	1	1	0	1	2	0	2	2
15	1	15	1	0.67059	0.0392	0.20739	0.08283	1	-0.927618	0	1	1	2	3	3	1	6	3	1	4	4
51	0	51	0	0.00521	0.62515	0.3575	0.01214	2	-0.972356	0	0	0	1	1	3	1	3	2	0	3	3
35	1	38	1	0.2568	0.44565	0.21549	0.08206	2	-0.658105	0	0	0	2	2	3	1	5	3	0	3	3
18	1	21	1	0.10623	0.05041	0.08756	0.75581	4	-0.670006	0	0	1	2	1	3	1	5	0	0	2	2
11	1	11	1	0.32972	0.52929	0.09223	0.04876	2	-0.696884	0	0	0	2	3	3	0	5	4	0	3	3
42	0	42	0	0.01903	0.1652	0.79203	0.02374	3	-0.802853	0	1	0	1	1	3	0	3	1	0	2	2
14	1	24	1	0.04199	0.02863	0.81168	0.11771	3	-1.20545	0	1	0	1	3	2	1	3	0	0	2	2
8	1	8	1	0.50313	0.01244	0.14063	0.3438	1	-0.880645	0	0	0	2	1	3	0	6	3	0	3	3
74	0	74	0	0.54988	0.1302	0.20905	0.11087	1	-0.35383	1	0	0	2	3	3	0	3	0	0	2	7
69	0	69	0	0.53184	0.07082	0.18667	0.21067	1	-0.383592	1	0	0	1	3	1	0	1	0	0	1	6
11	1	11	1	0.07423	0.03765	0.45196	0.43616	3	-0.693433	0	0	0	1	1	2	1	2	1	0	2	2
52	0	52	0	0.04377	0.10122	0.02155	0.83346	4	-0.439336	1	0	0	1	1	3	0	3	1	0	2	7
22	1	25	1	0.04	0.51184	0.02193	0.42623	2	-0.688658	0	0	0	2	2	3	0	5	2	0	3	3
76	0	76	0	0.44927	0.31512	0.05104	0.18457	1	-0.453153	1	0	0	1	3	2	0	1	0	0	1	6
15	1	32	1	0.15756	0.27614	0.18661	0.37969	4	-0.799637	0	0	0	1	3	3	1	3	3	0	3	3
33	1	39	1	0.18724	0.00585	0.04794	0.75896	4	-0.524088	0	1	0	1	1	2	1	3	0	0	2	2
39	1	39	1	0.19444	0.42204	0.14328	0.24023	2	-0.643697	0	0	0	2	2	3	0	3	2	0	3	3
41	1	66	0	0.35714	0.20093	0.15417	0.28776	1	-0.465861	1	1	0	1	1	3	0	5	1	0	3	8
57	0	57	0	0.23386	0.33024	0.11697	0.31894	2	-0.55907	0	0	0	2	3	3	1	3	3	0	3	3
76	0	76	0	0.53141	0.0231	0.20402	0.24147	1	-0.629168	0	1	0	2	4	3	1	6	3	0	3	3
19	1	21	1	0.01404	0.03847	0.72241	0.22508	3	-0.844559	0	1	0	2	1	3	0	5	3	1	4	4
52	0	52	0	0.28269	0.25018	0.26932	0.19781	1	-0.741012	0	0	0	1	1	3	1	3	0	0	2	2
8	1	8	1	0.05005	0.2248	0.44624	0.27891	3	-0.860108	0	1	1	2	4	3	1	5	4	0	3	3
20	0	20	0	0.52446	0.06424	0.37255	0.03875	1	-0.642671	0	1	0	1	1	3	1	1	0	0	1	1
25	1	31	1	0.0305	0.13394	0.63538	0.20019	3	-0.81738	0	1	0	1	3	2	1	6	2	1	4	4
70	0	70	0	0.15716	0.2808	0.47692	0.08513	3	-0.409428	1	0	0	2	1	3	0	5	0	0	2	7
74	0	74	0	0.5974	0.16916	0.07312	0.16033	1	-0.350699	1	0	0	2	1	3	1	5	0	0	2	7
47	0	47	0	0.07485	0.02716	0.19363	0.70436	4	-0.865711	0	1	0	1	3	3	0	3	2	0	3	3
69	0	69	0	0.03849	0.53334	0.18145	0.24671	2	-0.380331	1	0	0	2	3	3	0	5	0	0	2	7
69	0	69	0	0.09477	0.15222	0.64825	0.10476	3	-0.732752	0	0	0	2	3	3	1	5	3	0	3	3
56	0	56	0	0.08543	0.22307	0.53603	0.15546	3	-0.709944	0	0	0	2	3	3	0	2	0	0	1	1
73	0	73	0	0.31599	0.28703	0.20643	0.19055	1	-0.1574	1	1	0	1	3	1	0	1	0	0	1	6
50	0	50	0	0.00103	0.02483	0.64479	0.32934	3	-0.354299	1	0	1	2	1	3	0	5	2	0	3	8
65	0	65	0	0.11945	0.09628	0.6483	0.13598	3	-0.840615	0	1	1	1	1	3	1	3	3	0	3	3
66	0	66	0	0.08357	0.08949	0.15003	0.67691	4	-0.435536	1	0	0	2	3	3	0	2	1	0	2	7
68	0	68	0	0.5185	0.06404	0.16585	0.25161	1	-0.588832	0	0	0	1	2	2	0	2	2	0	2	2
38	1	38	1	0.01398	0.16763	0.15334	0.66505	4	-0.615454	0	1	1	2	3	3	1	6	2	0	3	3
18	1	21	1	0.23141	0.05546	0.31993	0.39321	4	-0.823006	0	0	0	2	3	3	1	5	2	0	3	3
23	1	27	1	0.16691	0.17566	0.4136	0.24383	3	-0.729509	0	1	0	2	1	3	0	5	3	1	4	4
56	0	56	0	0.05832	0.08626	0.12681	0.72861	4	-0.769444	0	0	0	1	3	2	0	1	0	0	1	1
53	0	53	0	0.00098	0.93474	0.04848	0.0158	2	-1.11524	0	0	0	1	2	3	1	5	0	0	2	2
5	1	11	1	0.06561	0.03335	0.37501	0.52603	4	-0.953492	0	1	0	2	3	3	1	5	3	1	4	4
53	0	53	0	0.07719	0.0633	0.2336	0.6259	4	-0.556155	0	0	0	1	1	3	1	3	3	0	3	3
22	1	22	1	0.12766	0.06332	0.15196	0.65706	4	-0.588206	0	0	0	2	3	3	0	5	0	0	2	2
69	0	69	0	0.08036	0.3793	0.16259	0.37775	2	-0.683861	0	0	0	1	3	2	1	5	2	0	3	3
9	1	9	1	0.12459	0.0868	0.76834	0.02028	3	-0.962346	0	0	0	1	3	2	0	3	0	0	2	2
21	1	21	1	0.07457	0.06607	0.37499	0.48437	4	-0.340922	1	0	0	2	1	3	1	6	2	0	3	8
67	0	67	0	0.61766	0.04689	0.22917	0.10627	1	-0.402552	1	0	0	2	3	3	0	1	0	0	1	6
63	0	63	0	0.00349	0.08103	0.81335	0.10212	3	-0.708456	0	0	0	2	1	3	1	1	0	0	1	1
26	1	29	1	0.17117	0.07827	0.34257	0.408	4	-0.457034	1	0	0	2	1	3	1	5	2	0	3	8
66	0	66	0	0.13111	0.41681	0.20629	0.24579	2	-0.952668	0	0	0	1	1	3	1	5	0	0	2	2
40	1	42	1	0.55727	0.00611	0.24014	0.19648	1	-0.765764	0	0	0	2	2	3	1	5	1	0	3	3
58	0	58	0	0.25486	0.15036	0.30074	0.29404	3	-0.964853	0	0	0	2	2	3	1	6	1	0	3	3
31	1	38	1	0.1704	0.16745	0.2683	0.39385	4	-0.468395	1	0	0	2	3	3	1	5	4	0	3	8
56	0	56	0	0.47234	0.23482	0.15033	0.14251	1	-0.589266	0	0	0	1	3	2	0	3	1	0	2	2
43	1	49	1	0.01053	0.28397	0.0493	0.6562	4	-0.643102	0	0	0	2	1	3	0	2	2	0	2	2
51	0	51	0	0.10696	0.02674	0.46162	0.40468	3	-0.792875	0	0	1	1	3	2	1	3	1	1	4	4
63	0	63	0	0.61165	0.034	0.08611	0.26824	1	-0.768001	0	0	0	2	2	3	1	6	2	0	3	3
65	0	65	0	0.47227	0.1831	0.05938	0.28525	1	-0.35379	1	0	1	2	3	3	0	2	0	0	1	6
15	1	15	1	0.01607	0.01126	0.19498	0.77769	4	-0.75005	0	0	0	2	4	3	1	5	4	0	3	3
19	1	21	1	0.11127	0.03917	0.17352	0.67605	4	-0.70381	0	1	1	1	1	3	1	5	0	0	2	2
24	1	24	1	0.01188	0.01048	0.40466	0.57299	4	-0.620378	0	0	0	2	1	3	1	2	0	0	1	1
64	0	64	0	0.13021	0.45579	0.14309	0.27092	2	-0.620978	0	0	0	2	3	3	1	5	0	0	2	2
28	1	28	1	0.16917	0.03442	0.21159	0.58483	4	-0.660143	0	0	0	2	2	3	1	3	1	1	4	4
34	0	34	0	0.05789	0.09307	0.31989	0.52915	4	-0.628203	0	0	0	2	3	3	1	3	1	0	2	2
51	1	56	1	0.0365	0.45595	0.09688	0.41067	2	-0.778278	0	0	0	2	1	3	0	5	1	0	3	3
42	1	56	1	0.69703	0.06122	0.08583	0.15593	1	-0.373585	1	1	0	2	3	3	0	1	0	0	1	6
54	0	54	0	0.03613	0.68895	0.07842	0.1965	2	-0.670422	0	1	0	2	3	3	1	6	1	0	3	3
41	0	41	0	0.06631	0.09595	0.32535	0.51239	4	-0.796735	0	0	0	1	3	3	0	2	2	1	4	4
25	1	35	1	0.14098	0.5009	0.18167	0.17645	2	-0.944213	0	0	0	1	3	2	1	5	3	0	3	3
28	1	28	1	0.05355	0.02854	0.28201	0.63589	4	-0.29078	1	0	0	2	1	3	1	5	4	0	3	8
6	1	6	1	0.01805	0.67755	0.19801	0.10638	2	-1.11203	0	1	0	2	1	3	1	6	3	0	3	3
63	0	63	0	0.01178	0.08431	0.22461	0.6793	4	-0.783689	0	0	0	2	3	3	1	5	1	0	3	3
9	1	9	1	0.17399	0.38324	0.21429	0.22849	2	-0.855926	0	1	0	2	1	3	1	3	2	1	4	4
67	0	67	0	0.57953	0.02626	0.02905	0.36517	1	-0.610258	0	0	0	1	1	3	0	2	0	0	1	1
9	1	9	1	0.02664	0.12685	0.67178	0.17474	3	-0.870744	0	0	0	2	4	3	1	5	2	1	4	4
50	1	50	1	0.27528	0.15439	0.38572	0.18461	3	-0.583635	0	0	0	2	1	3	0	1	0	0	1	1
56	0	56	0	0.07009	0.06729	0.09773	0.76489	4	-0.683301	0	0	0	2	1	3	1	3	4	0	3	3
51	1	76	0	0.56492	0.07543	0.14479	0.21486	1	-0.672009	0	0	0	1	3	2	1	3	1	0	2	2
17	1	19	1	0.22197	0.50653	0.1915	0.08	2	-0.503627	0	0	1	2	1	3	1	5	2	0	3	3
17	1	19	1	0.01057	0.01436	0.72427	0.25081	3	-0.664352	0	0	0	2	2	3	1	5	4	0	3	3
11	0	11	0	0.46134	0.29658	0.11533	0.12675	1	-0.584558	0	0	0	2	3	3	1	5	0	0	2	2
6	1	10	1	0.00348	0.00937	0.06879	0.91837	4	-0.698194	0	0	0	2	2	3	1	6	1	1	4	4
56	0	56	0	0.14536	0.0396	0.30813	0.50691	4	-0.652763	0	0	0	2	3	3	1	3	1	0	2	2
74	0	74	0	0.42852	0.14175	0.16079	0.26894	1	-0.367309	1	0	0	1	3	1	0	1	0	0	1	6
7	1	7	1	0.07892	0.16784	0.33471	0.41853	4	-0.373507	1	0	1	1	2	3	1	6	3	1	4	9
10	1	18	1	0.09166	0.0622	0.08656	0.75958	4	-0.875707	0	1	1	1	1	2	0	5	0	0	2	2
59	0	59	0	0.17533	0.2885	0.10749	0.42869	4	-0.513407	0	0	0	2	2	3	1	3	0	0	2	2
70	0	70	0	0.36558	0.13884	0.14977	0.34582	1	-0.50182	1	1	1	1	1	3	1	5	0	0	2	7
16	1	16	1	0.05461	0.026	0.45114	0.46826	4	-0.797081	0	0	0	2	2	3	0	5	3	0	3	3
20	1	20	1	0.03204	0.67102	0.18586	0.11109	2	-0.905267	0	0	0	1	3	2	1	5	0	0	2	2
15	1	16	1	0.27492	0.26219	0.24407	0.21882	1	-0.828633	0	0	0	2	2	3	1	5	3	0	3	3
75	0	75	0	0.38038	0.33549	0.08644	0.19769	1	-0.495384	1	0	0	2	2	3	1	6	3	0	3	8
42	0	42	0	0.17494	0.17855	0.31562	0.33089	4	-0.625115	0	0	0	2	3	3	0	2	1	0	2	2
6	1	10	1	0.04201	0.09624	0.01279	0.84896	4	-1.12169	0	1	0	1	3	2	1	5	3	1	4	4
48	0	48	0	0.14919	0.73213	0.00397	0.11471	2	-0.518336	0	0	0	2	1	3	1	3	1	0	2	2
17	1	27	1	0.01888	0.28874	0.67586	0.01653	3	-1.39937	0	1	0	2	3	3	1	6	2	0	3	3
17	1	19	1	0.15062	0.28367	0.44863	0.11708	3	-0.752115	0	1	0	2	2	3	1	5	4	0	3	3
4	1	4	1	0.04288	0.19259	0.20446	0.56007	4	-0.593924	0	1	0	2	3	3	1	5	3	1	4	4
27	1	31	1	0.14183	0.39849	0.23615	0.22354	2	-0.944923	0	0	0	2	1	3	1	5	2	0	3	3
38	0	38	0	0.36898	0.2257	0.07425	0.33107	1	-0.554394	0	0	0	1	3	3	0	3	3	1	4	4
19	0	19	0	0.13783	0.41173	0.34542	0.10502	2	-0.605413	0	0	0	2	3	3	0	3	1	0	2	2
27	0	27	0	0.55442	0.11793	0.22972	0.09794	1	-0.647718	0	0	0	2	3	3	1	3	3	0	3	3
14	1	14	1	0.05051	0.09356	0.13995	0.71597	4	-0.55095	0	0	1	2	1	3	1	3	1	0	2	2
27	1	37	1	0.15721	0.27582	0.4944	0.07257	3	-0.878501	0	0	0	2	3	3	0	5	3	1	4	4
11	1	18	1	0.10895	0.71646	0.10606	0.06853	2	-0.942348	0	1	1	1	1	2	1	3	3	0	3	3
37	0	37	0	0.39693	0.10174	0.27577	0.22557	1	-0.582661	0	1	0	2	3	3	1	3	0	0	2	2
39	0	39	0	0.46572	0.12366	0.16037	0.25025	1	-0.498219	1	0	0	2	2	3	0	5	1	0	3	8
14	1	14	1	0.01607	0.06028	0.09347	0.83018	4	-0.59798	0	1	0	2	1	3	1	5	2	0	3	3
27	1	28	1	0.03612	0.64776	0.00586	0.31026	2	-0.529634	0	0	1	2	3	3	1	2	3	0	3	3
2	1	2	1	0.00017	0.04322	0.87745	0.07915	3	-0.986733	0	0	0	1	4	3	1	6	3	0	3	3
38	0	38	0	0.14853	0.54908	0.2004	0.102	2	-0.446511	1	0	0	2	1	3	0	3	0	0	2	7
45	1	58	1	0.02244	0.28578	0.4121	0.27968	3	-0.814872	0	0	0	2	3	3	1	2	1	0	2	2
28	1	28	1	0.19579	0.54662	0.07081	0.18679	2	-0.585242	0	0	0	2	3	3	0	2	0	0	1	1
42	0	42	0	0.1148	0.35638	0.17961	0.34922	2	-0.367704	1	0	0	2	3	3	0	1	0	0	1	6
22	1	22	1	0.03642	0.05707	0.11146	0.79505	4	-0.393682	1	0	0	2	4	3	1	6	0	0	3	8
67	0	67	0	0.01111	0.0232	0.36724	0.59846	4	-0.748689	0	0	0	1	3	2	1	2	0	0	1	1
10	1	12	1	0.00156	0.17909	0.79015	0.0292	3	-1.14603	0	0	0	2	4	3	0	5	4	0	3	3
50	0	50	0	0.06214	0.49321	0.27678	0.16787	2	-0.436345	1	1	1	1	1	3	1	3	0	0	2	7
31	1	38	1	0.00145	0.1072	0.78609	0.10526	3	-0.893063	0	0	1	1	2	2	1	5	3	1	4	4
47	0	47	0	0.38478	0.17372	0.23587	0.20563	1	-0.587289	0	0	0	2	1	3	1	3	1	0	2	2
42	0	42	0	0.00021	0.32229	0.43222	0.24529	3	-0.569259	0	0	0	2	2	3	0	5	3	0	3	3
44	0	44	0	0.08625	0.00847	0.82239	0.08289	3	-0.782121	0	0	0	1	2	3	1	2	2	0	2	2
36	0	36	0	0.08669	0.10104	0.13674	0.67553	4	-0.524072	0	0	1	2	3	3	0	5	2	0	3	3
10	0	10	0	0.41017	0.12749	0.26877	0.19358	1	-0.766752	0	1	0	2	2	3	1	3	3	1	4	4
18	1	18	1	0.12109	0.07691	0.12481	0.67719	4	-0.566627	0	0	1	2	3	3	1	5	3	0	3	3
41	0	41	0	0.33687	0.23994	0.20086	0.22233	1	-0.786465	0	0	0	1	3	3	1	3	2	0	3	3
41	0	41	0	0.18188	0.01363	0.67387	0.13061	3	-0.699018	0	0	1	1	2	1	0	2	0	0	1	1
13	1	13	1	0.3748	0.04576	0.48808	0.09137	3	-0.466554	1	0	1	2	1	3	1	5	0	0	2	7
10	1	10	1	0.04944	0.2434	0.36237	0.34479	3	-0.81197	0	0	0	1	2	3	1	3	0	0	2	2
37	0	37	0	0.0387	0.20782	0.3251	0.42838	4	-0.779709	0	0	0	2	2	3	0	3	4	1	4	4
38	0	38	0	0.24682	0.30025	0.292	0.16093	2	-0.6639	0	0	0	2	3	3	0	1	2	0	2	2
14	1	14	1	0.03811	0.20653	0.54723	0.20813	3	-0.692836	0	1	1	1	2	2	0	3	4	0	3	3
44	0	44	0	0.00786	0.05746	0.47832	0.45636	3	-0.719512	0	1	0	2	2	3	1	2	2	0	2	2
14	1	14	1	0.7558	0.08011	0.13414	0.02995	1	-0.940304	0	0	0	2	2	3	0	3	0	0	2	2
29	1	29	1	0.02278	0.65416	0.09793	0.22513	2	-0.789554	0	0	0	2	3	3	1	3	2	0	3	3
11	1	18	1	0.00221	0.12749	0.05488	0.81542	4	-0.739652	0	0	0	1	3	3	1	5	1	0	3	3
14	1	15	1	0.16885	0.03491	0.26286	0.53338	4	-0.889956	0	0	1	1	3	2	1	3	0	1	4	4
27	1	30	1	0.10482	0.04559	0.31909	0.5305	4	-0.593116	0	0	1	2	4	3	1	5	4	0	3	3
58	0	58	0	0.07596	0.07265	0.46565	0.38575	3	-0.758749	0	0	0	2	3	3	1	5	0	0	2	2
18	1	18	1	0.37057	0.35855	0.0812	0.18968	1	-0.601838	0	0	0	1	2	3	1	5	3	0	3	3
14	0	14	0	0.51106	0.16368	0.01054	0.31472	1	-0.632397	0	0	1	1	1	2	0	3	2	0	3	3
14	1	24	1	0.22085	0.03473	0.32061	0.42382	4	-1.19183	0	1	0	2	2	3	1	6	3	1	4	4
51	0	51	0	0.01973	0.07759	0.62044	0.28223	3	-0.406921	1	0	1	2	1	3	1	5	2	0	3	8
28	0	28	0	0.21081	0.0163	0.27456	0.49833	4	-0.436931	1	1	1	1	2	3	0	3	0	1	4	9
63	0	63	0	0.01159	0.76051	0.19115	0.03676	2	-0.808506	0	0	0	2	3	3	0	5	0	0	2	2
29	0	29	0	0.05991	0.25779	0.16118	0.52112	4	-0.470178	1	1	0	2	1	3	1	3	3	0	3	8
56	0	56	0	0.08838	0.69736	0.19543	0.01883	2	-1.00295	0	0	0	2	3	3	1	6	2	0	3	3
12	1	15	1	0.01327	0.09835	0.32755	0.56083	4	-0.573386	0	0	0	2	1	3	1	5	0	0	2	2
51	0	51	0	0.01443	0.6273	0.35049	0.00778	2	-0.793661	0	0	0	1	3	3	0	3	2	0	3	3
18	1	28	1	0.01633	0.38224	0.4899	0.11153	3	-1.00914	0	0	0	2	3	3	1	3	2	0	3	3
20	1	20	1	0.23736	0.05233	0.61979	0.09051	3	-0.788542	0	0	0	1	1	2	0	2	0	0	1	1
54	0	54	0	0.07954	0.13249	0.73593	0.05204	3	-1.15292	0	0	0	2	4	3	1	3	1	0	2	2
12	1	12	1	0.11604	0.11535	0.61451	0.15411	3	-0.768735	0	0	0	2	3	3	0	5	0	0	2	2
11	1	11	1	0.18194	0.04572	0.32931	0.44303	4	-0.680433	0	0	0	2	1	3	0	5	0	0	2	2
57	0	57	0	0.40073	0.51675	0.02076	0.06176	2	-1.03057	0	0	0	1	1	2	1	5	0	0	2	2
5	1	5	1	0.00443	0.03956	0.76965	0.18636	3	-0.84674	0	1	1	1	1	2	1	5	2	1	4	4
23	1	25	1	0.24112	0.5793	0.03105	0.14854	2	-0.389754	1	0	0	2	2	3	1	3	4	0	3	8
63	0	63	0	0.26189	0.41979	0.06518	0.25314	2	-0.748693	0	0	0	2	3	3	1	5	1	0	3	3
32	1	34	1	0.06128	0.02122	0.12798	0.78953	4	-0.521243	0	0	0	1	3	2	0	1	1	0	1	1
13	1	13	1	0.19724	0.10905	0.63716	0.05656	3	-0.469208	1	0	1	2	4	3	1	6	1	1	4	9
10	1	10	1	0.14984	0.37431	0.26769	0.20817	2	-0.876086	0	0	0	2	2	3	1	5	4	0	3	3
18	1	18	1	0.08576	0.66688	0.14283	0.10454	2	-0.934513	0	0	0	2	3	3	0	1	0	0	1	1
32	0	32.47	0	0.66744	0.11342	0.17222	0.04692	1	-0.686347	0	0	0	2	3	3	1	2	0	0	1	1
17	1	21	1	0.05717	0.01612	0.48309	0.44361	3	-0.530622	0	0	1	2	2	3	1	5	4	0	3	3
12	1	14	1	0.09742	0.2652	0.23012	0.40727	4	-0.674297	0	0	0	2	3	3	0	5	3	0	3	3
4	1	4	1	0.08297	0.7271	0.08052	0.10941	2	-0.804479	0	0	0	2	4	3	1	6	4	0	3	3
73	0	73	0	0.40491	0.12342	0.17189	0.29979	1	-0.413107	1	0	0	2	1	3	1	1	0	0	1	6
23	0	23	0	0.09889	0.02957	0.76521	0.10633	3	-0.304413	1	0	0	2	3	3	1	5	3	1	4	9
12	1	12	1	0.06649	0.46081	0.2984	0.1743	2	-0.794515	0	0	0	2	3	3	0	6	4	0	3	3
13	1	13	1	0.34484	0.0796	0.24293	0.33264	1	-0.327901	1	0	1	2	3	3	1	3	2	0	3	8
12	1	16	1	0.15291	0.2058	0.10985	0.53144	4	-0.739948	0	0	0	2	3	3	0	6	4	0	3	3
64	0	64	0	0.00089	0.50772	0.46419	0.0272	2	-0.761591	0	0	0	2	4	3	1	5	0	0	2	2
13	1	13	1	0.15494	0.06033	0.24047	0.54425	4	-0.455135	1	0	0	2	2	3	1	3	3	0	3	8
52	0	52	0	0.15094	0.24636	0.25066	0.35204	4	-0.301799	1	0	0	2	2	3	0	1	0	0	1	6
66	0	66	0	0.06378	0.09252	0.37415	0.46955	4	-0.37081	1	1	0	1	1	3	1	2	0	0	1	6
63	0	63	0	0.08185	0.26638	0.4784	0.17338	3	-0.627235	0	0	1	2	2	3	1	5	0	0	2	2
15	1	19	1	0.06882	0.29854	0.4246	0.20805	3	-0.960905	0	0	0	2	3	3	0	6	3	0	3	3
21	1	21	1	0.00324	0.01746	0.77472	0.20458	3	-1.00254	0	1	0	2	3	3	1	6	2	0	3	3
32	1	32	1	0.17738	0.16767	0.29276	0.3622	4	-0.922736	0	0	0	1	3	2	1	5	0	0	2	2
38	0	38	0	0.15553	0.01631	0.51819	0.30996	3	-0.744919	0	0	0	2	3	3	1	3	0	0	2	2
66	0	66	0	0.03919	0.07167	0.51224	0.3769	3	-0.773932	0	0	0	2	3	3	1	5	2	0	3	3
61	0	61	0	0.01543	0.0188	0.70194	0.26383	3	-0.609912	0	0	0	2	3	3	0	1	1	0	1	1
6	1	6	1	0.3576	0.27117	0.2708	0.10043	1	-1.20571	0	1	0	2	1	3	1	5	2	0	3	3
12	0	12	0	0.52945	0.13273	0.18668	0.15114	1	-0.605398	0	0	1	2	3	3	0	3	4	0	3	3
15	0	15	0	0.37871	0.24735	0.22678	0.14716	1	-0.748253	0	0	1	2	3	3	0	2	0	0	1	1
34	1	38	1	0.01581	0.00446	0.97372	0.00601	3	-0.715833	0	0	0	2	2	3	1	5	4	0	3	3
58	0	58	0	0.27845	0.07986	0.47604	0.16566	3	-0.820039	0	0	0	2	2	3	0	5	0	0	2	2
39	1	49	1	0.00312	0.02527	0.389	0.58261	4	-0.711807	0	0	0	2	2	3	1	5	1	0	3	3
16	1	16	1	0.04385	0.04256	0.28039	0.6332	4	-0.804295	0	0	1	2	1	3	1	5	3	0	3	3
40	1	40	1	0.01901	0.01085	0.34699	0.62315	4	-0.561048	0	0	0	2	1	3	0	3	3	0	3	3
35	0	35	0	0.01892	0.53541	0.06143	0.38424	2	-0.953518	0	0	1	2	3	3	1	5	3	0	3	3
57	0	57	0	0.25749	0.33003	0.35984	0.05264	3	-0.887988	0	0	0	2	3	3	1	5	0	0	2	2
22	0	22	0	0.13655	0.17419	0.39841	0.29085	3	-0.456539	1	0	0	1	2	3	1	5	3	0	3	8
26	1	16	1	0.03697	0.23351	0.24176	0.48775	4	-0.884941	0	0	0	2	3	3	1	2	0	0	1	1
48	0	48	0	0.00626	0.0116	0.84942	0.13272	3	-1.13151	0	0	0	2	4	3	1	5	0	0	2	2
46	0	46	0	0.06184	0.77441	0.14749	0.01626	2	-0.758713	0	0	0	2	3	3	1	3	2	0	3	3
26	1	26	0	0.05694	0.32637	0.18138	0.43531	4	-0.794135	0	0	0	2	3	3	1	6	4	0	3	3
53	0	53	0	0.03904	0.30432	0.29017	0.36647	4	-0.685692	0	0	0	2	1	3	0	3	3	0	3	3
31	1	37	1	0.06918	0.38349	0.11379	0.43354	4	-0.65225	0	0	0	2	3	3	1	3	2	0	3	3
8	1	8	1	0.01688	0.0634	0.36948	0.55024	4	-1.20806	0	0	0	2	3	3	0	3	1	1	4	4
76	0	76	0	0.00691	0.14706	0.16509	0.68094	4	-0.518104	0	1	0	1	1	3	1	5	0	0	2	2
12	1	22	1	0.09531	0.47838	0.39598	0.03033	2	-1.3256	0	0	0	1	3	2	1	2	0	0	1	1
21	1	31	1	0.09504	0.22646	0.1	0.5785	4	-0.651333	0	0	0	2	2	3	1	3	0	0	2	2
18	1	20	1	0.02051	0.03053	0.24445	0.70451	4	-0.837899	0	0	1	2	3	3	1	5	3	1	4	4
19	1	19	1	0.02331	0.05816	0.55036	0.36818	3	-0.618475	0	0	1	1	2	3	1	3	3	0	3	3
22	1	22	1	0.06641	0.84127	0.07696	0.01536	2	-0.509585	0	0	0	2	2	3	1	5	3	1	4	4
33	1	35	1	0.40054	0.07658	0.26076	0.26212	1	-0.435036	1	0	1	1	1	3	0	5	2	0	3	8
11	1	14	1	0.06579	0.03398	0.745	0.15523	3	-1.05828	0	0	1	1	2	2	1	5	3	0	3	3
10	1	12	1	0.01771	0.05183	0.82154	0.10891	3	-0.866887	0	0	0	2	3	3	1	5	3	0	3	3
19	1	29	1	0.05617	0.4456	0.05443	0.4438	2	-0.739864	0	0	0	1	1	3	1	5	3	0	3	3
63	0	63	0	0.22963	0.40864	0.23715	0.12458	2	-0.569779	0	0	0	2	1	3	0	5	0	0	2	2
35	0	35	0	0.07407	0.16922	0.18898	0.56772	4	-0.425331	1	0	0	2	1	3	1	3	3	0	3	8
37	1	37	1	0.47356	0.03298	0.22116	0.2723	1	-0.462273	1	1	1	2	1	3	1	5	3	0	3	8
28	1	48	1	0.12981	0.18982	0.29594	0.38444	4	-0.583655	0	1	0	1	3	2	1	5	1	0	3	3
40	0	40	0	0.02733	0.18758	0.11989	0.6652	4	-0.357858	1	0	0	2	3	3	1	1	0	0	1	6
13	1	13	1	0.02215	0.02192	0.91657	0.03937	3	-1.14773	0	0	0	1	2	3	1	5	3	0	3	3
5	1	5	1	0.01457	0.07978	0.01841	0.88724	4	-0.790928	0	1	1	2	1	3	1	5	3	1	4	4
33	1	41	1	0.00385	0.05616	0.69371	0.24629	3	-0.856851	0	0	0	2	3	3	1	5	2	0	3	3
40	1	40	1	0.23287	0.09811	0.36049	0.30853	3	-0.155475	1	1	1	2	1	3	1	5	1	0	3	8
11	0	11	0	0.25271	0.17972	0.3766	0.19097	3	-0.570015	0	0	0	1	3	2	0	5	0	0	2	2
60	1	69	1	0.11848	0.04068	0.76369	0.07715	3	-0.622329	0	0	1	2	3	3	1	5	0	0	2	2
75	0	75	0	0.02038	0.00076	0.96778	0.01108	3	-0.631748	0	0	0	2	1	3	1	5	2	0	3	3
32	1	42	1	0.00237	0.39742	0.13117	0.46905	4	-0.930191	0	0	1	2	3	3	1	5	2	0	3	3
81	0	81	0	0.1521	0.14733	0.16796	0.53261	4	-0.42422	1	0	0	1	3	3	1	5	2	0	3	8
21	1	21	1	0.54016	0.05963	0.35177	0.04844	1	-0.283495	1	1	0	1	1	3	1	5	1	0	3	8
3	1	3	1	0.03897	0.04203	0.60999	0.30901	3	-0.849951	0	1	1	2	3	3	1	6	4	0	3	3
29	0	29	0	0.00389	0.06199	0.63623	0.29789	3	-0.904462	0	0	0	1	2	2	0	2	0	0	1	1
29	1	39	1	0.02283	0.03978	0.56143	0.37596	3	-0.959394	0	0	0	2	1	3	0	5	1	0	3	3
32	1	34	1	0.16753	0.2802	0.15423	0.39804	4	-0.528123	0	0	0	2	1	3	0	5	2	0	3	3
19	1	19	1	0.19096	0.54912	0.0958	0.16412	2	-0.629121	0	0	1	2	2	3	1	5	4	0	3	3
87	0	87	0	0.29308	0.2031	0.35541	0.14841	3	-0.81792	0	0	0	2	3	3	0	2	2	0	2	2
75	0	75	0	0.28907	0.36199	0.21668	0.13227	2	-0.105226	1	0	0	2	3	3	1	3	0	0	2	7
66	0	66	0	0.23624	0.34322	0.11378	0.30676	2	-0.563055	0	0	0	2	3	3	1	2	2	0	2	2
84	0	84	0	0.06389	0.21055	0.29252	0.43304	4	-0.607407	0	0	1	2	1	3	1	5	3	0	3	3
36	0	36	0	0.49038	0.03746	0.33702	0.13515	1	-0.890453	0	1	0	2	3	3	1	5	3	0	3	3
47	0	47	0	0.44523	0.08959	0.34059	0.12459	1	-0.680804	0	1	1	2	4	3	1	5	3	0	3	3
63	0	63	0	0.01893	0.02561	0.07701	0.87846	4	-0.575477	0	0	1	2	1	3	0	5	1	0	3	3
90	0	90	0	0.00908	0.02878	0.82452	0.13762	3	-0.931249	0	1	0	1	1	2	1	3	3	0	3	3
75	0	75	0	0.0895	0.22663	0.19342	0.49045	4	-0.618219	0	0	0	2	2	3	1	1	0	0	1	1
65	0	65	0	0.08491	0.29294	0.37825	0.24391	3	-0.680802	0	0	0	1	2	3	1	5	2	0	3	3
32	0	32	0	0.21813	0.10873	0.48454	0.1886	3	-0.42409	1	1	0	2	2	3	0	5	4	0	3	8
83	0	83	0	0.50173	0.14238	0.21429	0.1416	1	-0.501682	1	0	0	2	3	3	0	1	1	0	1	6
53	1	63	1	0.03237	0.40659	0.13541	0.42564	4	-0.875319	0	0	0	2	3	3	1	1	0	0	1	1
78	0	78	0	0.02942	0.30041	0.02912	0.64106	4	-0.357523	1	0	1	2	1	3	1	5	1	0	3	8
85	0	85	0	0.08468	0.39914	0.03546	0.48072	4	-0.659418	0	0	0	2	3	3	0	5	1	0	3	3
34	0	34	0	0.39761	0.11737	0.32399	0.16103	1	-0.669326	0	1	0	1	1	3	0	3	0	0	2	2
31	1	36	1	0.42301	0.06517	0.12585	0.38597	1	-0.496163	1	1	0	1	1	2	0	2	0	0	1	6
24	1	34	1	0.04909	0.21735	0.27501	0.45855	4	-0.56495	0	0	0	1	3	3	0	3	0	0	2	2
87	0	87	0	0.62983	0.06625	0.10028	0.20364	1	-0.478139	1	0	0	2	1	3	0	1	0	0	1	6
22	1	26	1	0.0608	0.06617	0.81446	0.05857	3	-1.10065	0	1	0	1	3	2	1	5	2	0	3	3
34	0	34	0	0.36497	0.09407	0.29586	0.2451	1	-0.507447	0	0	1	1	1	2	1	3	1	0	2	2
38	0	38	0	0.0715	0.14575	0.16375	0.61899	4	-0.511091	0	0	0	2	3	3	1	1	2	0	2	2
13	1	18	1	0.24417	0.01821	0.67056	0.06707	3	-1.25917	0	0	0	2	1	3	1	5	2	0	3	3
34	1	34	1	0.02772	0.0635	0.03837	0.87041	4	-0.540681	0	0	0	1	1	2	1	3	0	0	2	2
54	0	54	0	0.28934	0.0497	0.38103	0.27994	3	-0.612666	0	0	0	2	1	3	1	5	2	0	3	3
10	1	10	1	0.04425	0.5168	0.30044	0.13852	2	-1.0861	0	0	0	2	4	3	1	3	4	1	4	4
69	0	69	0	0.69694	0.03592	0.0148	0.25233	1	-0.257912	1	0	0	1	1	3	0	5	3	0	3	8
11	1	11	1	0.18096	0.33217	0.47126	0.01562	3	-0.982126	0	0	0	2	3	3	0	1	0	0	1	1
31	1	36	1	0.01219	0.23324	0.05039	0.70418	4	-0.5588	0	0	1	1	3	3	0	3	2	0	3	3
73	0	73	0	0.46958	0.07891	0.24115	0.21035	1	-0.60978	0	1	0	2	3	3	1	5	2	0	3	3
69	0	69	0	0.17482	0.03126	0.67947	0.11445	3	-0.726603	0	1	1	1	1	2	0	5	1	0	3	3
11	1	13	1	0.05152	0.16252	0.11007	0.6759	4	-0.470489	1	0	0	2	4	3	1	5	4	0	3	8
28	1	28	1	0.86267	0.01335	0.06595	0.05802	1	-0.604648	0	0	0	2	1	3	1	5	2	0	3	3
72	0	72	0	0.13736	0.02603	0.15356	0.68306	4	-0.21588	1	0	1	2	1	3	0	2	0	0	1	6
9	1	9	1	0.34425	0.18467	0.17542	0.29565	1	-0.770513	0	0	0	2	3	3	1	3	3	0	3	3
85	0	85	0	0.41686	0.15892	0.16028	0.26394	1	-0.438624	1	0	0	2	3	1	0	1	0	0	1	6
22	1	32	1	0.03725	0.11341	0.48902	0.36032	3	-0.79751	0	0	1	1	1	2	1	5	1	0	3	3
19	1	21	1	0.02528	0.30087	0.57054	0.10331	3	-0.436673	1	0	0	2	4	3	0	5	1	0	3	8
26	0	26	0	0.14098	0.12085	0.49101	0.24715	3	-0.457241	1	0	0	2	2	3	0	1	1	0	1	6
76	0	76	0	0.03583	0.06465	0.82519	0.07434	3	-0.815829	0	1	1	2	1	3	1	5	1	0	3	3
7	1	9	1	0.09466	0.12543	0.21275	0.56715	4	-0.884938	0	1	1	2	1	3	1	5	2	0	3	3
16	1	19	1	0.25048	0.08877	0.25958	0.40117	4	-0.985159	0	1	1	1	1	2	1	5	2	0	3	3
23	1	31	1	0.02238	0.20572	0.1901	0.5818	4	-0.714572	0	0	0	2	2	3	1	2	0	0	1	1
89	0	89	0	0.0022	0.01531	0.89479	0.0877	3	-0.78795	0	0	0	2	4	3	0	5	0	0	2	2
48	1	58	1	0.37522	0.03593	0.3148	0.27405	1	-0.485716	1	0	1	2	1	3	1	5	3	0	3	8
79	0	79	0	0.26435	0.04888	0.27745	0.40932	4	-0.28262	1	1	0	2	2	3	0	5	0	0	2	7
79	0	79	0	0.01282	0.31086	0.14988	0.52644	4	-0.385795	1	0	0	2	2	3	1	5	0	0	2	7
94	0	94	0	0.23909	0.22645	0.30893	0.22553	3	-0.729795	0	0	0	2	3	3	0	1	0	0	1	1
9	1	9	1	0.03079	0.03522	0.6561	0.27789	3	-0.73357	0	0	0	2	4	3	0	5	2	1	4	4
75	0	75	0	0.00917	0.32119	0.59897	0.07067	3	-0.761619	0	0	1	2	3	3	1	5	4	0	3	3
74	0	74	0	0.46354	0.12506	0.20852	0.20288	1	-0.476657	1	0	0	1	2	2	0	6	1	0	3	8
15	1	15	1	0.12835	0.43939	0.20107	0.23119	2	-0.449394	1	0	0	2	1	3	0	5	4	0	3	8
40	0	39.53	0	0.03324	0.83488	0.11445	0.01743	2	-0.822525	0	0	0	1	1	3	1	3	2	0	3	3
75	0	75	0	0.06133	0.04425	0.25448	0.63995	4	-0.524536	0	0	0	2	1	3	0	5	0	0	2	2
18	1	21	1	0.04282	0.02906	0.04756	0.88057	4	-0.301099	1	1	1	1	1	3	1	5	2	0	3	8
32	0	32	0	0.01828	0.42872	0.37456	0.17844	2	-0.960891	0	0	0	2	1	3	0	6	2	1	4	4
32	0	32	0	0.17709	0.30637	0.38221	0.13432	3	-0.245797	1	0	0	2	2	3	1	3	2	0	3	8
6	1	8	1	0.09343	0.07117	0.16124	0.67417	4	-0.896808	0	0	0	2	1	3	1	5	3	0	3	3
75	0	75	0	0.37051	0.29733	0.1027	0.22947	1	-0.807378	0	0	0	2	1	3	1	5	0	0	2	2
38	0	38	0	0.16746	0.14178	0.08699	0.60377	4	-0.4144	1	0	0	2	2	3	1	5	3	0	3	8
51	0	51	0	0.1306	0.01092	0.64359	0.21489	3	-1.01781	0	0	0	2	3	3	1	5	0	0	2	2
90	0	90	0	0.22109	0.13497	0.20076	0.44319	4	-0.546222	0	0	0	2	3	3	0	5	1	0	3	3
16	1	16	1	0.10334	0.05531	0.24528	0.59607	4	-0.422359	1	0	1	1	1	2	1	5	2	0	3	8
19	1	20	1	0.08994	0.12903	0.12953	0.6515	4	-0.568485	0	0	0	2	3	3	0	2	1	0	2	2
34	0	34	0	0.25311	0.22656	0.47668	0.04365	3	-0.473989	1	1	0	2	1	3	1	2	2	0	2	7
64	1	74	1	0.04299	0.03899	0.54751	0.37052	3	-0.55986	0	0	1	1	1	2	1	5	0	0	2	2
73	0	73	0	0.20147	0.2729	0.17745	0.34818	4	-0.081367	1	0	1	2	3	3	1	5	4	0	3	8
70	0	70	0	0.00903	0.48854	0.09199	0.41044	2	-0.890492	0	0	0	2	1	3	1	6	2	0	3	3
18	0	18	0	0.10751	0.08061	0.55801	0.25387	3	-0.84492	0	0	0	2	3	3	1	5	0	0	2	2
17	0	17	0	0.0995	0.37812	0.28188	0.2405	2	-0.349907	1	0	1	1	1	2	0	2	0	0	1	6
7	1	7	1	0.46663	0.09758	0.16219	0.2736	1	-0.564232	0	0	0	2	2	3	1	5	2	0	3	3
32	0	32	0	0.25582	0.44033	0.23789	0.06597	2	-0.648455	0	0	0	2	3	3	1	3	2	0	3	3
82	0	82	0	0.02386	0.35644	0.43798	0.18172	3	-0.349985	1	0	0	2	3	3	0	1	0	0	1	6
48	0	48	0	0.39362	0.09538	0.33897	0.17203	1	-0.684923	0	1	1	1	2	3	0	5	2	0	3	3
35	0	35	0	0.19767	0.17192	0.37995	0.25046	3	-0.250664	1	1	0	1	2	3	1	3	2	0	3	8
17	1	23	1	0.03963	0.38159	0.10281	0.47597	4	-0.470166	1	0	0	1	3	2	0	5	2	0	3	8
77	0	77	0	0.01394	0.14649	0.62449	0.2151	3	-1.03689	0	0	0	2	3	3	1	5	3	0	3	3
46	1	58	1	0.02967	0.80994	0.10097	0.05942	2	-0.408288	1	1	0	1	1	2	1	5	0	0	2	7
82	0	82	0	0.02529	0.93634	0.02764	0.01074	2	-0.875104	0	0	0	2	3	3	0	1	2	0	2	2
45	0	45.1	0	0.24117	0.25828	0.3151	0.18546	3	-0.575161	0	0	0	1	1	3	0	3	1	0	2	2
30	1	32	1	0.11456	0.1552	0.40096	0.32927	3	-0.60391	0	1	0	2	1	3	0	5	3	0	3	3
15	1	15	1	0.10837	0.19311	0.31425	0.38427	4	-0.556678	0	0	0	2	2	3	0	5	0	0	2	2
40	0	40	0	0.18786	0.44671	0.09053	0.27491	2	-0.599016	0	0	0	2	3	3	0	5	0	0	2	2
84	0	84	0	0.06326	0.16386	0.48713	0.28576	3	-0.741743	0	0	0	2	1	3	1	5	0	0	2	2
58	0	58	0	0.06356	0.64843	0.16305	0.12497	2	-0.757695	0	0	0	2	2	3	0	1	0	0	1	1
73	0	73	0	0.61998	0.05167	0.28373	0.04463	1	-0.450068	1	0	0	2	3	3	0	2	0	0	1	6
11	1	13	1	0.26398	0.55565	0.14423	0.03614	2	-1.26272	0	0	0	2	2	3	0	5	0	0	2	2
35	1	67	0	0.12386	0.21151	0.07461	0.59002	4	-0.767266	0	1	1	2	1	3	1	5	4	0	3	3
13	1	14	1	0.24476	0.25364	0.34616	0.15545	3	-0.5442	0	0	0	2	4	3	1	5	1	1	4	4
85	0	85	0	0.17429	0.16282	0.30875	0.35415	4	-0.585949	0	0	0	1	1	3	1	3	1	0	2	2
14	1	14	1	0.05425	0.09612	0.16821	0.68142	4	-0.625071	0	0	0	2	1	3	1	5	0	0	2	2
7	1	7	1	0.02418	0.39339	0.28892	0.2935	2	-1.16659	0	1	0	1	3	3	1	5	4	1	4	4
32	0	32	0	0.17656	0.62338	0.09372	0.10634	2	-0.280481	1	0	0	2	3	3	0	3	3	0	3	8
8	1	9	1	0.1029	0.524	0.06682	0.30629	2	-0.664523	0	1	1	2	1	3	1	5	1	0	3	3
81	0	81	0	0.06557	0.23795	0.29249	0.404	4	-0.624519	0	0	0	2	3	3	1	2	1	0	2	2
12	1	15	1	0.09403	0.55462	0.24781	0.10354	2	-0.732919	0	0	0	2	4	3	1	5	3	0	3	3
14	1	24	1	0.00017	0.10371	0.57017	0.32595	3	-1.00818	0	0	0	2	3	3	1	2	2	0	2	2
29	1	36	1	0.01557	0.28083	0.50161	0.20199	3	-0.922195	0	0	1	2	2	3	1	5	4	1	4	4
70	0	70	0	0.26132	0.47806	0.16148	0.09915	2	-0.456006	1	0	0	2	2	3	0	5	0	0	2	7
8	1	11	1	0.04681	0.00231	0.82712	0.12375	3	-1.08924	0	0	0	2	2	3	1	5	3	0	3	3
94	0	94	0	0.53619	0.16253	0.11164	0.18964	1	-0.520486	0	0	0	2	3	3	0	1	0	0	1	1
35	0	35	0	0.14074	0.10893	0.58025	0.17008	3	-0.614008	0	1	0	2	3	3	0	1	0	0	1	1
78	0	78	0	0.03909	0.09119	0.72796	0.14176	3	-0.614267	0	0	1	1	1	2	0	5	1	0	3	3
13	1	13	1	0.53538	0.17827	0.02578	0.26057	1	-0.755219	0	1	1	2	1	3	1	5	3	0	3	3
21	1	28	1	0.3503	0.4992	0.01011	0.14039	2	-0.479937	1	0	0	2	1	3	0	5	3	0	3	8
10	1	10	1	0.0339	0.02021	0.77494	0.17095	3	-1.26605	0	0	0	2	3	3	1	5	2	0	3	3
74	0	74	0	0.22875	0.16558	0.28067	0.325	4	-0.110671	1	0	1	1	2	3	1	3	0	0	2	7
16	1	19	1	0.00379	0.04875	0.07915	0.86831	4	-0.883087	0	1	1	2	1	3	1	5	3	0	3	3
10	1	10	1	0.00037	0.13672	0.50685	0.35606	3	-0.93893	0	0	1	2	3	3	0	5	4	0	3	3
78	0	78	0	0.1566	0.31575	0.12578	0.40187	4	-0.790037	0	0	0	2	3	3	1	5	4	0	3	3
48	1	51	1	0.19126	0.34539	0.15728	0.30607	2	-0.407314	1	1	0	2	3	3	0	5	0	0	2	7
70	0	70	0	0.34396	0.46035	0.10631	0.08938	2	-0.427906	1	0	0	1	1	3	0	2	0	0	1	6
5	1	5	1	0.09919	0.03449	0.62106	0.24526	3	-0.6657	0	1	1	2	4	3	1	5	4	0	3	3
12	1	19.43	1	0.20112	0.50329	0.06585	0.22974	2	-0.547516	0	0	0	2	3	3	1	3	1	0	2	2
84	0	84	0	0.03338	0.06538	0.11099	0.79026	4	-0.508881	0	0	0	2	2	3	1	5	2	0	3	3
68	0	68	0	0.03535	0.18675	0.43933	0.33856	3	-0.80451	0	1	1	2	1	3	1	5	0	0	2	2
11	1	18	1	0.01334	0.26651	0.02804	0.69211	4	-0.564104	0	1	1	2	2	3	1	5	4	1	4	4
23	1	33	1	0.2159	0.1404	0.22912	0.41458	4	-0.519517	0	0	0	2	3	3	1	5	4	0	3	3
15	1	35	1	0.08068	0.00532	0.07838	0.83563	4	-0.521959	0	0	0	2	2	3	0	1	3	0	2	2
69	0	69	0	0.08604	0.21888	0.63099	0.06409	3	-0.5427	0	0	1	2	3	3	1	5	3	0	3	3
29	1	40	1	0.04821	0.01084	0.51515	0.4258	3	-0.605568	0	0	0	2	1	3	1	5	2	0	3	3
38	0	38	0	0.36684	0.19641	0.2822	0.15455	1	-0.577049	0	0	1	1	2	2	1	5	2	0	3	3
29	0	29	0	0.04563	0.14166	0.75782	0.05488	3	-0.484304	1	1	0	1	2	3	0	3	2	0	3	8
86	0	86	0	0.60033	0.09476	0.07755	0.22737	1	-0.491562	1	0	0	1	3	1	0	1	0	0	1	6
41	1	51	1	0.09631	0.01776	0.79281	0.09312	3	-0.898928	0	0	1	1	3	3	0	5	4	0	3	3
62	0	62	0	0.02218	0.90526	0.04678	0.02578	2	-0.649309	0	0	1	1	1	3	0	5	2	0	3	3
6	1	8	1	0.02895	0.33402	0.39725	0.23979	3	-0.847355	0	0	1	1	1	2	0	5	3	0	3	3
34	1	42	1	0.08071	0.03859	0.48863	0.39207	3	-0.908964	0	0	0	1	3	2	0	5	3	0	3	3
23	1	37	1	0.03485	0.62456	0.20723	0.13336	2	-0.578574	0	0	0	2	4	3	1	6	3	0	3	3
14	1	14	1	0.09167	0.22651	0.34146	0.34037	3	-0.399486	1	1	1	1	1	2	0	5	4	0	3	8
9	1	9	1	0.01244	0.43719	0.32899	0.22138	2	-0.895285	0	0	1	1	1	2	0	5	2	0	3	3
69	0	69	0	0.38604	0.12642	0.45853	0.029	3	-0.62812	0	0	0	2	4	3	1	5	1	0	3	3
92	0	92	0	0.66251	0.07038	0.21035	0.05676	1	-0.645935	0	0	1	2	3	3	0	5	0	0	2	2
9	1	11	1	0.10299	0.17947	0.29537	0.42217	4	-0.43565	1	0	1	2	1	3	1	5	2	0	3	8
12	1	22	1	0.18495	0.18868	0.20183	0.42455	4	-0.892232	0	1	0	1	3	2	1	5	3	0	3	3
21	1	26	1	0.07824	0.30282	0.43322	0.18572	3	-0.538591	0	0	1	2	3	3	1	5	4	0	3	3
37	0	37	0	0.06898	0.83513	0.01807	0.07782	2	-0.668135	0	0	0	2	2	3	0	1	0	0	1	1
74	0	74	0	0.02208	0.52207	0.40783	0.04802	2	-0.834344	0	0	0	2	3	3	0	5	0	0	2	2
58	0	58	0	0.00579	0.06362	0.83551	0.09508	3	-1.17668	0	0	0	2	3	3	1	2	0	0	1	1
14	1	14	1	0.2998	0.34319	0.16762	0.18939	2	-0.576232	0	0	0	2	3	3	1	5	4	0	3	3
70	0	70	0	0.56433	0.17881	0.0578	0.19906	1	-0.530501	0	0	1	2	1	3	0	2	0	0	1	1
52	0	52	0	0.06725	0.0277	0.59521	0.30984	3	-0.62034	0	0	0	1	1	2	1	2	3	0	3	3
24	1	29	1	0.38592	0.26507	0.16976	0.17925	1	-0.609961	0	0	1	2	1	3	1	5	2	0	3	3
34	0	34	0	0.52889	0.06623	0.27468	0.13021	1	-0.771934	0	0	0	2	3	3	1	3	2	0	3	3
23	0	23	0	0.25231	0.48291	0.18042	0.08437	2	-0.348337	1	0	0	2	2	3	0	1	0	0	1	6
6	1	6	1	0.07828	0.01927	0.70391	0.19854	3	-0.675613	0	0	1	2	4	3	1	5	4	0	3	3
31	1	35	1	0.34238	0.10026	0.295	0.26236	1	-0.707724	0	0	1	2	1	3	1	5	2	0	3	3
2	1	2	1	0.20339	0.0595	0.39926	0.33785	3	-0.68257	0	0	1	2	1	3	1	3	3	1	4	4
5	1	5	1	0.16845	0.23971	0.32936	0.26249	3	-0.72936	0	1	0	2	2	3	1	5	4	0	3	3
11	1	14	1	0.40265	0.53792	0.04489	0.01455	2	-0.904576	0	0	0	2	1	3	0	5	1	0	3	3
24	1	24	1	0.11253	0.22004	0.55987	0.10756	3	-1.05133	0	1	0	1	3	3	1	5	4	1	4	4
78	0	78	0	0.03134	0.34072	0.40862	0.21932	3	-0.503292	0	0	1	1	1	2	1	5	0	0	2	2
84	0	84	0	0.26907	0.19606	0.3237	0.21117	3	-0.400566	1	0	0	1	3	2	0	1	0	0	1	6
12	0	12	0	0.38516	0.05402	0.29904	0.26178	1	-0.6204	0	0	0	1	1	3	1	5	0	0	2	2
55	0	55	0	0.06923	0.11207	0.38969	0.42901	4	-0.529342	0	0	0	2	3	3	1	5	0	0	2	2
46	1	66	0	0.09765	0.05731	0.19783	0.6472	4	-0.523906	0	0	0	1	1	3	0	5	0	0	2	2
74	0	74	0	0.31594	0.33859	0.06525	0.28023	2	-0.766283	0	0	0	2	3	3	1	1	0	0	1	1
5	1	5	1	0.00227	0.02542	0.87952	0.09278	3	-0.637351	0	1	1	2	1	3	1	5	3	0	3	3
8	1	38	1	0.28483	0.16799	0.36834	0.17885	3	-0.717036	0	0	0	1	3	3	1	2	0	0	1	1
67	0	67	0	0.43095	0.1331	0.16342	0.27254	1	-0.609463	0	0	0	2	3	3	1	5	3	0	3	3
90	0	90	0	0.60961	0.10628	0.19993	0.08419	1	-0.532376	0	0	0	2	3	3	0	1	0	0	1	1
17	1	21	1	0.12526	0.04924	0.26054	0.56496	4	-0.602371	0	0	1	2	3	3	0	5	2	0	3	3
1	1	1	1	0.37123	0.23609	0.23851	0.15416	1	-1.03669	0	0	1	2	3	3	1	6	3	1	4	4
17	0	17	1	0.11218	0.04554	0.36413	0.47815	4	-0.640116	0	0	0	1	1	3	0	2	0	0	1	1
19	1	31	1	0.01333	0.25027	0.02789	0.70851	4	-0.512579	0	0	0	2	2	3	1	5	3	0	3	3
59	0	59	0	0.00275	0.03253	0.896	0.06872	3	-0.926472	0	0	1	1	1	2	1	5	0	0	2	2
22	1	25	1	0.00535	0.26962	0.57604	0.14899	3	-1.12577	0	0	1	2	3	3	1	5	3	0	3	3
50	1	60	1	0.25295	0.13269	0.50932	0.10505	3	-0.834804	0	0	0	1	3	2	0	1	0	0	1	1
18	1	18	1	0.03038	0.01404	0.396	0.55958	4	-0.676183	0	1	0	1	1	3	1	3	3	0	3	3
78	0	78	0	0.36504	0.27075	0.29676	0.06745	1	-0.702055	0	1	0	2	3	3	0	5	3	0	3	3
15	1	15	1	0.00665	0.05772	0.47119	0.46443	3	-0.71661	0	0	0	1	2	3	1	6	1	0	3	3
18	1	18	1	0.1325	0.01981	0.40719	0.44049	4	-0.573866	0	0	0	2	3	3	0	2	4	0	3	3
2	1	2	1	0.02499	0.37036	0.54938	0.05526	3	-0.931537	0	0	0	2	3	3	1	5	3	0	3	3
73	0	73	0	0.04426	0.27895	0.17558	0.50121	4	-0.439112	1	0	0	1	3	2	0	1	0	0	1	6
34	0	34	0	0.04604	0.10764	0.1725	0.67382	4	-0.456475	1	0	0	2	1	3	1	5	0	0	2	7
4	1	4	1	0.01815	0.02421	0.75	0.20765	3	-0.899824	0	1	1	2	1	3	1	5	2	1	4	4
34	0	34	0	0.14286	0.23392	0.14196	0.48126	4	-0.635034	0	0	0	1	3	3	0	2	0	0	1	1
6	1	6	1	0.06844	0.03443	0.16612	0.73101	4	-0.610223	0	1	1	2	1	3	1	5	4	0	3	3
78	0	78	0	0.01286	0.022	0.61254	0.3526	3	-0.884138	0	0	0	2	3	3	1	5	0	0	2	2
37	0	37	0	0.04603	0.32383	0.05494	0.5752	4	-0.656202	0	1	1	2	1	3	0	3	0	0	2	2
69	0	69	0	0.03134	0.54625	0.33446	0.08795	2	-0.854769	0	0	0	1	3	3	0	1	0	0	1	1
64	0	64	0	0.68021	0.04203	0.17697	0.10079	1	-0.53773	0	0	1	1	3	3	0	1	0	0	1	1
39	0	39	0	0.46959	0.07822	0.08384	0.36835	1	-0.740684	0	0	0	2	3	3	0	1	0	0	1	1
82	0	82	0	0.33704	0.18919	0.255	0.21877	1	-0.524495	0	0	0	2	3	3	0	1	0	0	1	1
34	0	34	0	0.37818	0.4249	0.07971	0.11721	2	-0.775124	0	0	1	2	3	3	1	6	2	0	3	3
5	1	7	1	0.02736	0.56805	0.14009	0.2645	2	-0.435807	1	0	0	2	3	3	1	5	4	1	4	9
79	0	79	0	0.16843	0.41662	0.16916	0.2458	2	-0.575663	0	0	0	1	3	3	0	5	0	0	2	2
35	0	35	0	0.11923	0.18254	0.08719	0.61104	4	-0.42142	1	1	1	1	1	3	0	3	1	0	2	7
56	1	78	0	0.16373	0.27166	0.15978	0.40483	4	-0.355471	1	0	0	2	3	3	0	1	2	0	2	7
26	0	26	0	0.26581	0.36533	0.22105	0.14782	2	-0.494452	1	0	0	2	3	3	0	5	3	1	4	9
69	0	69	0	0.39901	0.13037	0.09031	0.38031	1	-0.414195	1	0	0	2	2	3	1	5	3	0	3	8
24	1	34	1	0.2536	0.04421	0.18082	0.52137	4	-0.539848	0	0	0	2	3	3	0	5	3	0	3	3
78	0	78	0	0.02863	0.00146	0.68024	0.28967	3	-0.856903	0	0	1	2	1	3	1	5	0	0	2	2
21	0	21	0	0.03489	0.03671	0.65934	0.26906	3	-0.692715	0	0	1	1	1	2	0	5	1	0	3	3
55	0	55	0	0.09573	0.11752	0.38613	0.40062	4	-0.44593	1	0	0	1	1	2	0	2	0	0	1	6
7	1	7	1	0.39998	0.24031	0.0769	0.28281	1	-0.691105	0	0	0	2	3	3	1	5	3	0	3	3
85	0	85	0	0.06939	0.33332	0.20332	0.39397	4	-0.354789	1	0	0	2	3	3	1	3	1	0	2	7
50	0	50	0	0.05944	0.26377	0.48532	0.19146	3	-0.539939	0	0	0	2	3	3	0	2	0	0	1	1
11	1	11	1	0.11909	0.14634	0.26556	0.46902	4	-0.757172	0	0	0	2	1	3	1	5	2	0	3	3
23	1	23	1	0.01436	0.12365	0.50365	0.35834	3	-0.848106	0	0	0	1	3	2	0	5	1	0	3	3
12	1	14	1	0.0125	0.15624	0.1827	0.64856	4	-0.892466	0	0	1	1	1	2	1	5	3	0	3	3
17	1	21	1	0.07901	0.01312	0.26359	0.64427	4	-0.397579	1	1	0	2	2	3	1	5	2	0	3	8
11	1	11	1	0.01941	0.13438	0.18147	0.66474	4	-0.448643	1	0	0	2	4	3	1	3	4	0	3	8
65	0	65	0	0.22369	0.27717	0.19511	0.30404	4	-0.460528	1	0	0	2	3	3	0	1	0	0	1	6
37	0	37	0	0.08916	0.65791	0.07631	0.17663	2	-0.576725	0	0	0	2	2	3	1	5	3	0	3	3
23	1	23	1	0.04589	0.20388	0.22756	0.52268	4	-0.448342	1	0	1	2	2	3	0	3	1	0	2	7
6	1	6	1	0.15998	0.10123	0.57341	0.16538	3	-0.612812	0	0	0	2	3	3	1	5	3	0	3	3
37	0	37	0	0.0342	0.12376	0.24292	0.59911	4	-0.468226	1	0	0	1	3	1	0	1	0	0	1	6
12	1	14	1	0.35952	0.49776	0.04418	0.09854	2	-0.646759	0	0	0	2	2	3	1	5	1	0	3	3
45	0	45	0	0.03338	0.06407	0.76756	0.13499	3	-0.734904	0	0	0	2	3	3	0	2	0	0	1	1
12	1	12	1	0.17396	0.20087	0.39087	0.2343	3	-0.597072	0	0	0	2	3	3	1	3	2	0	3	3
19	0	19	0	0.29962	0.36058	0.2118	0.128	2	-0.860993	0	1	0	2	1	3	1	2	0	0	1	1
71	0	71	0	0.0579	0.6359	0.19371	0.11249	2	-0.665113	0	0	0	2	3	3	1	1	3	0	2	2
76	0	76	0	0.56516	0.2238	0.11242	0.09863	1	-0.486952	1	0	0	2	3	3	0	2	0	0	1	6
78	0	78	0	0.34548	0.08523	0.26663	0.30266	1	-0.527128	0	0	0	1	3	1	0	1	0	0	1	1
5	1	5	1	0.10578	0.32004	0.43005	0.14413	3	-0.858785	0	0	1	2	1	3	1	3	0	1	4	4
71	0	71	0	0.05948	0.43848	0.42593	0.07611	2	-0.116091	1	0	0	2	3	3	1	5	4	0	3	8
32	0	32	0	0.47559	0.15305	0.18301	0.18834	1	-0.622973	0	0	0	2	2	3	1	1	2	0	2	2
5	1	11	1	0.18842	0.3469	0.10691	0.35778	4	-0.814818	0	0	0	2	3	3	0	5	0	0	2	2
21	1	23	1	0.55006	0.14089	0.03493	0.27412	1	-0.766087	0	0	1	2	1	3	1	5	3	0	3	3
16	1	18	1	0.02695	0.0249	0.32494	0.62321	4	-0.430339	1	1	1	2	1	3	1	6	2	0	3	8
72	0	72	0	0.02068	0.13782	0.10031	0.74119	4	-0.471206	1	0	0	1	1	2	0	1	0	0	1	6
23	1	34	1	0.12555	0.11922	0.15186	0.60337	4	-0.608064	0	1	0	1	3	3	1	5	3	1	4	4
66	0	66	0	0.27498	0.56888	0.06428	0.09186	2	-0.549436	0	0	0	1	2	2	1	5	1	0	3	3
33	1	36	1	0.02513	0.48006	0.0801	0.41472	2	-0.618309	0	0	1	1	1	3	1	5	3	0	3	3
5	1	7	1	0.40728	0.03191	0.43067	0.13014	3	-0.740886	0	0	1	1	1	3	0	5	2	0	3	3
61	0	61	0	0.09187	0.24332	0.17234	0.49247	4	-0.407498	1	0	0	2	3	3	0	5	0	0	2	7
19	1	29	1	0.02897	0.02733	0.32375	0.61995	4	-0.877061	0	0	0	1	4	3	1	6	1	0	3	3
59	0	59	0	0.00066	0.00233	0.98558	0.01142	3	-0.810543	0	0	0	2	3	3	1	1	1	0	1	1
11	1	11	1	0.04518	0.06465	0.56668	0.3235	3	-0.513785	0	1	0	2	1	3	1	5	4	1	4	4
36	0	36.27	0	0.47388	0.07181	0.16861	0.2857	1	-0.727459	0	0	0	1	2	3	1	5	2	0	3	3
74	0	74	0	0.14303	0.34889	0.04187	0.46621	4	-0.790178	0	0	1	1	1	2	1	3	0	0	2	2
18	1	29	1	0.29916	0.01307	0.321	0.36677	4	-0.867285	0	0	0	2	1	3	1	2	2	0	2	2
87	0	87	0	0.18827	0.03473	0.43283	0.34417	3	-0.609751	0	0	1	1	1	2	1	5	1	0	3	3
31	1	36	1	0.03319	0.08337	0.08159	0.80185	4	-0.524696	0	0	1	2	2	3	1	5	4	0	3	3
11	1	18	1	0.237	0.00748	0.0791	0.67642	4	-0.692314	0	1	0	1	1	3	1	5	3	1	4	4
4	1	4	1	0.48984	0.01334	0.11675	0.38007	1	-0.503365	0	0	0	1	1	3	1	5	3	1	4	4
31	0	31	0	0.00376	0.0278	0.18874	0.77971	4	-0.520536	0	0	0	1	3	3	0	2	0	0	1	1
79	0	79	0	0.36628	0.0446	0.36479	0.22433	1	-0.773496	0	0	0	2	3	3	1	5	0	0	2	2
31	1	32	1	0.06647	0.39891	0.13835	0.39627	2	-0.558052	0	0	0	2	3	3	0	5	4	0	3	3
33	0	33	0	0.12013	0.71422	0.12138	0.04427	2	-0.549882	0	0	0	2	3	3	1	3	0	0	2	2
21	1	27	1	0.02274	0.03117	0.04124	0.90485	4	-0.647871	0	1	1	2	2	3	1	5	4	0	3	3
8	1	9	1	0.00725	0.2002	0.05142	0.74113	4	-0.78771	0	0	1	2	2	3	1	5	3	0	3	3
17	1	18	1	0.10327	0.2177	0.19926	0.47977	4	-0.594104	0	0	1	2	3	3	1	5	4	0	3	3
71	0	71	0	0.14765	0.08719	0.34687	0.41829	4	-0.581737	0	0	0	2	3	3	0	1	0	0	1	1
79	0	79	0	0.20005	0.03045	0.61743	0.15207	3	-0.434726	1	0	0	1	1	2	0	5	0	0	2	7
4	1	5	1	0.03931	0.37937	0.4545	0.12682	3	-0.549947	0	1	1	2	1	3	1	5	4	0	3	3
10	0	10	0	0.46107	0.0096	0.18917	0.34015	1	-0.633138	0	0	0	2	3	3	0	5	0	0	2	2
35	0	35	0	0.48533	0.0758	0.02778	0.41109	1	-0.754654	0	0	1	2	3	3	1	3	1	0	2	2
15	1	15	1	0.02535	0.05699	0.3726	0.54506	4	-0.906506	0	0	1	2	1	3	0	5	3	0	3	3
9	1	11	1	0.05577	0.08861	0.41229	0.44333	4	-0.671796	0	0	0	1	1	2	1	3	2	0	3	3
11	1	20	1	0.29372	0.03965	0.40346	0.26317	3	-0.532559	0	0	0	2	2	3	1	5	3	0	3	3
66	0	66	0	0.16653	0.0552	0.13652	0.64175	4	-0.632254	0	0	1	2	2	3	0	5	4	0	3	3
14	1	21	1	0.05436	0.05596	0.08231	0.80737	4	-0.747031	0	1	0	2	1	3	1	6	3	0	3	3
9	1	10	1	0.05177	0.12501	0.08427	0.73896	4	-0.609639	0	0	1	2	1	3	1	5	1	1	4	4
38	0	38	0	0.38242	0.06882	0.2369	0.31186	1	-0.73019	0	0	0	2	2	3	0	1	0	0	1	1
45	1	54	1	0.0105	0.12197	0.65124	0.21629	3	-0.637792	0	0	1	2	1	3	0	5	4	0	3	3
4	1	4	1	0.24385	0.48192	0.0827	0.19153	2	-0.686227	0	0	1	2	1	3	1	5	2	0	3	3
8	1	8	1	0.02861	0.46846	0.1935	0.30943	2	-0.489038	1	1	0	1	1	3	0	3	1	0	2	7
43	0	43	0	0.12982	0.06207	0.50402	0.30409	3	-0.536726	0	0	1	2	1	3	1	5	0	0	2	2
21	0	21	0	0.50137	0.37744	0.06233	0.05886	1	-0.605726	0	0	0	2	2	3	0	2	0	0	1	1
90	0	90	0	0.01276	0.08364	0.76911	0.1345	3	-0.411547	1	1	1	1	3	3	0	5	0	0	2	7
67	0	67	0	0.30195	0.5256	0.08033	0.09211	2	-0.659503	0	0	0	2	4	3	0	5	0	0	2	2
82	0	82	0	0.24255	0.05671	0.37452	0.32622	3	-0.446962	1	0	0	2	1	3	0	5	0	0	2	7
69	0	69	0	0.00775	0.09328	0.54174	0.35723	3	-0.88594	0	0	0	2	3	3	0	6	3	0	3	3
69	0	69	0	0.45737	0.09147	0.27477	0.17639	1	-0.269326	1	0	0	1	3	3	0	1	0	0	1	6
88	0	88	0	0.15285	0.1144	0.08028	0.65247	4	-0.458296	1	0	1	2	3	3	1	5	4	0	3	8
11	1	21	1	0.00063	0.02145	0.57209	0.40583	3	-0.992236	0	0	0	1	1	3	0	3	1	0	2	2
28	0	28	0	0.18469	0.15113	0.4596	0.20458	3	-0.495226	1	1	0	1	1	3	1	3	0	0	2	7
84	0	84	0	0.07971	0.13893	0.37125	0.41011	4	-0.561313	0	1	0	2	3	3	1	5	0	0	2	2
79	0	79	0	0.07958	0.25163	0.58062	0.08818	3	-0.675581	0	0	0	2	3	3	1	1	0	0	1	1
27	0	27	0	0.0908	0.16165	0.12932	0.61823	4	-0.326992	1	0	0	2	3	3	0	2	0	0	1	6
86	0	86	0	0.09052	0.29511	0.42881	0.18556	3	-0.536063	0	0	0	2	2	3	1	5	4	0	3	3
64	0	64	0	0.41941	0.11368	0.33695	0.12996	1	-0.525746	0	0	0	2	2	3	0	5	0	0	2	2
42	1	48	1	0.03924	0.00822	0.37511	0.57743	4	-0.748549	0	0	0	2	1	3	1	6	3	0	3	3
33	1	33	1	0.16792	0.12605	0.38663	0.3194	3	-0.565723	0	0	0	2	3	3	1	5	3	0	3	3
11	1	11	1	0.01545	0.08816	0.08545	0.81094	4	-1.02019	0	1	1	2	1	3	1	5	2	0	3	3
13	1	14	1	0.02021	0.03929	0.45147	0.48903	4	-0.579969	0	0	1	1	1	2	1	5	3	0	3	3
23	1	25	1	0.47877	0.09265	0.10858	0.32	1	-0.442498	1	1	1	2	2	3	1	3	3	0	3	8
39	1	51	1	0.4149	0.23326	0.21315	0.1387	1	-0.428298	1	1	0	1	3	3	1	5	4	0	3	8
17	1	20	1	0.2546	0.10113	0.56143	0.08285	3	-0.791964	0	0	0	2	3	3	1	5	3	0	3	3
68	0	68	0	0.27918	0.25089	0.17434	0.29559	4	-0.532953	0	1	0	1	4	2	1	6	0	0	3	3
25	1	30	1	0.48105	0.15462	0.19903	0.1653	1	-0.678933	0	0	0	2	3	3	1	5	4	0	3	3
30	1	30	1	0.17865	0.26167	0.35739	0.20229	3	-0.655557	0	0	0	2	3	3	1	3	3	1	4	4
89	0	89	0	0.20034	0.22519	0.40221	0.17227	3	-0.414986	1	0	0	2	1	3	1	5	2	0	3	8
77	0	77	0	0.34921	0.24992	0.2362	0.16468	1	-0.591789	0	1	0	2	1	3	1	5	0	0	2	2
11	1	11	1	0.05015	0.06791	0.4041	0.47783	4	-1.17606	0	0	0	2	1	3	1	5	4	0	3	3
86	0	86	0	0.0355	0.69581	0.04409	0.2246	2	-0.495982	1	0	0	1	3	2	0	5	0	0	2	7
26	0	26	0	0.102	0.38842	0.28154	0.22804	2	-0.464111	1	0	0	2	1	3	1	3	3	0	3	8
11	1	17	1	0.02615	0.14019	0.0556	0.77807	4	-1.06523	0	0	1	2	1	3	1	5	3	0	3	3
17	1	37	1	0.09636	0.1429	0.0801	0.68064	4	-0.670261	0	1	0	2	1	3	1	5	4	0	3	3
13	1	20	1	0.06405	0.23438	0.18461	0.51696	4	-0.656369	0	0	1	1	1	2	1	5	1	0	3	3
13	1	16	1	0.67671	0.13651	0.07035	0.11643	1	-0.858934	0	1	1	2	3	3	0	3	1	0	2	2
71	0	71	0	0.16995	0.09706	0.43445	0.29854	3	-0.337055	1	1	0	2	3	3	0	2	2	0	2	7
77	0	77	0	0.00188	0.15371	0.75386	0.09055	3	-0.826158	0	0	0	2	3	3	1	2	0	0	1	1
51	0	51	0	0.02089	0.37279	0.59445	0.01187	3	-1.17505	0	0	0	2	3	3	1	5	0	0	2	2
39	1	57	1	0.20349	0.1583	0.39053	0.24769	3	-0.187665	1	0	0	1	1	2	1	3	3	0	3	8
79	0	79	0	0.41459	0.18462	0.16488	0.23591	1	-0.278336	1	1	1	1	1	2	1	5	1	0	3	8
74	0	74	0	0.12632	0.12742	0.21928	0.52698	4	-0.756473	0	0	0	2	3	3	1	5	0	0	2	2
9	1	11	1	0.05674	0.04741	0.11328	0.78256	4	-0.808802	0	1	0	2	1	3	1	5	3	0	3	3
21	1	30	1	0.08007	0.09422	0.57299	0.25273	3	-0.680482	0	0	0	2	1	3	0	5	0	0	2	2
24	1	34	1	0.06991	0.12541	0.07662	0.72806	4	-0.66813	0	0	0	2	4	3	1	5	3	0	3	3
53	0	53	0	0.3668	0.04219	0.24965	0.34136	1	-0.737805	0	0	0	2	3	3	1	5	3	0	3	3
9	1	9	1	0.05042	0.10712	0.70415	0.13832	3	-0.780821	0	0	1	1	1	3	0	5	1	0	3	3
11	1	16	1	0.03505	0.30608	0.45074	0.20814	3	-0.509559	0	0	0	2	4	3	1	5	3	0	3	3
27	0	27	0	0.10024	0.03929	0.56198	0.29848	3	-0.637639	0	0	0	1	1	2	1	3	0	0	2	2
41	1	53	1	0.34143	0.32836	0.18472	0.14549	1	-0.292688	1	0	0	2	1	3	1	5	4	0	3	8
37	1	41	1	0.13619	0.07479	0.12275	0.66627	4	-0.519392	0	0	0	2	3	3	0	5	0	0	2	2
66	0	66	0	0.21802	0.15123	0.25946	0.37129	4	-0.499442	1	0	1	2	1	3	1	5	1	0	3	8
41	1	47	1	0.0474	0.76763	0.02147	0.16351	2	-0.668334	0	1	1	2	1	3	1	5	0	0	2	2
78	0	78	0	0.04108	0.23495	0.33083	0.39314	4	-0.426785	1	1	0	1	3	3	1	5	3	0	3	8
67	0	67	0	0.18963	0.08786	0.39738	0.32514	3	-0.612842	0	0	0	2	3	3	0	2	1	0	2	2
11	1	11	1	0.03009	0.58991	0.13427	0.24574	2	-0.801591	0	0	1	2	1	3	1	6	4	0	3	3
88	0	88	0	0.38759	0.17978	0.28062	0.15202	1	-0.72831	0	0	0	1	3	1	0	1	0	0	1	1
56	0	56	0	0.00453	0.32536	0.57303	0.09708	3	-0.83179	0	0	0	1	3	2	0	2	0	0	1	1
67	0	67	0	0.42983	0.10708	0.08328	0.37981	1	-0.816458	0	0	1	2	1	3	1	5	1	0	3	3
44	0	44	0	0.0468	0.05253	0.62015	0.28052	3	-0.521506	0	1	1	2	1	3	1	5	0	0	2	2
46	1	49	1	0.05423	0.48168	0.36896	0.09513	2	-1.05073	0	0	0	2	1	3	0	5	1	0	3	3
29	0	29	0	0.24757	0.39994	0.28985	0.06263	2	-0.320823	1	0	0	1	2	2	1	5	3	0	3	8
8	1	9	1	0.06014	0.40703	0.44906	0.08378	3	-0.609083	0	0	0	2	3	3	0	5	0	1	4	4
18	1	18	1	0.30527	0.20769	0.32879	0.15825	3	-0.734419	0	0	0	2	3	3	0	5	1	0	3	3
12	1	14	1	0.12691	0.05846	0.24825	0.56638	4	-0.461513	1	0	1	2	1	3	1	5	3	0	3	8
31	0	31	0	0.17772	0.25248	0.37858	0.19123	3	-0.575255	0	1	1	1	1	3	0	5	1	0	3	3
22	1	22	1	0.07375	0.19971	0.31193	0.41461	4	-0.688369	0	0	0	1	3	3	0	2	0	0	1	1
29	0	29	0	0.57026	0.07288	0.26741	0.08945	1	-0.631837	0	0	0	2	3	3	0	3	0	0	2	2
49	0	49	0	0.2383	0.1688	0.16026	0.43265	4	-0.5202	0	0	0	2	2	3	1	1	0	0	1	1
53	0	53	0	0.02641	0.06206	0.21064	0.7009	4	-0.640023	0	0	0	2	3	3	1	5	3	0	3	3
73	0	73	0	0.45851	0.18844	0.1376	0.21545	1	-0.520226	0	0	0	1	3	2	1	1	0	0	1	1
30	0	30	0	0.10694	0.20366	0.16781	0.52159	4	-0.481481	1	0	0	1	2	3	1	1	0	0	1	6
74	0	74	0	0.26055	0.31225	0.2244	0.2028	2	-0.690462	0	0	0	1	1	1	0	1	0	0	1	1
10	1	10	1	0.04075	0.29623	0.49673	0.16629	3	-1.31716	0	0	1	2	1	3	1	6	1	1	4	4
79	0	79	0	0.45263	0.09987	0.19818	0.24933	1	-0.609947	0	0	0	2	3	3	0	2	0	0	1	1
24	1	24	1	0.01882	0.25428	0.03685	0.69005	4	-0.548276	0	0	0	2	1	3	0	5	3	0	3	3
29	1	29	1	0.02691	0.03756	0.1056	0.82993	4	-0.524791	0	0	0	2	3	3	1	1	0	0	1	1
35	1	35	1	0.15253	0.17487	0.39915	0.27346	3	-0.497409	1	1	0	2	3	3	1	6	2	1	4	9
38	1	42	1	0.14624	0.33711	0.16085	0.35581	4	-0.585129	0	0	0	1	1	3	1	6	0	0	3	3
47	0	47	0	0.05703	0.18361	0.62442	0.13494	3	-0.657101	0	0	0	2	2	3	0	3	0	0	2	2
10	1	10	1	0.0201	0.00802	0.51394	0.45795	3	-0.760473	0	0	0	2	1	3	1	3	2	0	3	3
79	0	79	0	0.39212	0.14178	0.35628	0.10982	1	-0.288521	1	0	1	1	1	2	0	3	2	0	3	8
37	0	37	0	0.19347	0.14849	0.59113	0.06692	3	-0.90411	0	0	0	1	2	3	1	1	1	0	1	1
50	0	50	0	0.31125	0.30037	0.27957	0.10881	1	-0.542458	0	0	0	2	1	3	0	2	0	0	1	1
42	0	42	0	0.08793	0.17874	0.38046	0.35288	3	-0.268367	1	0	0	1	3	2	0	2	2	0	2	7
10	0	10	0	0.0906	0.43835	0.23562	0.23543	2	-0.474128	1	1	0	1	1	3	0	5	2	0	3	8
62	0	62	0	0.05165	0.10936	0.05134	0.78764	4	-0.603127	0	0	0	2	1	3	0	5	2	0	3	3
69	0	69	0	0.03056	0.26879	0.47105	0.2296	3	-0.202516	1	0	0	1	1	3	1	3	1	0	2	7
39	0	39	0	0.13643	0.06096	0.64182	0.16079	3	-0.267183	1	0	0	2	3	3	0	1	1	0	1	6
39	0	39	0	0.18361	0.54366	0.21517	0.05757	2	-0.636699	0	0	0	2	2	3	1	3	1	0	2	2
84	0	84	0	0.35167	0.1226	0.20756	0.31818	1	-0.360235	1	0	0	1	2	2	0	5	2	0	3	8
22	1	42	1	0.16523	0.1675	0.14025	0.52703	4	-0.610741	0	0	0	2	1	3	1	5	1	0	3	3
79	0	79	0	0.35596	0.17789	0.25231	0.21384	1	-0.163183	1	0	0	1	1	3	1	3	1	0	2	7
10	1	10	1	0.00031	0.00952	0.72664	0.26353	3	-1.5651	0	0	1	2	1	3	1	6	4	1	4	4
10	1	10	1	0.11724	0.06201	0.12694	0.69382	4	-0.625623	0	0	0	1	4	2	1	5	4	0	3	3
45	1	45	1	0.14025	0.31428	0.26868	0.27679	2	-0.180272	1	0	0	1	2	2	1	3	3	1	4	9
40	0	40	0	0.00377	0.83885	0.14149	0.0159	2	-0.610866	0	0	0	2	4	3	1	5	3	0	3	3
46	0	46	0	0.05207	0.04348	0.49299	0.41145	3	-0.758207	0	1	0	1	1	3	1	3	0	0	2	2
22	1	42	1	0.03517	0.30917	0.43066	0.225	3	-0.992647	0	1	0	2	3	3	1	5	4	0	3	3
31	0	31	0	0.32628	0.27977	0.19443	0.19952	1	-0.558188	0	1	0	2	2	3	0	5	2	0	3	3
10	1	10	1	0.01036	0.09939	0.14973	0.74052	4	-0.545503	0	0	0	2	4	3	1	6	0	1	4	4
41	0	41	0	0.10208	0.34943	0.16629	0.38221	4	-0.469814	1	0	0	1	1	2	1	3	0	0	2	7
46	0	46	0	0.00782	0.4634	0.12693	0.40185	2	-0.777503	0	0	0	2	3	3	0	3	1	0	2	2
21	1	24	1	0.04779	0.2003	0.5498	0.20211	3	-0.968018	0	1	0	2	2	3	1	5	3	0	3	3
43	1	44	1	0.44263	0.11488	0.24558	0.1969	1	-0.177111	1	1	0	2	3	3	0	5	3	0	3	8
44	0	44	0	0.56952	0.14201	0.21379	0.07468	1	-0.806113	0	0	1	2	3	3	1	3	1	0	2	2
79	0	79	0	0.72716	0.20694	0.06084	0.00507	1	-0.104329	1	0	0	1	2	2	1	1	0	0	1	6
49	0	49	0	0.15913	0.49525	0.09398	0.25164	2	-0.591679	0	0	0	2	3	3	0	1	0	0	1	1
7	1	7	1	0.02384	0.47765	0.33162	0.16689	2	-0.949699	0	0	0	2	3	3	1	3	4	0	3	3
45	0	45	0	0.21883	0.09533	0.40009	0.28575	3	-0.303818	1	0	0	1	2	2	1	5	3	0	3	8
10	1	10	1	0.00561	0.32588	0.26113	0.40739	4	-1.0463	0	0	0	2	3	3	1	5	1	0	3	3
40	0	40	0	0.41881	0.22931	0.1301	0.22179	1	-0.532086	0	0	0	2	2	3	0	3	0	0	2	2
13	0	13	0	0.12694	0.61908	0.06694	0.18704	2	-0.746163	0	0	0	1	3	3	1	5	0	0	3	3
41	0	41	0	0.0439	0.11951	0.45002	0.38658	3	-0.467502	1	1	0	1	1	2	1	5	3	0	3	8
6	1	6	1	0.02574	0.04958	0.352	0.57269	4	-0.480045	1	0	0	2	1	3	0	3	2	0	3	8
39	0	39	0	0.0356	0.80339	0.03164	0.12937	2	-0.797372	0	0	0	1	2	2	1	6	3	0	3	3
21	1	21	1	0.02687	0.23389	0.04855	0.69068	4	-0.60987	0	0	0	1	2	2	1	3	1	1	4	4
11	1	16	1	0.12756	0.16737	0.69314	0.01193	3	-0.889461	0	0	0	2	2	3	1	5	0	1	4	4
45	1	62	1	0.59451	0.05612	0.27459	0.07478	1	-0.550198	0	0	0	1	4	3	1	6	4	0	3	3
67	0	67	0	0.38643	0.20069	0.33757	0.07531	1	-0.34365	1	0	0	2	3	3	0	3	0	0	2	7
39	0	39	0	0.29303	0.47966	0.01754	0.20978	2	-0.553802	0	0	0	1	3	3	1	2	1	0	2	2
72	0	72	0	0.31054	0.23344	0.27257	0.18345	1	-0.29688	1	0	0	2	3	3	0	2	0	0	1	6
23	0	23	0	0.0981	0.31159	0.28221	0.30811	2	-0.641461	0	0	0	2	3	3	0	2	0	0	1	1
20	1	20	1	0.06401	0.04372	0.16454	0.72772	4	-0.43273	1	1	0	1	1	2	0	3	3	0	3	8
2	1	2	1	0.22878	0.46073	0.09391	0.21658	2	-0.320496	1	0	0	2	3	3	0	5	0	1	4	9
17	1	17	1	0.22649	0.37026	0.32347	0.07978	2	-0.738525	0	0	0	2	3	3	0	5	3	0	3	3
16	1	26	1	0.12942	0.1936	0.19246	0.48452	4	-0.600739	0	0	0	2	4	3	1	6	2	1	4	4
68	0	68	0	0.35777	0.23848	0.20185	0.20191	1	-0.153167	1	0	0	2	1	3	1	3	2	0	3	8
10	1	10	1	0.13913	0.21307	0.14638	0.50142	4	-0.504615	0	0	0	1	1	2	0	3	0	0	2	2
10	1	10	1	0.26568	0.20206	0.08055	0.45172	4	-0.381887	1	0	0	1	2	3	1	5	0	0	2	7
16	0	16	0	0.41645	0.0843	0.14637	0.35287	1	-0.531851	0	0	0	2	1	3	0	3	1	0	2	2
39	0	39	0	0.24943	0.06001	0.5333	0.15727	3	-0.649564	0	0	1	1	2	3	0	5	4	0	3	3
78	0	78	0	0.72274	0.07408	0.11271	0.09047	1	-0.499449	1	0	0	1	1	2	0	1	0	0	1	6
14	1	24	1	0.03986	0.15456	0.29359	0.51199	4	-0.712943	0	0	0	1	1	2	1	5	0	0	2	2
42	0	42	0	0.32251	0.45241	0.11021	0.11487	2	-0.419492	1	0	0	2	3	3	0	1	0	0	1	6
44	0	44	0	0.00034	0.03036	0.86524	0.10406	3	-1.1329	0	0	0	2	2	3	1	3	1	0	2	2
39	0	39	0	0.14103	0.48229	0.08384	0.29285	2	-0.952399	0	0	0	2	3	3	1	2	3	0	3	3
51	1	51	1	0.53393	0.19603	0.11496	0.15508	1	-0.160707	1	0	0	1	1	2	1	3	0	0	2	7
42	0	42	0	0.12615	0.26269	0.28899	0.32217	4	-0.431408	1	0	0	2	2	3	1	3	2	0	3	8
68	0	68	0	0.22463	0.15901	0.33171	0.28466	3	-0.17815	1	0	0	2	3	3	0	2	1	0	2	7
11	1	21	1	0.13362	0.1288	0.6893	0.04829	3	-1.32397	0	0	0	2	2	3	1	6	1	0	3	3
24	1	32	1	0.19602	0.4581	0.20102	0.14486	2	-0.75811	0	0	0	2	2	3	1	6	3	1	4	4
14	1	32	1	0.04184	0.16829	0.58823	0.20163	3	-1.01333	0	0	1	2	2	3	1	5	4	1	4	4
5	1	5	1	0.00204	0.05281	0.70746	0.23769	3	-0.921702	0	1	1	2	2	3	1	6	3	1	4	4
45	0	45	0	0.05024	0.12886	0.55966	0.26124	3	-0.697804	0	1	0	1	3	3	1	5	3	0	3	3
40	0	40	0	0.65201	0.10091	0.1491	0.09798	1	-0.651765	0	0	0	2	2	3	1	3	3	0	3	3
12	1	12	1	0.11689	0.28304	0.08565	0.51442	4	-0.441537	1	0	0	2	3	3	1	3	4	0	3	8
81	0	81	0	0.71497	0.03761	0.04912	0.1983	1	-0.41473	1	0	0	1	3	2	1	3	0	0	2	7
19	1	19	1	0.20452	0.16269	0.35769	0.27509	3	-0.474698	1	0	0	2	4	3	1	5	4	0	3	8
23	1	28	1	0.25832	0.13021	0.43332	0.17815	3	-0.516144	0	0	0	1	1	3	0	3	1	0	2	2
39	0	39	0	0.00667	0.36385	0.55742	0.07206	3	-0.696797	0	0	0	2	3	3	1	5	2	0	3	3
16	1	16	1	0.06857	0.14292	0.08151	0.707	4	-0.628397	0	0	0	1	1	2	1	3	2	0	3	3
19	1	19	1	0.33485	0.40481	0.16909	0.09124	2	-0.645352	0	0	1	1	1	2	0	5	3	0	3	3
41	0	41	0	0.11659	0.80323	0.06269	0.01749	2	-0.642035	0	1	0	1	2	3	1	3	3	0	3	3
38	0	38	0	0.04104	0.08585	0.54035	0.33277	3	-0.547981	0	0	0	1	1	3	1	3	3	1	4	4
39	0	39	0	0.11722	0.11055	0.24991	0.52232	4	-0.424815	1	0	0	1	1	3	1	3	1	0	2	7
13	1	43	1	0.00802	0.08082	0.24433	0.66684	4	-0.79459	0	0	0	1	1	3	0	5	3	0	3	3
81	0	81	0	0.71084	0.06245	0.221	0.00571	1	-0.312855	1	0	0	2	3	3	1	3	3	0	3	8
41	0	41	0	0.72292	0.02973	0.16563	0.08171	1	-0.58387	0	0	0	2	2	3	0	2	0	0	1	1
28	1	28	1	0.59912	0.1241	0.18329	0.0935	1	-0.289089	1	1	1	2	2	3	1	5	4	1	4	9
21	1	27	1	0.17786	0.30038	0.02873	0.49303	4	-0.697438	0	0	0	2	2	3	0	5	4	0	3	3
22	1	22	1	0.03687	0.07558	0.3032	0.58434	4	-0.407136	1	0	0	1	3	1	0	1	0	0	1	6
71	0	71	0	0.18281	0.02325	0.3063	0.48764	4	-0.177177	1	0	0	2	2	3	0	1	2	0	2	7
76	0	76	0	0.46096	0.15958	0.07726	0.3022	1	-0.532192	0	1	0	2	1	3	1	3	3	0	3	3
28	1	38	1	0.08159	0.23949	0.238	0.44092	4	-0.649546	0	0	0	1	3	3	0	3	1	0	2	2
78	0	78	0	0.36409	0.18333	0.2598	0.19278	1	-0.303665	1	0	0	2	3	3	0	2	0	0	1	6
14	1	14	1	0.45674	0.09452	0.37173	0.07701	1	-0.879474	0	0	0	2	3	3	1	5	4	1	4	4
21	1	23	1	0.13573	0.31538	0.17304	0.37585	4	-0.559734	0	0	0	2	2	3	1	5	1	0	3	3
88	0	88	0	0.37983	0.20449	0.27088	0.14481	1	-0.262981	1	0	0	1	1	2	0	1	0	0	1	6
11	1	14	1	0.12526	0.02408	0.07767	0.77299	4	-0.605162	0	0	1	1	1	3	1	3	1	1	4	4
26	1	26	1	0.01966	0.37117	0.47752	0.13164	3	-0.891548	0	0	1	2	3	3	0	2	0	0	1	1
34	1	36	1	0.19781	0.52541	0.14789	0.12889	2	-0.640475	0	0	0	2	3	3	1	3	4	0	3	3
73	0	73.17	0	0.40804	0.0582	0.28106	0.25271	1	-0.362504	1	0	0	2	1	3	0	3	2	0	3	8
21	1	31	1	0.03073	0.04888	0.20786	0.71253	4	-0.966915	0	0	0	1	1	2	1	3	1	0	2	2
7	1	9	1	0.00869	0.202	0.33141	0.4579	4	-1.1337	0	0	0	2	2	3	1	6	3	0	3	3
40	0	40	0	0.00621	0.06583	0.5305	0.39745	3	-0.647217	0	0	0	1	3	3	0	1	0	0	1	1
9	0	9	0	0.31006	0.42495	0.06107	0.20393	2	-0.445161	1	0	0	2	3	3	1	3	2	0	3	8
39	0	39	0	0.17846	0.07805	0.61158	0.13191	3	-0.761926	0	0	0	2	3	3	0	3	3	0	3	3
40	0	40	0	0.10329	0.22252	0.58184	0.09235	3	-0.929609	0	0	0	1	1	3	1	5	3	0	3	3
41	0	41	0	0.03477	0.05666	0.63767	0.2709	3	-0.737498	0	0	0	2	3	3	0	2	0	0	1	1
12	1	13	1	0.07328	0.23198	0.3005	0.39424	4	-0.351068	1	0	0	1	1	3	1	3	3	1	4	9
79	0	79	0	0.53464	0.09056	0.23683	0.13797	1	-0.426866	1	0	0	1	3	2	0	1	0	0	1	6
11	1	15	1	0.02368	0.01261	0.86729	0.09642	3	-0.97526	0	1	0	2	2	3	1	6	3	0	3	3
44	0	44	0	0.46985	0.05574	0.18411	0.29031	1	-0.509346	0	0	0	1	3	3	1	1	0	0	1	1
14	1	14	1	0.02593	0.27976	0.64054	0.05377	3	-0.927092	0	1	0	1	3	2	0	3	3	0	3	3
46	0	46	0	0.04758	0.30964	0.60791	0.03487	3	-0.965793	0	0	0	2	3	3	0	3	1	0	2	2
74	0	74	0	0.31889	0.12612	0.2657	0.28929	1	-0.494789	1	0	0	2	2	3	0	1	0	0	1	6
24	1	32	1	0.36635	0.03963	0.28212	0.31191	1	-0.766366	0	0	0	1	3	3	0	5	3	1	4	4
26	1	38	1	0.02939	0.24455	0.21073	0.51534	4	-0.785103	0	0	1	2	3	3	1	2	1	0	2	2
22	1	42	1	0.03216	0.06919	0.14392	0.75473	4	-0.514508	0	1	0	1	4	2	1	3	2	0	3	3
43	0	43	0	0.02306	0.47763	0.21178	0.28754	2	-0.770643	0	0	0	1	3	3	1	3	3	0	3	3
27	1	37	1	0.05482	0.24771	0.24227	0.4552	4	-0.825003	0	1	0	1	1	3	1	3	1	0	2	2
72	0	72	0	0.57502	0.1108	0.19054	0.12365	1	-0.42742	1	0	0	2	2	3	0	2	0	0	1	6
80	0	80	0	0.58951	0.02602	0.08453	0.29994	1	-0.453866	1	1	1	1	1	2	1	3	1	0	2	7
23	1	23	1	0.08372	0.64677	0.23708	0.03244	2	-0.849507	0	0	0	2	3	3	1	3	1	0	2	2
34	1	56	1	0.02921	0.84954	0.0566	0.06466	2	-0.74276	0	0	0	1	2	2	1	6	0	0	3	3
40	0	40	0	0.20633	0.30982	0.24259	0.24127	2	-0.64682	0	0	0	2	3	3	1	2	0	0	1	1
41	0	41	0	0.15178	0.36945	0.41924	0.05954	3	-0.597405	0	0	0	2	3	3	1	2	1	0	2	2
44	0	44	0	0.50845	0.27189	0.19025	0.02941	1	-0.640151	0	0	0	2	2	3	1	3	0	0	2	2
40	0	40	0	0.02794	0.28054	0.55183	0.13969	3	-0.714555	0	0	0	1	3	3	0	1	0	0	1	1
1	1	1	1	0.00975	0.01938	0.61872	0.35216	3	-0.812608	0	1	1	2	4	3	1	6	4	0	3	3
45	0	45	0	0.18861	0.3884	0.06212	0.36088	2	-0.443276	1	0	0	2	2	3	0	3	0	0	2	7
70	0	70	0	0.44229	0.15659	0.14961	0.25151	1	-0.471197	1	0	0	2	3	3	1	1	0	0	1	6
31	1	41	1	0.04145	0.06535	0.06801	0.82519	4	-0.556012	0	0	0	2	1	3	1	2	3	0	3	3
20	1	40	1	0.08425	0.38729	0.08034	0.44812	4	-0.547584	0	0	0	2	2	3	0	3	0	0	2	2
13	1	13	1	0.0228	0.79931	0.08739	0.09049	2	-0.752405	0	0	0	2	3	3	0	3	1	0	2	2
82	0	82	0	0.59091	0.08927	0.15538	0.16445	1	-0.386536	1	0	0	1	3	1	0	1	0	0	1	6
46	0	46	0	0.37033	0.07215	0.3098	0.24772	1	-0.504137	0	0	0	2	3	3	0	1	0	0	1	1
77	0	77	0	0.43254	0.31679	0.13901	0.11167	1	-0.418503	1	0	0	1	3	3	0	1	1	0	1	6
20	0	20	0	0.33552	0.21744	0.27781	0.16923	1	-0.962303	0	0	0	1	2	1	0	1	0	0	1	1
75	0	75	0	0.45895	0.08639	0.09007	0.36459	1	-0.352193	1	0	0	2	2	3	0	2	1	0	2	7
11	1	21	1	0.05789	0.14902	0.10717	0.68592	4	-0.607491	0	0	0	2	3	3	1	3	4	1	4	4
53	0	53	0	0.28281	0.08464	0.46378	0.16877	3	-0.805233	0	0	0	2	3	3	1	5	0	0	2	2
67	0	67	0	0.00755	0.00834	0.68143	0.30268	3	-1.05853	0	0	0	2	3	3	1	5	4	0	3	3
13	1	14	1	0.04947	0.59299	0.22174	0.13581	2	-0.683869	0	1	0	2	2	3	1	5	4	0	3	3
74	0	74	0	0.18373	0.27752	0.28371	0.25504	3	-0.667227	0	0	0	2	2	3	1	1	0	0	1	1
13	1	13	1	0.0814	0.71516	0.14772	0.05573	2	-0.760046	0	0	1	1	1	3	1	5	0	0	2	2
74	0	74	0	0.03908	0.13375	0.76416	0.06301	3	-1.06617	0	0	0	1	2	3	0	5	0	0	2	2
8	1	9	1	0.09268	0.00543	0.06376	0.83813	4	-0.953331	0	0	0	1	3	2	0	5	0	0	2	2
14	1	17	1	0.18403	0.31704	0.36409	0.13484	3	-0.554751	0	0	1	2	3	3	1	5	3	0	3	3
16	1	26	1	0.10814	0.09585	0.71462	0.0814	3	-0.97046	0	0	0	2	3	3	0	5	3	1	4	4
33	0	33	0	0.05763	0.43489	0.30011	0.20737	2	-0.79507	0	0	0	2	3	3	1	1	2	0	2	2
71	0	71	0	0.00148	0.44293	0.46256	0.09303	3	-0.650035	0	1	0	1	3	3	1	5	0	0	2	2
69	0	69	0	0.01284	0.38012	0.2864	0.32064	2	-0.875807	0	1	1	2	3	3	1	5	1	0	3	3
43	1	54	1	0.06204	0.08368	0.29029	0.56398	4	-0.545912	0	0	0	2	3	3	0	5	1	0	3	3
79	0	79	0	0.06966	0.68415	0.1786	0.0676	2	-0.17423	1	0	0	2	1	3	1	5	3	0	3	8
79	0	79	0	0.12839	0.4351	0.27518	0.16133	2	-0.721676	0	0	0	2	2	3	1	5	0	0	2	2
24	0	24	0	0.01516	0.11168	0.51874	0.35442	3	-0.701585	0	1	0	1	1	2	1	5	2	0	3	3
85	0	85	0	0.00559	0.02465	0.07057	0.89918	4	-0.684546	0	0	1	1	3	3	0	3	4	0	3	3
79	0	79	0	0.10223	0.17404	0.31377	0.40997	4	-0.653124	0	0	0	2	3	3	0	5	3	0	3	3
49	0	49	0	0.11613	0.4896	0.21793	0.17634	2	-0.543268	0	0	0	2	1	3	1	5	1	0	3	3
13	1	26	1	0.17375	0.5441	0.12243	0.15972	2	-0.939529	0	0	0	2	1	3	0	5	2	0	3	3
14	1	16	1	0.49089	0.07697	0.30714	0.125	1	-1.02799	0	1	0	2	3	3	1	5	3	0	3	3
19	1	27	1	0.34242	0.20586	0.23818	0.21354	1	-0.708736	0	0	0	2	1	3	0	5	4	0	3	3
51	1	56	1	0.05246	0.67751	0.22388	0.04615	2	-0.852183	0	1	0	1	3	3	0	5	4	0	3	3
1	1	1	1	0.00032	0.00732	0.62497	0.36739	3	-0.760757	0	1	0	2	3	3	1	5	2	1	4	4
21	0	21	0	0.03391	0.07952	0.68889	0.19768	3	-0.893023	0	0	0	1	3	2	0	6	3	0	3	3
68	0	68	0	0.17005	0.22339	0.03978	0.56679	4	-0.668329	0	1	1	2	2	3	1	5	2	0	3	3
57	0	57	0	0.2281	0.10646	0.38046	0.28498	3	-0.745208	0	0	0	2	3	3	1	5	3	0	3	3
29	0	29	0	0.28086	0.18221	0.18212	0.35482	4	-0.472621	1	0	0	2	3	3	0	1	0	0	1	6
11	1	11	1	0.06274	0.05055	0.43138	0.45533	4	-0.632493	0	0	1	2	3	3	1	5	4	0	3	3
3	1	3	1	0.13781	0.3431	0.13343	0.38566	4	-0.656851	0	0	1	2	1	3	1	5	2	0	3	3
69	0	69	0	0.41453	0.11416	0.32691	0.1444	1	-0.140123	1	1	0	2	1	3	1	3	2	0	3	8
82	0	82	0	0.00195	0.57707	0.39675	0.02423	2	-1.20328	0	0	0	2	2	3	1	5	3	0	3	3
9	1	12	1	0.12619	0.39507	0.05002	0.42872	4	-0.830446	0	0	0	2	2	3	1	5	3	0	3	3
74	0	74	0	0.03657	0.74235	0.08839	0.13269	2	-0.950696	0	0	0	2	3	3	1	5	3	0	3	3
78	0	78	0	0.08991	0.6538	0.13653	0.11976	2	-0.757963	0	0	0	2	1	3	0	5	1	0	3	3
13	1	13	1	0.25269	0.05624	0.53272	0.15835	3	-0.588239	0	0	0	2	3	3	1	3	2	0	3	3
17	1	17	1	0.1998	0.32192	0.29509	0.18319	2	-0.663786	0	0	0	2	3	3	0	5	2	0	3	3
13	1	23	1	0.04163	0.05968	0.44579	0.4529	4	-0.893817	0	0	0	2	3	3	1	5	3	0	3	3
78	0	78	0	0.4619	0.43224	0.04688	0.05898	1	-0.521574	0	0	1	1	1	3	0	5	0	0	2	2
34	0	34	0	0.0398	0.70133	0.06913	0.18975	2	-0.593031	0	0	1	1	1	3	1	5	2	0	3	3
13	1	13	1	0.15546	0.0949	0.38108	0.36856	3	-0.492752	1	0	1	2	1	3	1	5	3	0	3	8
85	0	85	0	0.04302	0.0615	0.32124	0.57425	4	-0.47116	1	1	0	1	1	2	1	5	0	0	2	7
32	1	38	1	0.06543	0.27819	0.13192	0.52447	4	-0.735289	0	0	0	1	3	2	1	5	1	0	3	3
22	1	22	1	0.00225	0.05103	0.93528	0.01144	3	-0.888752	0	1	0	2	2	3	1	5	3	1	4	4
78	0	78	0	0.04168	0.09375	0.66441	0.20016	3	-0.371021	1	0	0	2	1	3	1	5	3	0	3	8
88	0	88	0	0.26091	0.16205	0.41023	0.16682	3	-0.706858	0	0	0	2	2	3	0	5	0	0	2	2
75	0	75	0	0.49284	0.1729	0.12759	0.20667	1	-0.462113	1	0	0	2	2	3	0	1	0	0	1	6
56	0	56	0	0.12756	0.16287	0.39035	0.31922	3	-0.421163	1	0	1	1	1	2	1	5	0	0	2	7
3	1	4	1	0.02247	0.09887	0.35082	0.52784	4	-0.531802	0	0	0	2	1	3	1	5	2	0	3	3
21	1	24	1	0.01027	0.23879	0.48906	0.26188	3	-1.08359	0	1	0	2	2	3	1	5	3	0	3	3
[truncated: 27 more rows]

[truncated: 54 more sheets: Figure 5C, Figure 5D, Figure 6A, Figure 6B, Figure 7A, Figure 7B, Figure 7C, Figure 8A, Figure 8B, Figure 8C, Figure 8D, Figure 8E, Figure 8F, Supplementary Figure 3A, Supplementary Figure 3B, Supplementary Figure 4A, Supplementary Figure 4B, Supplementary Figure 5A, Supplementary Figure 5B, Supplementary Figure 6 …]
